# Supplementary material for: DnaK duplication and specialization in bacteria correlates with increased proteome complexity
Source: mSystems. 2024 Mar 26;9(4):e01154-23. doi: 10.1128/msystems.01154-23 (PMC11019930; doi:10.1128/msystems.01154-23)
Supplement: Data Set S1 — Occurrence of DnaKs in representative genomes of prokaryotes. [file msystems.01154-23-s0001.xlsx]

## Sheet: Dataset 1
Supplementary Dataset 1. The occurrence of DnaKs in representative genomes of prokaryotes.
#Organism Name represent the name of prokaryotes; Strain, Strain number of prokaryotes; Assembly, genome assembly from NCBI; Level, sequencing integrity;Size(Mb), size of genome;Scaffolds, number of scaffolds;CDS,number of coding sequences;DnaK numbers,DnaK numbers in prokaryotes;proportion of multi-domain proteins, the proportion of multi-domain proteins in proteome;no rank-phylum, the taxonomy …
#Organism Name	Strain	Assembly	Level	Size(Mb)	GC%	Scaffolds	CDS	DnaK numbers	proportion of multi-domain proteins	no rank	superkingdom	clade	phylum	class	order	family	genus	phylum
Chthoniobacter flavus	DSM 22515	GCA_004341915	Scaffold	7.79326	61.1	71	6159	1	13.5574	cellular organisms	Bacteria	PVC group	Verrucomicrobia	Spartobacteria	Chthoniobacterales	Chthoniobacteraceae	Chthoniobacter	Verrucomicrobia
Opitutus terrae PB90-1	PB90-1	GCA_000019965	Complete	5.95761	65.3	1	4591	1	12.3503	cellular organisms	Bacteria	PVC group	Verrucomicrobia	Opitutae	Opitutales	Opitutaceae	Opitutus	Verrucomicrobia
Akkermansia muciniphila	JCM 30893	GCA_009731575	Complete	2.87846	55.5886	2	2344	1	9.59898	cellular organisms	Bacteria	PVC group	Verrucomicrobia	Verrucomicrobiae	Verrucomicrobiales	Akkermansiaceae	Akkermansia	Verrucomicrobia
Pedosphaera parvula Ellin514	Ellin514	GCA_000172555	Contig	7.41422	52.6	102	5942	2	12.9754	cellular organisms	Bacteria	PVC group	Verrucomicrobia	Verrucomicrobiae	Verrucomicrobiales	Verrucomicrobia subdivision 3	Pedosphaera	Verrucomicrobia
Verrucomicrobium spinosum DSM 4136 = JCM 18804	DSM 4136	GCA_000172155	Chromosome	8.22086	60.3	1	6144	1	11.8652	cellular organisms	Bacteria	PVC group	Verrucomicrobia	Verrucomicrobiae	Verrucomicrobiales	Verrucomicrobiaceae	Verrucomicrobium	Verrucomicrobia
Geminisphaera colitermitum TAV2	TAV2	GCA_000171235	Contig	5.6715	60.9	225	4792	1	8.76461	cellular organisms	Bacteria	PVC group	Verrucomicrobia	Opitutae	Opitutales	Opitutaceae	Geminisphaera	Verrucomicrobia
Methylacidiphilum infernorum V4	V4	GCA_000019665	Complete	2.28715	45.5	1	2041	1	6.22244	cellular organisms	Bacteria	PVC group	Verrucomicrobia	Methylacidiphilae	Methylacidiphilales	Methylacidiphilaceae	Methylacidiphilum	Verrucomicrobia
Coraliomargarita akajimensis DSM 45221	DSM 45221	GCA_000025905	Complete	3.75077	53.6	1	2997	1	10.7441	cellular organisms	Bacteria	PVC group	Verrucomicrobia	Opitutae	Puniceicoccales	Puniceicoccaceae	Coraliomargarita	Verrucomicrobia
Prosthecobacter dejongeii	DSM 12251	GCA_014203045	Scaffold	5.99593	56.4	22	4671	1	12.193	cellular organisms	Bacteria	PVC group	Verrucomicrobia	Verrucomicrobiae	Verrucomicrobiales	Verrucomicrobiaceae	Prosthecobacter	Verrucomicrobia
Methylacidiphilum fumariolicum SolV	SolV	GCA_000297415	Contig	2.36542	40.9	109	2039	1	5.64002	cellular organisms	Bacteria	PVC group	Verrucomicrobia	Methylacidiphilae	Methylacidiphilales	Methylacidiphilaceae	Methylacidiphilum	Verrucomicrobia
Rubritalea marina DSM 17716	DSM 17716	GCA_000378105	Scaffold	3.01327	51.6	30	2561	1	8.86373	cellular organisms	Bacteria	PVC group	Verrucomicrobia	Verrucomicrobiae	Verrucomicrobiales	Rubritaleaceae	Rubritalea	Verrucomicrobia
Methylacidiphilum kamchatkense Kam1	kam1	GCA_007475525	Complete	2.20203	40.3	1	1987	1	5.385	cellular organisms	Bacteria	PVC group	Verrucomicrobia	Methylacidiphilae	Methylacidiphilales	Methylacidiphilaceae	Methylacidiphilum	Verrucomicrobia
Cephaloticoccus primus	CAG34	GCA_001580015	Contig	2.35697	63	72	1811	1	6.29486	cellular organisms	Bacteria	PVC group	Verrucomicrobia	Opitutae	Opitutales	Opitutaceae	Cephaloticoccus	Verrucomicrobia
Cephaloticoccus capnophilus	CV41	GCA_001580045	Contig	2.0925	60.5	66	1638	1	5.55556	cellular organisms	Bacteria	PVC group	Verrucomicrobia	Opitutae	Opitutales	Opitutaceae	Cephaloticoccus	Verrucomicrobia
Terrimicrobium sacchariphilum	NM-5	GCA_001613545	Contig	4.75181	60.2	3	4107	1	10.8595	cellular organisms	Bacteria	PVC group	Verrucomicrobia	Terrimicrobia	Terrimicrobiales	Terrimicrobiaceae	Terrimicrobium	Verrucomicrobia
Akkermansia glycaniphila	APytT	GCA_900097105	Complete	3.07408	57.6	1	2494	1	10.3448	cellular organisms	Bacteria	PVC group	Verrucomicrobia	Verrucomicrobiae	Verrucomicrobiales	Akkermansiaceae	Akkermansia	Verrucomicrobia
Lacunisphaera limnophila	IG16b	GCA_001746835	Complete	4.19928	66.5	1	3498	1	9.19737	cellular organisms	Bacteria	PVC group	Verrucomicrobia	Opitutae	Opitutales	Opitutaceae	Lacunisphaera	Verrucomicrobia
Rubritalea squalenifaciens DSM 18772	DSM 18772	GCA_900141815	Scaffold	4.32249	52	17	3714	1	11.8471	cellular organisms	Bacteria	PVC group	Verrucomicrobia	Verrucomicrobiae	Verrucomicrobiales	Rubritaleaceae	Rubritalea	Verrucomicrobia
Prosthecobacter debontii	ATCC 700200	GCA_900167535	Scaffold	6.29236	56.5	56	4910	1	11.6904	cellular organisms	Bacteria	PVC group	Verrucomicrobia	Verrucomicrobiae	Verrucomicrobiales	Verrucomicrobiaceae	Prosthecobacter	Verrucomicrobia
Rubritalea profundi	SAORIC-165	GCA_002954445	Scaffold	4.16741	49.4	4	3452	1	8.77752	cellular organisms	Bacteria	PVC group	Verrucomicrobia	Verrucomicrobiae	Verrucomicrobiales	Rubritaleaceae	Rubritalea	Verrucomicrobia
Ereboglobus luteus	Ho45	GCA_003096195	Chromosome	4.17503	59.7	1	2990	1	12.1626	cellular organisms	Bacteria	PVC group	Verrucomicrobia	Opitutae	Opitutales	Opitutaceae	Ereboglobus	Verrucomicrobia
Roseimicrobium gellanilyticum	DSM 25532	GCA_003315205	Scaffold	7.93021	59.7	32	6289	1	11.703	cellular organisms	Bacteria	PVC group	Verrucomicrobia	Verrucomicrobiae	Verrucomicrobiales	Verrucomicrobiaceae	Roseimicrobium	Verrucomicrobia
Prosthecobacter fusiformis	ATCC 25309	GCA_004364345	Scaffold	5.82811	56.7	32	4558	1	12.308	cellular organisms	Bacteria	PVC group	Verrucomicrobia	Verrucomicrobiae	Verrucomicrobiales	Verrucomicrobiaceae	Prosthecobacter	Verrucomicrobia
Nibricoccus aquaticus	HZ-65	GCA_002310495	Complete	4.73045	62.2	1	3742	1	11.3041	cellular organisms	Bacteria	PVC group	Verrucomicrobia	Opitutae	Opitutales	Opitutaceae	Nibricoccus	Verrucomicrobia
Phragmitibacter flavus	MG-N-17	GCA_005780165	Contig	5.91093	56.9	44	4769	1	11.1134	cellular organisms	Bacteria	PVC group	Verrucomicrobia	Verrucomicrobiae	Verrucomicrobiales	Verrucomicrobiaceae	Phragmitibacter	Verrucomicrobia
Methylacidimicrobium tartarophylax	4A	GCA_902143375	Contig	2.32708	61.2	137	2130	1	6.47887	Verrucomicrobia incertae sedis	Bacteria	PVC group	Verrucomicrobia				Methylacidimicrobium	Verrucomicrobia
Methylacidimicrobium cyclopophantes	3B	GCA_902143385	Contig	2.27679	61.2	273	2071	1	5.93916	Verrucomicrobia incertae sedis	Bacteria	PVC group	Verrucomicrobia				Methylacidimicrobium	Verrucomicrobia
Rariglobus hedericola	53C-WASEF	GCA_007559335	Contig	4.14696	60.6	16	3457	1	10.6451	cellular organisms	Bacteria	PVC group	Verrucomicrobia	Opitutae	Opitutales	Opitutaceae	Rariglobus	Verrucomicrobia
Brevifollis gellanilyticus	NBRC 108608	GCA_007992435	Contig	7.64835	59.9	137	5692	1	12.9129	cellular organisms	Bacteria	PVC group	Verrucomicrobia	Verrucomicrobiae	Verrucomicrobiales	Verrucomicrobiaceae	Brevifollis	Verrucomicrobia
Oceanipulchritudo coccoides	CK1056	GCA_010500615	Scaffold	3.52004	54	52	2781	1	10.1762	cellular organisms	Bacteria	PVC group	Verrucomicrobia	Opitutae	Puniceicoccales	Puniceicoccaceae	Oceanipulchritudo	Verrucomicrobia
Sulfuriroseicoccus oceanibius	T37	GCA_010681825	Complete	3.49649	58.4	1	2764	1	9.98553	cellular organisms	Bacteria	PVC group	Verrucomicrobia	Verrucomicrobiae	Verrucomicrobiales	Verrucomicrobiaceae	Sulfuriroseicoccus	Verrucomicrobia
Limisphaera ngatamarikiensis	NGM72.4	GCA_011044775	Scaffold	3.90875	64.9	96	2807	1	12.3976	cellular organisms	Bacteria	PVC group	Verrucomicrobia	Verrucomicrobiae	Verrucomicrobiales	Verrucomicrobia subdivision 3	Limisphaera	Verrucomicrobia
Oceaniferula marina	N1E253	GCA_013391475	Contig	5.07395	52	88	3844	1	13.3975	cellular organisms	Bacteria	PVC group	Verrucomicrobia	Verrucomicrobiae	Verrucomicrobiales	Verrucomicrobiaceae	Oceaniferula	Verrucomicrobia
Oleiharenicola lentus	TWA-58	GCA_004118375	Contig	4.71339	65.3	2	3852	1	10.0467	cellular organisms	Bacteria	PVC group	Verrucomicrobia	Opitutae	Opitutales	Opitutaceae	Oleiharenicola	Verrucomicrobia
Haloferula luteola	YC6886	GCA_014201715	Scaffold	4.9048	59	84	4031	1	10.5553	cellular organisms	Bacteria	PVC group	Verrucomicrobia	Verrucomicrobiae	Verrucomicrobiales	Verrucomicrobiaceae	Haloferula	Verrucomicrobia
Prosthecobacter vanneervenii	DSM 12252	GCA_014203095	Scaffold	6.66271	60.5	33	5214	1	11.7013	cellular organisms	Bacteria	PVC group	Verrucomicrobia	Verrucomicrobiae	Verrucomicrobiales	Verrucomicrobiaceae	Prosthecobacter	Verrucomicrobia
Puniceicoccus vermicola	JCM14086	GCA_014230055	Contig	5.20446	54.7	143	4256	1	9.12348	cellular organisms	Bacteria	PVC group	Verrucomicrobia	Opitutae	Puniceicoccales	Puniceicoccaceae	Puniceicoccus	Verrucomicrobia
Ruficoccus amylovorans	JCM31066	GCA_014230085	Contig	4.50618	60.3	64	3836	1	9.42162	cellular organisms	Bacteria	PVC group	Verrucomicrobia	Opitutae	Puniceicoccales	Puniceicoccaceae	Ruficoccus	Verrucomicrobia
Pelagicoccus albus	JCM23202	GCA_014230145	Contig	4.76869	52.3	13	3828	1	11.228	cellular organisms	Bacteria	PVC group	Verrucomicrobia	Opitutae	Puniceicoccales	Puniceicoccaceae	Pelagicoccus	Verrucomicrobia
Cerasicoccus arenae	KCTC 12870	GCA_016595555	Contig	4.12748	52.6	129	3487	1	9.14826	cellular organisms	Bacteria	PVC group	Verrucomicrobia	Opitutae	Puniceicoccales	Puniceicoccaceae	Cerasicoccus	Verrucomicrobia
Roseibacillus persicicus	KCTC 12988	GCA_014651675	Scaffold	5.27935	55.8	92	4060	1	11.6256	cellular organisms	Bacteria	PVC group	Verrucomicrobia	Verrucomicrobiae	Verrucomicrobiales	Verrucomicrobiaceae	Roseibacillus	Verrucomicrobia
Coraliomargarita sinensis	WN38	GCA_003185655	Contig	3.56966	54.7	36	2942	1	9.89123	cellular organisms	Bacteria	PVC group	Verrucomicrobia	Opitutae	Puniceicoccales	Puniceicoccaceae	Coraliomargarita	Verrucomicrobia
Roseibacillus ishigakijimensis	KCTC 12986	GCA_016595415	Contig	4.14156	59.3	192	3329	1	10.1232	cellular organisms	Bacteria	PVC group	Verrucomicrobia	Verrucomicrobiae	Verrucomicrobiales	Verrucomicrobiaceae	Roseibacillus	Verrucomicrobia
Luteolibacter pohnpeiensis	KCTC 22041	GCA_016595435	Contig	4.66781	53.6	254	4096	1	9.25293	cellular organisms	Bacteria	PVC group	Verrucomicrobia	Verrucomicrobiae	Verrucomicrobiales	Verrucomicrobiaceae	Luteolibacter	Verrucomicrobia
Luteolibacter yonseiensis	JCM 18052	GCA_016595465	Scaffold	5.72723	60.6	13	4459	1	11.5945	cellular organisms	Bacteria	PVC group	Verrucomicrobia	Verrucomicrobiae	Verrucomicrobiales	Verrucomicrobiaceae	Luteolibacter	Verrucomicrobia
Persicirhabdus sediminis	_KCTC 22039	GCA_016595495	Scaffold	4.16979	49.2	47	3350	1	9.13433	cellular organisms	Bacteria	PVC group	Verrucomicrobia	Verrucomicrobiae	Verrucomicrobiales	Verrucomicrobiaceae	Persicirhabdus	Verrucomicrobia
Pelagicoccus mobilis	KCTC 13126	GCA_016595505	Contig	7.51846	53.5	168	5486	1	13.7805	cellular organisms	Bacteria	PVC group	Verrucomicrobia	Opitutae	Puniceicoccales	Puniceicoccaceae	Pelagicoccus	Verrucomicrobia
Haloferula rosea	KCTC 22201	GCA_016595525	Contig	4.68258	60.9	69	3682	1	11.5698	cellular organisms	Bacteria	PVC group	Verrucomicrobia	Verrucomicrobiae	Verrucomicrobiales	Verrucomicrobiaceae	Haloferula	Verrucomicrobia
Luteolibacter luteus	G-1-1-1	GCA_012913485	Complete	6.41208	61	1	5170	1	11.0445	cellular organisms	Bacteria	PVC group	Verrucomicrobia	Verrucomicrobiae	Verrucomicrobiales	Verrucomicrobiaceae	Luteolibacter	Verrucomicrobia
Candidatus Methylacidithermus pantelleriae	PQ17	GCA_905250085	Contig	2.45966	55.2	71	2089	1	4.78698	cellular organisms	Bacteria	PVC group	Verrucomicrobia	Methylacidiphilae	Methylacidiphilales	Methylacidiphilaceae	Candidatus Methylacidithermus	Verrucomicrobia
Pelagicoccus enzymogenes	NFK12	GCA_014803405	Scaffold	6.24376	56.8	61	4733	1	12.5502	cellular organisms	Bacteria	PVC group	Verrucomicrobia	Opitutae	Puniceicoccales	Puniceicoccaceae	Pelagicoccus	Verrucomicrobia
Luteolibacter ambystomatis	32A	GCA_018137965	Complete	5.32199	62.2	1	4098	1	12.5671	cellular organisms	Bacteria	PVC group	Verrucomicrobia	Verrucomicrobiae	Verrucomicrobiales	Verrucomicrobiaceae	Luteolibacter	Verrucomicrobia
Thermotoga neapolitana DSM 4359	DSM 4359	GCA_000018945	Complete	1.88456	46.9	1	1874	1	6.51014	cellular organisms	Bacteria		Thermotogae	Thermotogae	Thermotogales	Thermotogaceae	Thermotoga	Thermotogae
Thermotoga maritima MSB8	MSB8	GCA_000230655	Complete	1.86964	46.2	1	1852	1	6.53348	cellular organisms	Bacteria		Thermotogae	Thermotogae	Thermotogales	Thermotogaceae	Thermotoga	Thermotogae
Pseudothermotoga lettingae TMO	TMO	GCA_000017865	Complete	2.13534	38.7	1	2078	1	6.73725	cellular organisms	Bacteria		Thermotogae	Thermotogae	Thermotogales	Thermotogaceae	Pseudothermotoga	Thermotogae
Fervidobacterium nodosum Rt17-B1	Rt17-B1	GCA_000017545	Complete	1.94894	35	1	1796	1	9.24276	cellular organisms	Bacteria		Thermotogae	Thermotogae	Thermotogales	Fervidobacteriaceae	Fervidobacterium	Thermotogae
Thermotoga petrophila RKU-1	RKU-1	GCA_000016785	Complete	1.82351	46.1	1	1793	1	6.63692	cellular organisms	Bacteria		Thermotogae	Thermotogae	Thermotogales	Thermotogaceae	Thermotoga	Thermotogae
Thermosipho melanesiensis	431	GCA_001941385	Complete	1.91534	31.4	1	1928	1	7.62448	cellular organisms	Bacteria		Thermotogae	Thermotogae	Thermotogales	Fervidobacteriaceae	Thermosipho	Thermotogae
Petrotoga mobilis SJ95	SJ95	GCA_000018605	Complete	2.16955	34.1	1	1963	1	7.33571	cellular organisms	Bacteria		Thermotogae	Thermotogae	Petrotogales	Petrotogaceae	Petrotoga	Thermotogae
Marinitoga piezophila KA3	KA3	GCA_000255135	Complete	2.24479	29.1839	2	2035	1	8.64865	cellular organisms	Bacteria		Thermotogae	Thermotogae	Petrotogales	Petrotogaceae	Marinitoga	Thermotogae
Thermosipho africanus TCF52B	TCF52B	GCA_000021285	Complete	2.01666	30.8	1	1933	1	7.50129	cellular organisms	Bacteria		Thermotogae	Thermotogae	Thermotogales	Fervidobacteriaceae	Thermosipho	Thermotogae
Kosmotoga olearia TBF 19.5.1	TBF 19.5.1	GCA_000023325	Complete	2.30213	41.5	1	2104	1	6.89163	cellular organisms	Bacteria		Thermotogae	Thermotogae	Kosmotogales	Kosmotogaceae	Kosmotoga	Thermotogae
Thermotoga naphthophila RKU-10	RKU-10	GCA_000025105	Complete	1.80982	46.1	1	1802	1	6.3818	cellular organisms	Bacteria		Thermotogae	Thermotogae	Thermotogales	Thermotogaceae	Thermotoga	Thermotogae
Pseudothermotoga thermarum DSM 5069	DSM 5069	GCA_000217815	Complete	2.03994	40.3	1	1988	1	6.48893	cellular organisms	Bacteria		Thermotogae	Thermotogae	Thermotogales	Thermotogaceae	Pseudothermotoga	Thermotogae
Mesotoga prima MesG1.Ag.4.2	MesG1.Ag.4.2	GCA_000147715	Complete	2.97595	45.4977	2	2592	1	6.8287	cellular organisms	Bacteria		Thermotogae	Thermotogae	Kosmotogales	Kosmotogaceae	Mesotoga	Thermotogae
Fervidobacterium pennivorans DSM 9078	DSM 9078	GCA_000235405	Complete	2.16638	38.9	1	1973	1	8.3629	cellular organisms	Bacteria		Thermotogae	Thermotogae	Thermotogales	Fervidobacteriaceae	Fervidobacterium	Thermotogae
Petrotoga miotherma DSM 10691	DSM 10691	GCA_002895605	Contig	2.10709	34	65	1924	1	6.28898	cellular organisms	Bacteria		Thermotogae	Thermotogae	Petrotogales	Petrotogaceae	Petrotoga	Thermotogae
Pseudothermotoga elfii DSM 9442 = NBRC 107921	NBRC 107921	GCA_000504085	Complete	2.16986	38.7	1	2089	1	7.08473	cellular organisms	Bacteria		Thermotogae	Thermotogae	Thermotogales	Thermotogaceae	Pseudothermotoga	Thermotogae
Pseudothermotoga hypogea DSM 11164 = NBRC 106472	NBRC 106472	GCA_000504105	Complete	2.16517	49.5	1	2078	1	6.68912	cellular organisms	Bacteria		Thermotogae	Thermotogae	Thermotogales	Thermotogaceae	Pseudothermotoga	Thermotogae
Mesotoga infera	MESINF1	GCA_900157305	Complete	2.96566	48.3	1	2648	1	7.51511	cellular organisms	Bacteria		Thermotogae	Thermotogae	Kosmotogales	Kosmotogaceae	Mesotoga	Thermotogae
Mesoaciditoga lauensis cd-1655R = DSM 25116	DSM 25116	GCA_000745455	Scaffold	2.17247	39.9	65	1960	1	7.7551	cellular organisms	Bacteria		Thermotogae	Thermotogae	Mesoaciditogales	Mesoaciditogaceae	Mesoaciditoga	Thermotogae
Thermotoga caldifontis AZM44c09	AZM44c09	GCA_000828655	Complete	2.01491	51.3	1	1941	1	6.95518	cellular organisms	Bacteria		Thermotogae	Thermotogae	Thermotogales	Thermotogaceae	Thermotoga	Thermotogae
Thermotoga profunda AZM34c06	AZM34c06	GCA_000828675	Complete	2.18761	38.8	1	2101	1	7.09186	cellular organisms	Bacteria		Thermotogae	Thermotogae	Thermotogales	Thermotogaceae	Thermotoga	Thermotogae
Defluviitoga tunisiensis	L3	GCA_000953715	Complete	2.0531	31.4	1	1819	1	6.59703	cellular organisms	Bacteria		Thermotogae	Thermotogae	Petrotogales	Petrotogaceae	Defluviitoga	Thermotogae
Kosmotoga pacifica	SLHLJ1	GCA_001027025	Complete	2.16917	42.5	1	2022	1	7.66568	cellular organisms	Bacteria		Thermotogae	Thermotogae	Kosmotogales	Kosmotogaceae	Kosmotoga	Thermotogae
Kosmotoga arenicorallina S304	S304	GCA_001636545	Contig	2.11363	41	40	1937	1	7.69231	cellular organisms	Bacteria		Thermotogae	Thermotogae	Kosmotogales	Kosmotogaceae	Kosmotoga	Thermotogae
Fervidobacterium changbaicum	CBS-1	GCA_004117075	Chromosome	2.26645	40.7	1	2038	1	9.02846	cellular organisms	Bacteria		Thermotogae	Thermotogae	Thermotogales	Fervidobacteriaceae	Fervidobacterium	Thermotogae
Geotoga petraea	HO-Geo1	GCA_004768445	Scaffold	2.15022	29.4	22	2025	1	7.35802	cellular organisms	Bacteria		Thermotogae	Thermotogae	Petrotogales	Petrotogaceae	Geotoga	Thermotogae
Fervidobacterium thailandense	FC2004	GCA_001719065	Contig	2.04021	45.8	55	1870	1	8.34225	cellular organisms	Bacteria		Thermotogae	Thermotogae	Thermotogales	Fervidobacteriaceae	Fervidobacterium	Thermotogae
Fervidobacterium gondwanense DSM 13020	DSM 13020	GCA_900143265	Scaffold	2.14602	39.7	26	1975	1	8.4557	cellular organisms	Bacteria		Thermotogae	Thermotogae	Thermotogales	Fervidobacteriaceae	Fervidobacterium	Thermotogae
Marinitoga hydrogenitolerans DSM 16785	DSM 16785	GCA_900129175	Scaffold	2.31237	27.2	87	2190	1	8.12785	cellular organisms	Bacteria		Thermotogae	Thermotogae	Petrotogales	Petrotogaceae	Marinitoga	Thermotogae
Thermosipho atlanticus DSM 15807	DSM 15807	GCA_900129985	Contig	1.63565	31.1	11	1577	1	6.5948	cellular organisms	Bacteria		Thermotogae	Thermotogae	Thermotogales	Fervidobacteriaceae	Thermosipho	Thermotogae
Thermosipho affectus	ik275mar	GCA_001990485	Contig	1.77102	31.3	27	1762	1	7.60499	cellular organisms	Bacteria		Thermotogae	Thermotogae	Thermotogales	Fervidobacteriaceae	Thermosipho	Thermotogae
Petrotoga olearia DSM 13574	DSM 13574	GCA_002895525	Scaffold	2.03177	34.1	22	1853	1	7.12358	cellular organisms	Bacteria		Thermotogae	Thermotogae	Petrotogales	Petrotogaceae	Petrotoga	Thermotogae
Petrotoga mexicana DSM 14811	DSM 14811	GCA_002895565	Contig	2.12869	34	36	1938	1	6.39835	cellular organisms	Bacteria		Thermotogae	Thermotogae	Petrotogales	Petrotogaceae	Petrotoga	Thermotogae
Petrotoga sibirica DSM 13575	DSM 13575	GCA_002924625	Contig	2.07293	33.8	43	1908	1	6.49895	cellular organisms	Bacteria		Thermotogae	Thermotogae	Petrotogales	Petrotogaceae	Petrotoga	Thermotogae
Petrotoga halophila DSM 16923	DSM 16923	GCA_002924615	Scaffold	2.82084	34	358	2629	1	6.77064	cellular organisms	Bacteria		Thermotogae	Thermotogae	Petrotogales	Petrotogaceae	Petrotoga	Thermotogae
Thermosipho globiformans	JCM 15059	GCA_003990895	Contig	1.93473	30.8	75	1893	1	8.02958	cellular organisms	Bacteria		Thermotogae	Thermotogae	Thermotogales	Fervidobacteriaceae	Thermosipho	Thermotogae
Marinitoga lauensis	LG1	GCA_004135675	Contig	2.5952	27.9	18	2934	1	6.16905	cellular organisms	Bacteria		Thermotogae	Thermotogae	Petrotogales	Petrotogaceae	Marinitoga	Thermotogae
Athalassotoga saccharophila	NAS-01	GCA_009936215	Complete	2.045	40.3867	3	1953	1	6.2468	cellular organisms	Bacteria		Thermotogae	Thermotogae	Mesoaciditogales	Mesoaciditogaceae	Athalassotoga	Thermotogae
Thermosipho japonicus	DSM 13481	GCA_014201655	Scaffold	1.91714	30.6	9	1781	1	8.44298	cellular organisms	Bacteria		Thermotogae	Thermotogae	Thermotogales	Fervidobacteriaceae	Thermosipho	Thermotogae
Tepiditoga spiralis	sy52	GCA_014701195	Complete	2.5024	25.8	1	2232	1	10.7079	cellular organisms	Bacteria		Thermotogae	Thermotogae	Petrotogales	Petrotogaceae	Tepiditoga	Thermotogae
Marinitoga litoralis	DSM 21709	GCA_016908145	Contig	2.29558	26.3	88	2139	1	7.43338	cellular organisms	Bacteria		Thermotogae	Thermotogae	Petrotogales	Petrotogaceae	Marinitoga	Thermotogae
Thermosipho ferrireducens	JL129W03	GCA_017358165	Complete	1.98254	34	1	1883	1	7.48805	cellular organisms	Bacteria		Thermotogae	Thermotogae	Thermotogales	Fervidobacteriaceae	Thermosipho	Thermotogae
Thermodesulfatator indicus DSM 15286	DSM 15286	GCA_000217795	Complete	2.32222	42.4	1	2199	1	8.82219	cellular organisms	Bacteria		Thermodesulfobacteria	Thermodesulfobacteria	Thermodesulfobacteriales	Thermodesulfobacteriaceae	Thermodesulfatator	Thermodesulfobacteria
Thermodesulfobacterium commune DSM 2178	DSM 2178	GCA_000734015	Complete	1.76405	37	1	1730	1	7.86127	cellular organisms	Bacteria		Thermodesulfobacteria	Thermodesulfobacteria	Thermodesulfobacteriales	Thermodesulfobacteriaceae	Thermodesulfobacterium	Thermodesulfobacteria
Thermodesulfobacterium hveragerdense DSM 12571	DSM 12571	GCA_000423845	Scaffold	1.72959	37.1	42	1724	1	7.71462	cellular organisms	Bacteria		Thermodesulfobacteria	Thermodesulfobacteria	Thermodesulfobacteriales	Thermodesulfobacteriaceae	Thermodesulfobacterium	Thermodesulfobacteria
Thermodesulfatator atlanticus DSM 21156	DSM 21156	GCA_000421585	Contig	2.30228	45	60	2187	1	8.55053	cellular organisms	Bacteria		Thermodesulfobacteria	Thermodesulfobacteria	Thermodesulfobacteriales	Thermodesulfobacteriaceae	Thermodesulfatator	Thermodesulfobacteria
Thermodesulfobacterium thermophilum DSM 1276	DSM 1276	GCA_000421605	Contig	1.78738	37.1	46	1750	1	8.45714	cellular organisms	Bacteria		Thermodesulfobacteria	Thermodesulfobacteria	Thermodesulfobacteriales	Thermodesulfobacteriaceae	Thermodesulfobacterium	Thermodesulfobacteria
Thermodesulfobacterium geofontis OPF15	OPF15	GCA_000215975	Complete	1.63438	30.6	1	1619	1	7.22668	cellular organisms	Bacteria		Thermodesulfobacteria	Thermodesulfobacteria	Thermodesulfobacteriales	Thermodesulfobacteriaceae	Thermodesulfobacterium	Thermodesulfobacteria
Thermodesulfobacterium hydrogeniphilum	DSM 14290	GCA_000746255	Scaffold	1.68724	30.4	13	1659	1	7.35383	cellular organisms	Bacteria		Thermodesulfobacteria	Thermodesulfobacteria	Thermodesulfobacteriales	Thermodesulfobacteriaceae	Thermodesulfobacterium	Thermodesulfobacteria
Caldimicrobium thiodismutans	TF1	GCA_001548275	Complete	1.81495	38.3	1	1753	1	8.95608	cellular organisms	Bacteria		Thermodesulfobacteria	Thermodesulfobacteria	Thermodesulfobacteriales	Thermodesulfobacteriaceae	Caldimicrobium	Thermodesulfobacteria
Thermosulfurimonas dismutans	S95	GCA_001652585	Contig	2.11993	50.1	61	2073	1	9.02074	cellular organisms	Bacteria		Thermodesulfobacteria	Thermodesulfobacteria	Thermodesulfobacteriales	Thermodesulfobacteriaceae	Thermosulfurimonas	Thermodesulfobacteria
Thermodesulfatator autotrophicus	S606	GCA_001642325	Contig	2.27096	43.1	129	2168	1	8.39483	cellular organisms	Bacteria		Thermodesulfobacteria	Thermodesulfobacteria	Thermodesulfobacteriales	Thermodesulfobacteriaceae	Thermodesulfatator	Thermodesulfobacteria
Thermosulfuriphilus ammonigenes	ST65	GCA_011207455	Complete	2.28735	51.9	1	2182	1	10.1283	cellular organisms	Bacteria		Thermodesulfobacteria	Thermodesulfobacteria	Thermodesulfobacteriales	Thermodesulfobacteriaceae	Thermosulfuriphilus	Thermodesulfobacteria
Thermosulfurimonas marina	SU872	GCA_012317585	Complete	1.76326	58.9	1	1767	1	8.09281	cellular organisms	Bacteria		Thermodesulfobacteria	Thermodesulfobacteria	Thermodesulfobacteriales	Thermodesulfobacteriaceae	Thermosulfurimonas	Thermodesulfobacteria
Nitrosopumilus maritimus SCM1	SCM1	GCA_000018465	Complete	1.64526	34.2	1	1907	1	5.97798	cellular organisms	Archaea	TACK group	Thaumarchaeota		Nitrosopumilales	Nitrosopumilaceae	Nitrosopumilus	Thaumarchaeota
Candidatus Nitrosopumilus salaria BD31	BD31	GCA_000242875	Contig	1.57296	33.8	171	1886	1	4.90248	cellular organisms	Archaea	TACK group	Thaumarchaeota		Nitrosopumilales	Nitrosopumilaceae	Nitrosopumilus	Thaumarchaeota
Candidatus Nitrosarchaeum limnium BG20	BG20	GCA_000241145	Contig	1.85556	32.5	343	2220	0	4.86726	cellular organisms	Archaea	TACK group	Thaumarchaeota		Nitrosopumilales	Nitrosopumilaceae	Nitrosarchaeum	Thaumarchaeota
Nitrosarchaeum koreense MY1	MY1	GCA_000220175	Contig	1.6077	32.7	1	1880	1	6.01064	cellular organisms	Archaea	TACK group	Thaumarchaeota		Nitrosopumilales	Nitrosopumilaceae	Nitrosarchaeum	Thaumarchaeota
Nitrososphaera viennensis EN76	EN76	GCA_000698785	Complete	2.52794	52.7	1	2906	1	6.15967	cellular organisms	Archaea	TACK group	Thaumarchaeota	Nitrososphaeria	Nitrososphaerales	Nitrososphaeraceae	Nitrososphaera	Thaumarchaeota
Candidatus Nitrososphaera gargensis Ga9.2	enrichment culture Ga9.2	GCA_000303155	Complete	2.83387	48.3	1	3433	1	4.83542	cellular organisms	Archaea	TACK group	Thaumarchaeota	Nitrososphaeria	Nitrososphaerales	Nitrososphaeraceae	Nitrososphaera	Thaumarchaeota
Candidatus Nitrosopumilus sediminis	AR2	GCA_000299395	Complete	1.69091	33.6	1	2042	1	4.94613	cellular organisms	Archaea	TACK group	Thaumarchaeota		Nitrosopumilales	Nitrosopumilaceae	Nitrosopumilus	Thaumarchaeota
Candidatus Nitrosotenuis chungbukensis	MY2	GCA_000685395	Contig	1.76297	41.8	24	1987	1	6.03926	Thaumarchaeota incertae sedis	Archaea	TACK group	Thaumarchaeota				Candidatus Nitrosotenuis	Thaumarchaeota
Candidatus Nitrosopumilus koreensis AR1	AR1	GCA_000299365	Complete	1.63996	34.2	1	1967	1	5.13472	cellular organisms	Archaea	TACK group	Thaumarchaeota		Nitrosopumilales	Nitrosopumilaceae	Nitrosopumilus	Thaumarchaeota
Candidatus Nitrosotenuis uzonensis	N4	GCA_000723185	Contig	1.63613	42.2	14	1894	1	5.33263	Thaumarchaeota incertae sedis	Archaea	TACK group	Thaumarchaeota				Candidatus Nitrosotenuis	Thaumarchaeota
Candidatus Nitrososphaera evergladensis SR1	SR1	GCA_000730285	Complete	2.95437	50.1	1	3281	1	6.18714	cellular organisms	Archaea	TACK group	Thaumarchaeota	Nitrososphaeria	Nitrososphaerales	Nitrososphaeraceae	Nitrososphaera	Thaumarchaeota
Candidatus Nitrosopelagicus brevis	CN25	GCA_000812185	Complete	1.23213	33.2	1	1445	1	4.70588	Thaumarchaeota incertae sedis	Archaea	TACK group	Thaumarchaeota				Candidatus Nitrosopelagicus	Thaumarchaeota
Candidatus Nitrosotenuis cloacae	SAT1	GCA_000955905	Complete	1.62016	41	1	1856	1	6.25	Thaumarchaeota incertae sedis	Archaea	TACK group	Thaumarchaeota				Candidatus Nitrosotenuis	Thaumarchaeota
Nitrosopumilus piranensis	D3C	GCA_000875775	Complete	1.71308	33.8	1	2082	1	4.9928	cellular organisms	Archaea	TACK group	Thaumarchaeota		Nitrosopumilales	Nitrosopumilaceae	Nitrosopumilus	Thaumarchaeota
Nitrosopumilus adriaticus	NF5	GCA_000956175	Complete	1.80309	33.4	1	2141	1	5.49093	cellular organisms	Archaea	TACK group	Thaumarchaeota		Nitrosopumilales	Nitrosopumilaceae	Nitrosopumilus	Thaumarchaeota
Candidatus Nitrosomarinus catalina	SPOT01	GCA_002156965	Complete	1.36008	31.4	1	1644	1	4.98783	cellular organisms	Archaea	TACK group	Thaumarchaeota		Nitrosopumilales	Nitrosopumilaceae	Candidatus Nitrosomarinus	Thaumarchaeota
Candidatus Nitrosocaldus islandicus	3F	GCA_002906215	Complete	1.61739	41.5	1	1697	1	5.12669	cellular organisms	Archaea	TACK group	Thaumarchaeota	Nitrososphaeria	Candidatus Nitrosocaldales	Candidatus Nitrosocaldaceae	Candidatus Nitrosocaldus	Thaumarchaeota
Candidatus Nitrosocaldus cavascurensis	SCU2	GCA_900248165	Complete	1.57728	41.6	1	1659	1	4.94274	cellular organisms	Archaea	TACK group	Thaumarchaeota	Nitrososphaeria	Candidatus Nitrosocaldales	Candidatus Nitrosocaldaceae	Candidatus Nitrosocaldus	Thaumarchaeota
Candidatus Nitrosotenuis aquarius	AQ6F	GCA_002787055	Complete	1.69721	42.2	1	1966	1	6.00203	Thaumarchaeota incertae sedis	Archaea	TACK group	Thaumarchaeota				Candidatus Nitrosotenuis	Thaumarchaeota
Candidatus Nitrosotalea okcheonensis	NCS1	GCA_900177045	Chromosome	1.97259	37.5	1	2256	1	5.98404	Thaumarchaeota incertae sedis	Archaea	TACK group	Thaumarchaeota				Candidatus Nitrosotalea	Thaumarchaeota
Candidatus Nitrosotalea sinensis	NSIN	GCA_900143675	Contig	1.59805	37.4	10	1849	1	5.13791	Thaumarchaeota incertae sedis	Archaea	TACK group	Thaumarchaeota				Candidatus Nitrosotalea	Thaumarchaeota
Candidatus Nitrosotalea bavarica	SBT1	GCA_900167955	Scaffold	1.55316	36	19	1794	1	6.24303	Thaumarchaeota incertae sedis	Archaea	TACK group	Thaumarchaeota				Candidatus Nitrosotalea	Thaumarchaeota
Conexivisphaera calida	NAS-02	GCA_013340765	Complete	1.5939	62.1	1	1598	1	5.25657	cellular organisms	Archaea	TACK group	Thaumarchaeota	Conexivisphaeria	Conexivisphaerales	Conexivisphaeraceae	Conexivisphaera	Thaumarchaeota
Nitrosopumilus cobalaminigenes	HCA1	GCA_013407145	Complete	1.56336	33	1	1868	1	5.03212	cellular organisms	Archaea	TACK group	Thaumarchaeota		Nitrosopumilales	Nitrosopumilaceae	Nitrosopumilus	Thaumarchaeota
Nitrosopumilus oxyclinae	HCE1	GCA_013407165	Complete	1.58511	33.1	1	1851	1	6.15883	cellular organisms	Archaea	TACK group	Thaumarchaeota		Nitrosopumilales	Nitrosopumilaceae	Nitrosopumilus	Thaumarchaeota
Nitrosopumilus ureiphilus	PS0	GCA_013407185	Complete	2.17142	33.4	1	2529	1	5.37762	cellular organisms	Archaea	TACK group	Thaumarchaeota		Nitrosopumilales	Nitrosopumilaceae	Nitrosopumilus	Thaumarchaeota
Nitrosopumilus zosterae	NM25	GCA_003175215	Contig	1.75781	33.8	14	2057	1	5.29898	cellular organisms	Archaea	TACK group	Thaumarchaeota		Nitrosopumilales	Nitrosopumilaceae	Nitrosopumilus	Thaumarchaeota
Mycoplasma hyopneumoniae 168-L	168-L	GCA_000400855	Complete	0.921093	28.5	1	697	1	5.02152	cellular organisms	Bacteria	Terrabacteria group	Tenericutes	Mollicutes	Mycoplasmatales	Mycoplasmataceae	Mesomycoplasma	Tenericutes
Mycoplasma genitalium G37	G-37	GCA_000027325	Complete	0.580076	31.7	1	503	1	6.56064	cellular organisms	Bacteria	Terrabacteria group	Tenericutes	Mollicutes	Mycoplasmatales	Mycoplasmataceae	Mycoplasma	Tenericutes
Mycoplasmopsis agalactiae	4867	GCA_009150585	Scaffold	0.916806	29.7	15	750	1	5.06667	cellular organisms	Bacteria	Terrabacteria group	Tenericutes	Mollicutes	Mycoplasmatales	Mycoplasmataceae	Mycoplasmopsis	Tenericutes
Mycoplasma capricolum subsp. capricolum ATCC 27343	ATCC 27343	GCA_000012765	Complete	1.01002	23.8	1	825	1	7.39394	cellular organisms	Bacteria	Terrabacteria group	Tenericutes	Mollicutes	Mycoplasmatales	Mycoplasmataceae	Mycoplasma	Tenericutes
Ureaplasma parvum serovar 3 str. ATCC 27815	ATCC 27815	GCA_000019345	Complete	0.751679	25.5	1	605	1	3.30579	Ureaplasma parvum serovar 3	Bacteria	Terrabacteria group	Tenericutes	Mollicutes	Mycoplasmatales	Mycoplasmataceae	Ureaplasma	Tenericutes
Ureaplasma urealyticum serovar 10 str. ATCC 33699	ATCC 33699	GCA_000021265	Complete	0.874478	25.8	1	646	1	2.94118	Ureaplasma urealyticum serovar 10	Bacteria	Terrabacteria group	Tenericutes	Mollicutes	Mycoplasmatales	Mycoplasmataceae	Ureaplasma	Tenericutes
Mycoplasma mycoides subsp. capri str. GM12	GM12	GCA_000023685	Complete	1.08459	23.9	1	852	1	10.3286	Mycoplasma mycoides subsp. capri LC	Bacteria	Terrabacteria group	Tenericutes	Mollicutes	Mycoplasmatales	Mycoplasmataceae	Mycoplasma	Tenericutes
Mycoplasma pneumoniae	NCTC10119	GCA_900660465	Complete	0.823017	39.9606	2	687	1	6.11354	cellular organisms	Bacteria	Terrabacteria group	Tenericutes	Mollicutes	Mycoplasmatales	Mycoplasmataceae	Mycoplasma	Tenericutes
Mycoplasmopsis pulmonis	NCTC10139	GCA_900660575	Complete	0.962791	26.5035	2	751	1	5.85885	cellular organisms	Bacteria	Terrabacteria group	Tenericutes	Mollicutes	Mycoplasmatales	Mycoplasmataceae	Mycoplasmopsis	Tenericutes
Malacoplasma penetrans HF-2	HF-2	GCA_000011225	Complete	1.35863	25.7	1	1019	1	5.69185	cellular organisms	Bacteria	Terrabacteria group	Tenericutes		Mycoplasmoidales	Mycoplasmoidaceae	Malacoplasma	Tenericutes
Spiroplasma kunkelii CR2-3x	CR2-3x	GCA_001274875	Complete	1.51456	25.0104	4	1760	1	3.63636	cellular organisms	Bacteria	Terrabacteria group	Tenericutes	Mollicutes	Entomoplasmatales	Spiroplasmataceae	Spiroplasma	Tenericutes
Mycoplasma gallisepticum VA94_7994-1-7P	VA94_7994-1-7P	GCA_000286675	Complete	0.96411	31.6	1	730	1	7.53425	cellular organisms	Bacteria	Terrabacteria group	Tenericutes	Mollicutes	Mycoplasmatales	Mycoplasmataceae	Mycoplasma	Tenericutes
Metamycoplasma arthritidis	NCTC10162	GCA_900660715	Complete	0.806209	30.7	1	604	1	5.46358	cellular organisms	Bacteria	Terrabacteria group	Tenericutes		Mycoplasmoidales	Metamycoplasmataceae	Metamycoplasma	Tenericutes
Mesoplasma florum L1	L1; ATCC 33453	GCA_000008305	Complete	0.793224	27	1	679	1	7.36377	cellular organisms	Bacteria	Terrabacteria group	Tenericutes	Mollicutes	Entomoplasmatales	Entomoplasmataceae	Mesoplasma	Tenericutes
Mycoplasmopsis bovis 8790	8790	GCA_005061465	Contig	0.905797	29.5	17	734	1	6.26703	cellular organisms	Bacteria	Terrabacteria group	Tenericutes	Mollicutes	Mycoplasmatales	Mycoplasmataceae	Mycoplasmopsis	Tenericutes
Spiroplasma citri	R8-A2	GCA_001886855	Complete	1.64088	25.5462	3	2000	1	4.30054	cellular organisms	Bacteria	Terrabacteria group	Tenericutes	Mollicutes	Entomoplasmatales	Spiroplasmataceae	Spiroplasma	Tenericutes
Mycoplasmopsis alligatoris A21JP2	A21JP2	GCA_000178375	Contig	0.97303	26.7	33	786	1	5.47074	cellular organisms	Bacteria	Terrabacteria group	Tenericutes	Mollicutes	Mycoplasmatales	Mycoplasmataceae	Mycoplasmopsis	Tenericutes
Mycoplasmopsis fermentans M64	M64	GCA_000186005	Complete	1.11875	26.9	1	963	0	5.60748	cellular organisms	Bacteria	Terrabacteria group	Tenericutes	Mollicutes	Mycoplasmatales	Mycoplasmataceae	Mycoplasmopsis	Tenericutes
Acholeplasma laidlawii	DSM 23060	GCA_003385765	Scaffold	1.49164	31.9	3	1373	1	8.15732	cellular organisms	Bacteria	Terrabacteria group	Tenericutes	Mollicutes	Acholeplasmatales	Acholeplasmataceae	Acholeplasma	Tenericutes
Mycoplasmopsis synoviae	86079/7NS	GCA_013393745	Complete	0.818795	28.2	1	666	1	4.65465	cellular organisms	Bacteria	Terrabacteria group	Tenericutes	Mollicutes	Mycoplasmatales	Mycoplasmataceae	Mycoplasmopsis	Tenericutes
Mycoplasma mobile 163K	163K	GCA_000008365	Complete	0.777079	25	1	649	1	4.00616	cellular organisms	Bacteria	Terrabacteria group	Tenericutes	Mollicutes	Mycoplasmatales	Mycoplasmataceae	Mesomycoplasma	Tenericutes
Mycoplasma haemofelis str. Langford 1	Langford 1	GCA_000200735	Complete	1.14726	38.9	1	1487	1	0.672495	cellular organisms	Bacteria	Terrabacteria group	Tenericutes	Mollicutes	Mycoplasmatales	Mycoplasmataceae	Mycoplasma	Tenericutes
Candidatus Phytoplasma mali	AT	GCA_000026205	Complete	0.601943	21.4	1	498	1	3.21285	cellular organisms	Bacteria	Terrabacteria group	Tenericutes	Mollicutes	Acholeplasmatales	Acholeplasmataceae	Candidatus Phytoplasma	Tenericutes
Mycoplasma leachii 99/014/6	99/014/6	GCA_000253095	Chromosome	1.01723	23.7	1	858	1	6.29371	cellular organisms	Bacteria	Terrabacteria group	Tenericutes	Mollicutes	Mycoplasmatales	Mycoplasmataceae	Mycoplasma	Tenericutes
Mycoplasma crocodyli MP145	MP145	GCA_000025845	Complete	0.934379	27	1	752	1	5.31915	cellular organisms	Bacteria	Terrabacteria group	Tenericutes	Mollicutes	Mycoplasmatales	Mycoplasmataceae	Mycoplasma	Tenericutes
Strawberry lethal yellows phytoplasma (CPA) str. NZSb11	NZSb11	GCA_000397185	Complete	0.959779	27.2	1	876	1	3.53881	Strawberry lethal yellows phytoplasma (CPA)	Bacteria	Terrabacteria group	Tenericutes	Mollicutes	Acholeplasmatales	Acholeplasmataceae	Candidatus Phytoplasma	Tenericutes
Mesomycoplasma hyorhinis ATCC 17981	BTS7	GCA_000383515	Scaffold	0.806507	25.9	24	689	1	4.06386	cellular organisms	Bacteria	Terrabacteria group	Tenericutes	Mollicutes	Mycoplasmatales	Mycoplasmataceae	Mesomycoplasma	Tenericutes
Mesomycoplasma conjunctivae	HRC/581T	GCA_000026765	Chromosome	0.846214	28.6	1	664	1	5.12048	cellular organisms	Bacteria	Terrabacteria group	Tenericutes	Mollicutes	Mycoplasmatales	Mycoplasmataceae	Mesomycoplasma	Tenericutes
Mycoplasma suis KI3806	KI3806	GCA_000203215	Complete	0.70927	31.1	1	805	1	1.73913	cellular organisms	Bacteria	Terrabacteria group	Tenericutes	Mollicutes	Mycoplasmatales	Mycoplasmataceae	Mycoplasma	Tenericutes
Mycoplasma putrefaciens	NCTC10155	GCA_900476175	Complete	0.832598	26.9	1	682	1	4.54545	cellular organisms	Bacteria	Terrabacteria group	Tenericutes	Mollicutes	Mycoplasmatales	Mycoplasmataceae	Mycoplasma	Tenericutes
Mycoplasma ovipneumoniae ATCC 29419	ATCC 29419	GCA_001951355	Contig	1.02109	29.2	97	709	1	5.78279	cellular organisms	Bacteria	Terrabacteria group	Tenericutes	Mollicutes	Mycoplasmatales	Mycoplasmataceae	Mesomycoplasma	Tenericutes
Metamycoplasma hominis	AF3	GCA_000935875	Contig	0.679518	26.9	11	572	1	5.24476	cellular organisms	Bacteria	Terrabacteria group	Tenericutes		Mycoplasmoidales	Metamycoplasmataceae	Metamycoplasma	Tenericutes
Mycoplasmopsis anatis	NCTC 10156	GCA_003285065	Complete	0.956094	26.7	1	789	1	5.19645	cellular organisms	Bacteria	Terrabacteria group	Tenericutes	Mollicutes	Mycoplasmatales	Mycoplasmataceae	Mycoplasmopsis	Tenericutes
Haloplasma contractile SSD-17B	SSD-17B	GCA_000215935	Contig	3.4045	32.3	34	2965	1	8.16189	cellular organisms	Bacteria	Terrabacteria group	Tenericutes	Mollicutes	Haloplasmatales	Haloplasmataceae	Haloplasma	Tenericutes
Mycoplasmopsis columbina	NCTC10178	GCA_900660685	Complete	0.776661	27	1	603	1	4.47761	cellular organisms	Bacteria	Terrabacteria group	Tenericutes	Mollicutes	Mycoplasmatales	Mycoplasmataceae	Mycoplasmopsis	Tenericutes
Mycoplasma yeatsii GM274B	GM274B	GCA_000875755	Complete	0.895051	25.7	1	747	1	5.22088	cellular organisms	Bacteria	Terrabacteria group	Tenericutes	Mollicutes	Mycoplasmatales	Mycoplasmataceae	Mycoplasma	Tenericutes
Malacoplasma iowae	NCTC10185	GCA_900660615	Complete	1.27857	24.7	1	988	1	4.55466	cellular organisms	Bacteria	Terrabacteria group	Tenericutes		Mycoplasmoidales	Mycoplasmoidaceae	Malacoplasma	Tenericutes
Metamycoplasma orale	NCTC10112	GCA_900660435	Complete	0.806218	25.2918	5	664	0	3.01205	cellular organisms	Bacteria	Terrabacteria group	Tenericutes		Mycoplasmoidales	Metamycoplasmataceae	Metamycoplasma	Tenericutes
Spiroplasma melliferum	AS576	GCA_005222125	Complete	1.41237	27.0611	3	1406	1	5.61878	cellular organisms	Bacteria	Terrabacteria group	Tenericutes	Mollicutes	Entomoplasmatales	Spiroplasmataceae	Spiroplasma	Tenericutes
Spiroplasma eriocheiris	DSM 21848	GCA_001029265	Complete	1.36571	29.8	1	1221	1	3.7674	cellular organisms	Bacteria	Terrabacteria group	Tenericutes	Mollicutes	Entomoplasmatales	Spiroplasmataceae	Spiroplasma	Tenericutes
Mycoplasma flocculare ATCC 27399	Ms42	GCA_000815065	Complete	0.778866	29	1	588	1	4.93197	cellular organisms	Bacteria	Terrabacteria group	Tenericutes	Mollicutes	Mycoplasmatales	Mycoplasmataceae	Mesomycoplasma	Tenericutes
Mesomycoplasma bovoculi M165/69	M165/69	GCA_000524555	Complete	0.76024	28.2	1	586	1	4.26621	cellular organisms	Bacteria	Terrabacteria group	Tenericutes	Mollicutes	Mycoplasmatales	Mycoplasmataceae	Mesomycoplasma	Tenericutes
Spiroplasma mirum ATCC 29335	ATCC 29335	GCA_000517365	Complete	1.13259	29.4	1	1226	1	2.52855	cellular organisms	Bacteria	Terrabacteria group	Tenericutes	Mollicutes	Entomoplasmatales	Spiroplasmataceae	Spiroplasma	Tenericutes
Candidatus Mycoplasma haemolamae str. Purdue	Purdue	GCA_000281235	Complete	0.756845	39.3	1	941	1	0.956429	cellular organisms	Bacteria	Terrabacteria group	Tenericutes	Mollicutes	Mycoplasmatales	Mycoplasmataceae	Mycoplasma	Tenericutes
Mycoplasma wenyonii str. Massachusetts	Massachusetts	GCA_000277795	Complete	0.650228	33.9	1	697	1	1.72166	cellular organisms	Bacteria	Terrabacteria group	Tenericutes	Mollicutes	Mycoplasmatales	Mycoplasmataceae	Mycoplasma	Tenericutes
Mycoplasma haemocanis str. Illinois	Illinois	GCA_000238995	Complete	0.919992	35.3	1	1130	1	0.79646	cellular organisms	Bacteria	Terrabacteria group	Tenericutes	Mollicutes	Mycoplasmatales	Mycoplasmataceae	Mycoplasma	Tenericutes
Candidatus Mycoplasma haemominutum 'Birmingham 1'	Birmingham 1	GCA_000319365	Contig	0.51388	35.5	1	532	1	1.8797	cellular organisms	Bacteria	Terrabacteria group	Tenericutes	Mollicutes	Mycoplasmatales	Mycoplasmataceae	Mycoplasma	Tenericutes
Mycoplasmopsis canis	LV	GCA_000988065	Complete	0.968791	27	1	716	1	6.00559	cellular organisms	Bacteria	Terrabacteria group	Tenericutes	Mollicutes	Mycoplasmatales	Mycoplasmataceae	Mycoplasmopsis	Tenericutes
Metamycoplasma auris	ATCC 51348	GCA_003253435	Scaffold	0.750874	27.1	39	942	0	0.636943	cellular organisms	Bacteria	Terrabacteria group	Tenericutes		Mycoplasmoidales	Metamycoplasmataceae	Metamycoplasma	Tenericutes
Metamycoplasma alkalescens	NCTC10135	GCA_900476125	Complete	0.821059	25.7	1	650	1	5.69231	cellular organisms	Bacteria	Terrabacteria group	Tenericutes		Mycoplasmoidales	Metamycoplasmataceae	Metamycoplasma	Tenericutes
Mycoplasmopsis bovigenitalium	NCTC10122	GCA_900660525	Complete	0.841512	28.9	1	690	0	5.7971	cellular organisms	Bacteria	Terrabacteria group	Tenericutes	Mollicutes	Mycoplasmatales	Mycoplasmataceae	Mycoplasmopsis	Tenericutes
Mycoplasmopsis arginini	HAZ145_1	GCA_001547975	Complete	0.678592	26.4	1	588	1	4.2517	cellular organisms	Bacteria	Terrabacteria group	Tenericutes	Mollicutes	Mycoplasmatales	Mycoplasmataceae	Mycoplasmopsis	Tenericutes
Ureaplasma diversum	ATCC 49782	GCA_000941095	Chromosome	0.973501	28.2	1	737	1	6.10583	cellular organisms	Bacteria	Terrabacteria group	Tenericutes	Mollicutes	Mycoplasmatales	Mycoplasmataceae	Ureaplasma	Tenericutes
Candidatus Phytoplasma tritici		GCA_000495255	Contig	0.611462	27.1	6	500	1	3.4	cellular organisms	Bacteria	Terrabacteria group	Tenericutes	Mollicutes	Acholeplasmatales	Acholeplasmataceae	Candidatus Phytoplasma	Tenericutes
Mycoplasmopsis cynos C142	C142	GCA_000328725	Complete	0.998123	25.7	1	771	1	5.83658	cellular organisms	Bacteria	Terrabacteria group	Tenericutes	Mollicutes	Mycoplasmatales	Mycoplasmataceae	Mycoplasmopsis	Tenericutes
Spiroplasma taiwanense CT-1	CT-1	GCA_000439435	Complete	1.08628	23.8908	2	1069	1	4.77081	cellular organisms	Bacteria	Terrabacteria group	Tenericutes	Mollicutes	Entomoplasmatales	Spiroplasmataceae	Spiroplasma	Tenericutes
Spiroplasma diminutum CUAS-1	CUAS-1	GCA_000439455	Complete	0.945296	25.5	1	849	1	5.06478	cellular organisms	Bacteria	Terrabacteria group	Tenericutes	Mollicutes	Entomoplasmatales	Spiroplasmataceae	Spiroplasma	Tenericutes
Spiroplasma chrysopicola DF-1	DF-1	GCA_000400935	Complete	1.12332	28.8	1	1014	1	4.24063	cellular organisms	Bacteria	Terrabacteria group	Tenericutes	Mollicutes	Entomoplasmatales	Spiroplasmataceae	Spiroplasma	Tenericutes
Spiroplasma syrphidicola EA-1	EA-1	GCA_000400955	Complete	1.10734	29.2	1	997	1	4.01204	cellular organisms	Bacteria	Terrabacteria group	Tenericutes	Mollicutes	Entomoplasmatales	Spiroplasmataceae	Spiroplasma	Tenericutes
Spiroplasma culicicola AES-1	AES-1	GCA_000565175	Complete	1.17513	26.4	1	1059	1	5.19358	cellular organisms	Bacteria	Terrabacteria group	Tenericutes	Mollicutes	Entomoplasmatales	Spiroplasmataceae	Spiroplasma	Tenericutes
Spiroplasma sabaudiense Ar-1343	Ar-1343	GCA_000565215	Complete	1.07595	30.2	1	925	1	5.62162	cellular organisms	Bacteria	Terrabacteria group	Tenericutes	Mollicutes	Entomoplasmatales	Spiroplasmataceae	Spiroplasma	Tenericutes
Spiroplasma apis B31	B31	GCA_000500935	Complete	1.16055	28.3	1	981	1	5.70846	cellular organisms	Bacteria	Terrabacteria group	Tenericutes	Mollicutes	Entomoplasmatales	Spiroplasmataceae	Spiroplasma	Tenericutes
Spiroplasma phoeniceum P40	P40	GCA_003339775	Complete	1.90828	25.45	4	2334	1	3.89889	cellular organisms	Bacteria	Terrabacteria group	Tenericutes	Mollicutes	Entomoplasmatales	Spiroplasmataceae	Spiroplasma	Tenericutes
Spiroplasma platyhelix PALS-1	PALS-1	GCA_021496725	Complete	0.744499	28.7	1	668	1	3.89222	cellular organisms	Bacteria	Terrabacteria group	Tenericutes	Mollicutes	Entomoplasmatales	Spiroplasmataceae	Spiroplasma	Tenericutes
Mycoplasmopsis meleagridis	NCTC10153	GCA_900660695	Complete	0.644173	26.1	1	518	1	5.01931	cellular organisms	Bacteria	Terrabacteria group	Tenericutes	Mollicutes	Mycoplasmatales	Mycoplasmataceae	Mycoplasmopsis	Tenericutes
Mesoplasma chauliocola	CHPA-2	GCA_002290085	Complete	0.85478	27	1	729	1	6.17284	cellular organisms	Bacteria	Terrabacteria group	Tenericutes	Mollicutes	Entomoplasmatales	Entomoplasmataceae	Mesoplasma	Tenericutes
Mesoplasma seiffertii ATCC 49495	ATCC 49495	GCA_000518725	Scaffold	0.977957	30.2	11	820	1	6.34146	cellular organisms	Bacteria	Terrabacteria group	Tenericutes	Mollicutes	Entomoplasmatales	Entomoplasmataceae	Mesoplasma	Tenericutes
Spiroplasma monobiae MQ-1	MQ-1	GCA_002865545	Complete	0.891575	27.8	1	806	1	5.21092	cellular organisms	Bacteria	Terrabacteria group	Tenericutes	Mollicutes	Entomoplasmatales	Spiroplasmataceae	Spiroplasma	Tenericutes
Spiroplasma floricola 23-6	44735	GCA_002813555	Complete	1.28413	24.3	1	1112	1	6.65468	cellular organisms	Bacteria	Terrabacteria group	Tenericutes	Mollicutes	Entomoplasmatales	Spiroplasmataceae	Spiroplasma	Tenericutes
Spiroplasma alleghenense	PLHS-1	GCA_003363775	Complete	1.33608	29.5	1	1137	1	5.8927	cellular organisms	Bacteria	Terrabacteria group	Tenericutes	Mollicutes	Entomoplasmatales	Spiroplasmataceae	Spiroplasma	Tenericutes
Metamycoplasma salivarium	NCTC10113	GCA_900660445	Complete	0.728347	26.4	1	608	1	4.44079	cellular organisms	Bacteria	Terrabacteria group	Tenericutes		Mycoplasmoidales	Metamycoplasmataceae	Metamycoplasma	Tenericutes
Acholeplasma multilocale ATCC 49900	ATCC 49900	GCA_000483165	Scaffold	0.924993	30.6	11	953	0	1.15425	cellular organisms	Bacteria	Terrabacteria group	Tenericutes	Mollicutes	Acholeplasmatales	Acholeplasmataceae	Acholeplasma	Tenericutes
Acholeplasma granularum ATCC 19168	ATCC 19168	GCA_000526235	Contig	1.45354	29.4	14	1325	1	7.01887	cellular organisms	Bacteria	Terrabacteria group	Tenericutes	Mollicutes	Acholeplasmatales	Acholeplasmataceae	Acholeplasma	Tenericutes
Haploplasma axanthum	NCTC10138	GCA_900660745	Complete	1.8831	28.1	1	1715	1	7.58017	cellular organisms	Bacteria	Terrabacteria group	Tenericutes	Mollicutes	Acholeplasmatales	Acholeplasmataceae	Haploplasma	Tenericutes
Paracholeplasma brassicae	O502	GCA_000967915	Complete	1.87779	35.8	1	1686	1	7.87448	cellular organisms	Bacteria	Terrabacteria group	Tenericutes	Mollicutes	Acholeplasmatales	Acholeplasmataceae	Paracholeplasma	Tenericutes
Alteracholeplasma palmae J233	J233	GCA_000968055	Complete	1.55423	29	1	1434	1	7.25244	cellular organisms	Bacteria	Terrabacteria group	Tenericutes	Mollicutes	Acholeplasmatales	Acholeplasmataceae	Alteracholeplasma	Tenericutes
Mycoplasma parvum str. Indiana	Indiana	GCA_000477415	Complete	0.564395	27	1	545	1	1.65138	cellular organisms	Bacteria	Terrabacteria group	Tenericutes	Mollicutes	Mycoplasmatales	Mycoplasmataceae	Mycoplasma	Tenericutes
Candidatus Phytoplasma solani	SA-1	GCA_003698095	Contig	0.821322	28.3	19	717	1	4.88145	cellular organisms	Bacteria	Terrabacteria group	Tenericutes	Mollicutes	Acholeplasmatales	Acholeplasmataceae	Candidatus Phytoplasma	Tenericutes
Mycoplasma ovis str. Michigan	Michigan	GCA_000508245	Complete	0.702511	31.7	1	779	1	1.41207	cellular organisms	Bacteria	Terrabacteria group	Tenericutes	Mollicutes	Mycoplasmatales	Mycoplasmataceae	Mycoplasma	Tenericutes
Williamsoniiplasma lucivorax ATCC 49196	ATCC 49196	GCA_000518285	Scaffold	1.10309	30.1	31	953	1	6.71563	cellular organisms	Bacteria	Terrabacteria group	Tenericutes	Mollicutes	Entomoplasmatales		Williamsoniiplasma	Tenericutes
Mycoplasma imitans ATCC 51306	ATCC 51306	GCA_000518305	Scaffold	0.922439	30.6	24	699	1	5.42083	cellular organisms	Bacteria	Terrabacteria group	Tenericutes	Mollicutes	Mycoplasmatales	Mycoplasmataceae	Mycoplasma	Tenericutes
Williamsoniiplasma somnilux	PYAN-1	GCA_002804005	Complete	0.868413	28	1	718	1	5.71031	cellular organisms	Bacteria	Terrabacteria group	Tenericutes	Mollicutes	Entomoplasmatales		Williamsoniiplasma	Tenericutes
Williamsoniiplasma luminosum	PIMN-1	GCA_002803985	Complete	1.03156	29.8	1	856	1	7.47664	cellular organisms	Bacteria	Terrabacteria group	Tenericutes	Mollicutes	Entomoplasmatales		Williamsoniiplasma	Tenericutes
Mycoplasmopsis cricetuli ATCC 35279	ATCC 35279	GCA_000526955	Contig	0.84775	24	45	701	1	4.85021	cellular organisms	Bacteria	Terrabacteria group	Tenericutes	Mollicutes	Mycoplasmatales	Mycoplasmataceae	Mycoplasmopsis	Tenericutes
Candidatus Hepatoplasma crinochetorum Av	Av	GCA_000582535	Complete	0.657101	22.5	1	577	1	5.026	cellular organisms	Bacteria	Terrabacteria group	Tenericutes	Mollicutes	Mycoplasmatales	Mycoplasmataceae	Candidatus Hepatoplasma	Tenericutes
Mycoplasmopsis gallinarum DSM 19816	DSM 19816	GCA_000621085	Scaffold	0.834674	26.4	13	644	1	5.74534	cellular organisms	Bacteria	Terrabacteria group	Tenericutes	Mollicutes	Mycoplasmatales	Mycoplasmataceae	Mycoplasmopsis	Tenericutes
Mycoplasma molare ATCC 27746	ATCC 27746	GCA_000622165	Scaffold	0.842941	24.9	24	707	1	5.09194	cellular organisms	Bacteria	Terrabacteria group	Tenericutes	Mollicutes	Mycoplasmatales	Mycoplasmataceae	Mesomycoplasma	Tenericutes
Mycoplasma leonicaptivi ATCC 49890	ATCC 49890	GCA_000622205	Scaffold	0.901123	24.9	80	746	1	5.49598	cellular organisms	Bacteria	Terrabacteria group	Tenericutes	Mollicutes	Mycoplasmatales	Mycoplasmataceae	Mycoplasma	Tenericutes
Entomoplasma melaleucae	M1	GCA_002804105	Complete	0.845295	26.6	1	869	1	3.68239	cellular organisms	Bacteria	Terrabacteria group	Tenericutes	Mollicutes	Entomoplasmatales	Entomoplasmataceae	Entomoplasma	Tenericutes
Mycoplasma pirum ATCC 25960	ATCC 25960	GCA_000685905	Contig	0.839829	24.2	6	667	1	5.84708	cellular organisms	Bacteria	Terrabacteria group	Tenericutes	Mollicutes	Mycoplasmatales	Mycoplasmataceae	Mycoplasma	Tenericutes
Mesoplasma syrphidae	YJS	GCA_002843565	Complete	0.908214	30.1	1	738	1	5.69106	cellular organisms	Bacteria	Terrabacteria group	Tenericutes	Mollicutes	Entomoplasmatales	Entomoplasmataceae	Mesoplasma	Tenericutes
Mycoplasmopsis lipofaciens ATCC 35015	ATCC 35015	GCA_000686585	Scaffold	0.778716	25.4	6	648	0	3.39506	cellular organisms	Bacteria	Terrabacteria group	Tenericutes	Mollicutes	Mycoplasmatales	Mycoplasmataceae	Mycoplasmopsis	Tenericutes
Acholeplasma equifetale ATCC 29724	ATCC 29724	GCA_000687735	Contig	1.28237	29.6	26	1185	1	6.83544	cellular organisms	Bacteria	Terrabacteria group	Tenericutes	Mollicutes	Acholeplasmatales	Acholeplasmataceae	Acholeplasma	Tenericutes
Mycoplasmopsis felifaucium ATCC 43428	ATCC 43428	GCA_000687775	Contig	0.764934	28.1	37	646	1	4.17957	cellular organisms	Bacteria	Terrabacteria group	Tenericutes	Mollicutes	Mycoplasmatales	Mycoplasmataceae	Mycoplasmopsis	Tenericutes
Mycoplasma testudinis ATCC 43263	ATCC 43263	GCA_000687795	Contig	1.32591	31.5	38	1069	1	6.08045	cellular organisms	Bacteria	Terrabacteria group	Tenericutes	Mollicutes	Mycoplasmatales	Mycoplasmataceae	Mycoplasma	Tenericutes
Mycoplasma elephantis ATCC 51980	ATCC 51980	GCA_000687815	Contig	0.769819	25.7	25	667	1	4.1979	cellular organisms	Bacteria	Terrabacteria group	Tenericutes	Mollicutes	Mycoplasmatales	Mycoplasmataceae	Mycoplasma	Tenericutes
Haploplasma modicum ATCC 29102	ATCC 29102	GCA_000687835	Contig	1.21918	27.8	10	1125	1	6.75556	cellular organisms	Bacteria	Terrabacteria group	Tenericutes	Mollicutes	Acholeplasmatales	Acholeplasmataceae	Haploplasma	Tenericutes
Mycoplasmopsis glycophila	NCTC10194	GCA_900660605	Complete	0.97341	28.6	1	690	1	6.23188	cellular organisms	Bacteria	Terrabacteria group	Tenericutes	Mollicutes	Mycoplasmatales	Mycoplasmataceae	Mycoplasmopsis	Tenericutes
Metamycoplasma hyosynoviae	M60	GCA_002214445	Complete	0.863547	27	1	710	0	0.28169	cellular organisms	Bacteria	Terrabacteria group	Tenericutes		Mycoplasmoidales	Metamycoplasmataceae	Metamycoplasma	Tenericutes
Mycoplasmopsis californica	HAZ106_1	GCA_003925935	Complete	0.805917	30.8	1	635	0	5.19685	cellular organisms	Bacteria	Terrabacteria group	Tenericutes	Mollicutes	Mycoplasmatales	Mycoplasmataceae	Mycoplasmopsis	Tenericutes
Mycoplasmopsis sturni DSM 22021	DSM 22021	GCA_000701485	Scaffold	0.813344	29	4	611	1	4.58265	cellular organisms	Bacteria	Terrabacteria group	Tenericutes	Mollicutes	Mycoplasmatales	Mycoplasmataceae	Mycoplasmopsis	Tenericutes
Mesoplasma grammopterae ATCC 49580	ATCC 49580	GCA_000701525	Scaffold	0.806944	26.9	8	703	1	6.97013	cellular organisms	Bacteria	Terrabacteria group	Tenericutes	Mollicutes	Entomoplasmatales	Entomoplasmataceae	Mesoplasma	Tenericutes
Mycoplasma alvi ATCC 29626	ATCC 29626	GCA_000701785	Scaffold	0.84064	25	7	678	1	5.45723	cellular organisms	Bacteria	Terrabacteria group	Tenericutes	Mollicutes	Mycoplasmatales	Mycoplasmataceae	Mycoplasma	Tenericutes
Mycoplasmopsis iners ATCC 19705	ATCC 19705	GCA_000701805	Scaffold	0.767866	28.3	28	595	1	6.05042	cellular organisms	Bacteria	Terrabacteria group	Tenericutes	Mollicutes	Mycoplasmatales	Mycoplasmataceae	Mycoplasmopsis	Tenericutes
Mesomycoplasma collis ATCC 35278	ATCC 35278	GCA_000701825	Scaffold	0.902877	22.4	43	774	1	4.00517	cellular organisms	Bacteria	Terrabacteria group	Tenericutes	Mollicutes	Mycoplasmatales	Mycoplasmataceae	Mesomycoplasma	Tenericutes
Mycoplasmopsis columboralis	NCTC10179	GCA_900660675	Complete	0.966675	29.1522	2	750	1	6	cellular organisms	Bacteria	Terrabacteria group	Tenericutes	Mollicutes	Mycoplasmatales	Mycoplasmataceae	Mycoplasmopsis	Tenericutes
Mycoplasmopsis felis	Myco-2	GCA_009936335	Complete	0.841695	24.7	1	717	1	4.60251	cellular organisms	Bacteria	Terrabacteria group	Tenericutes	Mollicutes	Mycoplasmatales	Mycoplasmataceae	Mycoplasmopsis	Tenericutes
Mycoplasma simbae ATCC 49888	ATCC 49888	GCA_000702705	Contig	0.852572	31.8	12	665	0	7.36842	cellular organisms	Bacteria	Terrabacteria group	Tenericutes	Mollicutes	Mycoplasmatales	Mycoplasmataceae	Mycoplasma	Tenericutes
Mesoplasma photuris ATCC 49581	ATCC 49581	GCA_000702725	Contig	0.778966	28.1	10	687	1	5.5313	cellular organisms	Bacteria	Terrabacteria group	Tenericutes	Mollicutes	Entomoplasmatales	Entomoplasmataceae	Mesoplasma	Tenericutes
Metamycoplasma cloacale	NCTC 10199	GCA_003269445	Complete	0.659552	27	1	527	0	0.189753	cellular organisms	Bacteria	Terrabacteria group	Tenericutes		Mycoplasmoidales	Metamycoplasmataceae	Metamycoplasma	Tenericutes
Acholeplasma hippikon	NCTC10172	GCA_900660755	Complete	1.46567	30.9961	2	1369	1	7.08546	cellular organisms	Bacteria	Terrabacteria group	Tenericutes	Mollicutes	Acholeplasmatales	Acholeplasmataceae	Acholeplasma	Tenericutes
Mycoplasmopsis primatum ATCC 25948	ATCC 25948	GCA_000702785	Contig	0.902769	27.6	63	755	1	3.97351	cellular organisms	Bacteria	Terrabacteria group	Tenericutes	Mollicutes	Mycoplasmatales	Mycoplasmataceae	Mycoplasmopsis	Tenericutes
Metamycoplasma anseris	ATCC 49234	GCA_003285045	Complete	0.750009	26.4	1	637	0	0.156986	cellular organisms	Bacteria	Terrabacteria group	Tenericutes		Mycoplasmoidales	Metamycoplasmataceae	Metamycoplasma	Tenericutes
Mycoplasmopsis opalescens ATCC 27921	ATCC 27921	GCA_000712185	Scaffold	0.779012	29.1	14	623	0	3.5313	cellular organisms	Bacteria	Terrabacteria group	Tenericutes	Mollicutes	Mycoplasmatales	Mycoplasmataceae	Mycoplasmopsis	Tenericutes
Ureaplasma canigenitalium ATCC 51252	ATCC 51252	GCA_000712165	Scaffold	0.835388	31.9	9	633	1	4.58136	cellular organisms	Bacteria	Terrabacteria group	Tenericutes	Mollicutes	Mycoplasmatales	Mycoplasmataceae	Ureaplasma	Tenericutes
Mycoplasma buteonis	ATCC 51371	GCA_000733865	Scaffold	0.85003	27.6	12	644	1	6.0559	cellular organisms	Bacteria	Terrabacteria group	Tenericutes	Mollicutes	Mycoplasmatales	Mycoplasmataceae	Mycoplasma	Tenericutes
Spiroplasma poulsonii	MSRO_BK	GCA_009866525	Chromosome	1.96607	26.3416	2	4562	1	2.27167	cellular organisms	Bacteria	Terrabacteria group	Tenericutes	Mollicutes	Entomoplasmatales	Spiroplasmataceae	Spiroplasma	Tenericutes
Metamycoplasma canadense	HAZ360_1	GCA_000828855	Complete	0.693241	24.3	1	542	0	8.48708	cellular organisms	Bacteria	Terrabacteria group	Tenericutes		Mycoplasmoidales	Metamycoplasmataceae	Metamycoplasma	Tenericutes
Mesomycoplasma dispar	GS01	GCA_002736285	Complete	1.06581	29.1	1	723	1	6.08575	cellular organisms	Bacteria	Terrabacteria group	Tenericutes	Mollicutes	Mycoplasmatales	Mycoplasmataceae	Mesomycoplasma	Tenericutes
Acholeplasma oculi	NCTC10150	GCA_900444665	Contig	1.60058	31.3	2	1454	1	7.90922	cellular organisms	Bacteria	Terrabacteria group	Tenericutes	Mollicutes	Acholeplasmatales	Acholeplasmataceae	Acholeplasma	Tenericutes
Mycoplasmopsis gallinacea	NCTC10183	GCA_900660495	Complete	1.07484	28.7	1	778	1	6.04113	cellular organisms	Bacteria	Terrabacteria group	Tenericutes	Mollicutes	Mycoplasmatales	Mycoplasmataceae	Mycoplasmopsis	Tenericutes
Spiroplasma atrichopogonis	GNAT3597	GCA_001029245	Complete	1.16048	29.3	1	1271	1	2.43902	cellular organisms	Bacteria	Terrabacteria group	Tenericutes	Mollicutes	Entomoplasmatales	Spiroplasmataceae	Spiroplasma	Tenericutes
Candidatus Phytoplasma phoenicium	SA213	GCA_001189415	Contig	0.345965	25.2	78	312	1	2.24359	cellular organisms	Bacteria	Terrabacteria group	Tenericutes	Mollicutes	Acholeplasmatales	Acholeplasmataceae	Candidatus Phytoplasma	Tenericutes
Spiroplasma turonicum	Tab4c	GCA_001262715	Complete	1.26137	24.2	1	1069	1	4.86436	cellular organisms	Bacteria	Terrabacteria group	Tenericutes	Mollicutes	Entomoplasmatales	Spiroplasmataceae	Spiroplasma	Tenericutes
Spiroplasma litorale	TN-1	GCA_001267155	Complete	1.22552	24.9	1	1091	1	4.94959	cellular organisms	Bacteria	Terrabacteria group	Tenericutes	Mollicutes	Entomoplasmatales	Spiroplasmataceae	Spiroplasma	Tenericutes
Candidatus Phytoplasma pruni	ChTDIII	GCA_013391955	Contig	0.790517	29.4	67	662	1	4.38066	cellular organisms	Bacteria	Terrabacteria group	Tenericutes	Mollicutes	Acholeplasmatales	Acholeplasmataceae	Candidatus Phytoplasma	Tenericutes
Spiroplasma cantharicola	CC-1	GCA_001281045	Complete	1.17958	25	1	1011	1	7.61622	cellular organisms	Bacteria	Terrabacteria group	Tenericutes	Mollicutes	Entomoplasmatales	Spiroplasmataceae	Spiroplasma	Tenericutes
Mycoplasma feriruminatoris	G5847	GCA_000327395	Complete	1.0756	24.2	1	848	1	7.90094	cellular organisms	Bacteria	Terrabacteria group	Tenericutes	Mollicutes	Mycoplasmatales	Mycoplasmataceae	Mycoplasma	Tenericutes
Candidatus Phytoplasma oryzae	NGS-S10	GCA_003263355	Contig	0.484488	20.4	9	414	1	2.17391	cellular organisms	Bacteria	Terrabacteria group	Tenericutes	Mollicutes	Acholeplasmatales	Acholeplasmataceae	Candidatus Phytoplasma	Tenericutes
Candidatus Mycoplasma haemobos	INIFAP01	GCA_001645765	Contig	0.935638	30.5	18	1138	1	1.6696	cellular organisms	Bacteria	Terrabacteria group	Tenericutes	Mollicutes	Mycoplasmatales	Mycoplasmataceae	Mycoplasma	Tenericutes
Spiroplasma helicoides	TABS-2	GCA_001715535	Complete	1.32655	26.8	1	1139	1	6.67252	cellular organisms	Bacteria	Terrabacteria group	Tenericutes	Mollicutes	Entomoplasmatales	Spiroplasmataceae	Spiroplasma	Tenericutes
Mycoplasmopsis pullorum	UBP17-163-51Cl1	GCA_006334135	Scaffold	0.953874	28.8	63	731	1	6.15595	cellular organisms	Bacteria	Terrabacteria group	Tenericutes	Mollicutes	Mycoplasmatales	Mycoplasmataceae	Mycoplasmopsis	Tenericutes
Mycoplasmopsis verecunda	ATCC 27862	GCA_900167035	Contig	0.872997	26.9	50	648	1	6.79012	cellular organisms	Bacteria	Terrabacteria group	Tenericutes	Mollicutes	Mycoplasmatales	Mycoplasmataceae	Mycoplasmopsis	Tenericutes
Mycoplasmopsis agassizii	PS6	GCA_002272945	Scaffold	1.27497	28.5	8	986	1	3.95538	cellular organisms	Bacteria	Terrabacteria group	Tenericutes	Mollicutes	Mycoplasmatales	Mycoplasmataceae	Mycoplasmopsis	Tenericutes
Spiroplasma clarkii	CN-5	GCA_002795265	Complete	1.56001	29.6	1	1358	1	6.77467	cellular organisms	Bacteria	Terrabacteria group	Tenericutes	Mollicutes	Entomoplasmatales	Spiroplasmataceae	Spiroplasma	Tenericutes
Spiroplasma corruscae	EC-1	GCA_002237575	Complete	1.20464	25.3636	2	1021	1	5.58276	cellular organisms	Bacteria	Terrabacteria group	Tenericutes	Mollicutes	Entomoplasmatales	Spiroplasmataceae	Spiroplasma	Tenericutes
Mycoplasma testudineum	ATCC 700618	GCA_004362335	Contig	0.954967	27.6	17	791	1	3.53982	cellular organisms	Bacteria	Terrabacteria group	Tenericutes	Mollicutes	Mycoplasmatales	Mycoplasmataceae	Mycoplasma	Tenericutes
Mesoplasma lactucae ATCC 49193	831-C4	GCA_002441935	Complete	0.837471	29.8	1	687	1	5.67686	cellular organisms	Bacteria	Terrabacteria group	Tenericutes	Mollicutes	Entomoplasmatales	Entomoplasmataceae	Mesoplasma	Tenericutes
Mycoplasmopsis bovirhinis	NCTC10118	GCA_900660515	Complete	0.922012	27.6065	2	736	1	4.07609	cellular organisms	Bacteria	Terrabacteria group	Tenericutes	Mollicutes	Mycoplasmatales	Mycoplasmataceae	Mycoplasmopsis	Tenericutes
Mesoplasma entomophilum	TAC	GCA_002749675	Complete	0.847967	27.2	1	718	1	7.52089	cellular organisms	Bacteria	Terrabacteria group	Tenericutes	Mollicutes	Entomoplasmatales	Entomoplasmataceae	Mesoplasma	Tenericutes
Mesoplasma tabanidae	BARC 857	GCA_002804025	Complete	0.846907	26.9	1	732	1	6.01093	cellular organisms	Bacteria	Terrabacteria group	Tenericutes	Mollicutes	Entomoplasmatales	Entomoplasmataceae	Mesoplasma	Tenericutes
Entomoplasma freundtii	BARC 318	GCA_002804205	Complete	0.838114	34.6	1	696	1	5.8908	cellular organisms	Bacteria	Terrabacteria group	Tenericutes	Mollicutes	Entomoplasmatales	Entomoplasmataceae	Entomoplasma	Tenericutes
Mesoplasma coleopterae	BARC 781	GCA_002999455	Chromosome	0.803948	27.2	1	684	1	6.87135	cellular organisms	Bacteria	Terrabacteria group	Tenericutes	Mollicutes	Entomoplasmatales	Entomoplasmataceae	Mesoplasma	Tenericutes
Entomoplasma ellychniae	ELCN-1	GCA_002930155	Contig	0.900037	26.2	3	779	1	5.44041	cellular organisms	Bacteria	Terrabacteria group	Tenericutes	Mollicutes	Entomoplasmatales	Entomoplasmataceae	Entomoplasma	Tenericutes
Mesoplasma corruscae	ELCA-2	GCA_002930145	Contig	0.839085	26.3	3	702	1	5.89928	cellular organisms	Bacteria	Terrabacteria group	Tenericutes	Mollicutes	Entomoplasmatales	Entomoplasmataceae	Mesoplasma	Tenericutes
[Mycoplasma] phocidae	105	GCA_003332325	Complete	0.814478	27.1	1	614	0	0.651466	cellular organisms	Bacteria	Terrabacteria group	Tenericutes		Mycoplasmoidales	Metamycoplasmataceae	Metamycoplasma	Tenericutes
Metamycoplasma phocicerebrale	1049	GCA_003383595	Complete	0.7408	25	1	579	0	1.72712	cellular organisms	Bacteria	Terrabacteria group	Tenericutes		Mycoplasmoidales	Metamycoplasmataceae	Metamycoplasma	Tenericutes
Mycoplasmopsis edwardii	NCTC10132	GCA_900476105	Complete	0.832213	27.8	1	653	1	5.51302	cellular organisms	Bacteria	Terrabacteria group	Tenericutes	Mollicutes	Mycoplasmatales	Mycoplasmataceae	Mycoplasmopsis	Tenericutes
endosymbiont GvMRE of Glomus versiforme	GvMRE	GCA_003546845	Scaffold	2.48725	31.5	9	2612	0	5.93415	unclassified Mycoplasmatales	Bacteria	Terrabacteria group	Tenericutes	Mollicutes	Mycoplasmatales			Tenericutes
Anaeroplasma bactoclasticum	ATCC 27112	GCA_003550015	Scaffold	2.19998	31	58	1939	1	8.30325	cellular organisms	Bacteria	Terrabacteria group	Tenericutes	Mollicutes	Anaeroplasmatales	Anaeroplasmataceae	Anaeroplasma	Tenericutes
Mycoplasmopsis gallopavonis	NCTC10186	GCA_900660635	Complete	1.02804	27.7546	4	784	1	4.97449	cellular organisms	Bacteria	Terrabacteria group	Tenericutes	Mollicutes	Mycoplasmatales	Mycoplasmataceae	Mycoplasmopsis	Tenericutes
Candidatus Phytoplasma ziziphi	Jwb-nky	GCA_003640545	Complete	0.750803	23.2	1	662	1	4.38066	cellular organisms	Bacteria	Terrabacteria group	Tenericutes	Mollicutes	Acholeplasmatales	Acholeplasmataceae	Candidatus Phytoplasma	Tenericutes
Metamycoplasma subdolum	ATCC 29870	GCA_003688445	Contig	0.65157	28.5	13	791	0	0.758534	cellular organisms	Bacteria	Terrabacteria group	Tenericutes		Mycoplasmoidales	Metamycoplasmataceae	Metamycoplasma	Tenericutes
Mycoplasmopsis caviae	NCTC10126	GCA_900631685	Contig	1.29124	27.9	7	1024	0	4.29688	cellular organisms	Bacteria	Terrabacteria group	Tenericutes	Mollicutes	Mycoplasmatales	Mycoplasmataceae	Mycoplasmopsis	Tenericutes
Spiroplasma endosymbiont of Megaselia nigra	sNigra	GCA_003987485	Contig	1.39773	26.4	329	1471	1	2.99116	unclassified Spiroplasma	Bacteria	Terrabacteria group	Tenericutes	Mollicutes	Entomoplasmatales	Spiroplasmataceae	Spiroplasma	Tenericutes
Mesomycoplasma neurolyticum	NCTC10166	GCA_900660485	Complete	1.04091	23.1408	4	847	1	4.95868	cellular organisms	Bacteria	Terrabacteria group	Tenericutes	Mollicutes	Mycoplasmatales	Mycoplasmataceae	Mesomycoplasma	Tenericutes
Mycoplasmopsis citelli	NCTC10181	GCA_900660645	Complete	1.24236	27.1	1	885	1	6.10169	cellular organisms	Bacteria	Terrabacteria group	Tenericutes	Mollicutes	Mycoplasmatales	Mycoplasmataceae	Mycoplasmopsis	Tenericutes
Mycoplasmopsis maculosa	NCTC10168	GCA_900660665	Complete	0.919297	24.0607	2	735	1	4.35374	cellular organisms	Bacteria	Terrabacteria group	Tenericutes	Mollicutes	Mycoplasmatales	Mycoplasmataceae	Mycoplasmopsis	Tenericutes
Mycoplasmopsis columbinasalis	NCTC10184	GCA_900660705	Complete	0.849456	33.7	1	615	1	3.90244	cellular organisms	Bacteria	Terrabacteria group	Tenericutes	Mollicutes	Mycoplasmatales	Mycoplasmataceae	Mycoplasmopsis	Tenericutes
Mycoplasmopsis phocirhinis	852	GCA_004216495	Complete	0.865472	27.5	1	681	1	5.28634	cellular organisms	Bacteria	Terrabacteria group	Tenericutes	Mollicutes	Mycoplasmatales	Mycoplasmataceae	Mycoplasmopsis	Tenericutes
Mycoplasmopsis mustelae	ATCC 35214	GCA_004365095	Scaffold	0.836283	27.8	7	690	1	5.36232	cellular organisms	Bacteria	Terrabacteria group	Tenericutes	Mollicutes	Mycoplasmatales	Mycoplasmataceae	Mycoplasmopsis	Tenericutes
Spiroplasma gladiatoris	TG-1	GCA_004379335	Complete	1.16464	25	1	1004	1	5.27888	cellular organisms	Bacteria	Terrabacteria group	Tenericutes	Mollicutes	Entomoplasmatales	Spiroplasmataceae	Spiroplasma	Tenericutes
Mycoplasma todarodis	5H	GCA_004335995	Contig	1.00788	30.9	84	869	0	4.94822	cellular organisms	Bacteria	Terrabacteria group	Tenericutes	Mollicutes	Mycoplasmatales	Mycoplasmataceae	Mycoplasma	Tenericutes
Mycoplasma marinum	PE	GCA_004335975	Contig	1.17115	28.4	128	984	1	4.36992	cellular organisms	Bacteria	Terrabacteria group	Tenericutes	Mollicutes	Mycoplasmatales	Mycoplasmataceae	Mycoplasma	Tenericutes
Metamycoplasma falconis	ATCC 51372	GCA_006385795	Contig	0.672402	28.1	39	822	0	0.973236	cellular organisms	Bacteria	Terrabacteria group	Tenericutes		Mycoplasmoidales	Metamycoplasmataceae	Metamycoplasma	Tenericutes
Mycoplasma nasistruthionis	2F1A	GCA_006228185	Complete	0.80323	29	1	602	1	5.98007	cellular organisms	Bacteria	Terrabacteria group	Tenericutes	Mollicutes	Mycoplasmatales	Mycoplasmataceae	Mycoplasma	Tenericutes
Mycoplasmopsis mucosicanis	1642	GCA_006546935	Contig	0.869512	29.5	57	688	0	6.97674	cellular organisms	Bacteria	Terrabacteria group	Tenericutes	Mollicutes	Mycoplasmatales	Mycoplasmataceae	Mycoplasmopsis	Tenericutes
Candidatus Phytoplasma pini	MDPP	GCA_007821455	Contig	0.474136	22.2	16	403	1	3.22581	cellular organisms	Bacteria	Terrabacteria group	Tenericutes	Mollicutes	Acholeplasmatales	Acholeplasmataceae	Candidatus Phytoplasma	Tenericutes
Mycoplasma anserisalpingitidis	MYCAV177	GCA_007858515	Complete	0.908787	26.7	1	744	1	6.1828	cellular organisms	Bacteria	Terrabacteria group	Tenericutes	Mollicutes	Mycoplasmatales	Mycoplasmataceae	Mycoplasma	Tenericutes
Spiroplasma chinense	CCH	GCA_008086545	Complete	1.37018	27.9	1	1212	1	5.85809	cellular organisms	Bacteria	Terrabacteria group	Tenericutes	Mollicutes	Entomoplasmatales	Spiroplasmataceae	Spiroplasma	Tenericutes
Candidatus Mycoplasma haemohominis	neocaledoniensis	GCA_902712995	Contig	1.01651	32.3	38	1118	1	1.25224	cellular organisms	Bacteria	Terrabacteria group	Tenericutes	Mollicutes	Mycoplasmatales	Mycoplasmataceae	Mycoplasma	Tenericutes
Candidatus Phytoplasma sacchari	SCGS	GCA_009268105	Contig	0.505173	19.9053	29	418	1	3.11005	cellular organisms	Bacteria	Terrabacteria group	Tenericutes	Mollicutes	Acholeplasmatales	Acholeplasmataceae	Candidatus Phytoplasma	Tenericutes
Spiroplasma tabanidicola	TAUS-1	GCA_009730595	Complete	1.28434	25.1	1	1124	1	4.62633	cellular organisms	Bacteria	Terrabacteria group	Tenericutes	Mollicutes	Entomoplasmatales	Spiroplasmataceae	Spiroplasma	Tenericutes
Mycoplasma struthionis	237IA	GCA_003855455	Complete	0.737591	26.2	1	630	1	3.96825	cellular organisms	Bacteria	Terrabacteria group	Tenericutes	Mollicutes	Mycoplasmatales	Mycoplasmataceae	Mycoplasma	Tenericutes
Spiroplasma endosymbiont of Danaus chrysippus	RF.K001.SPIR	GCA_902809815	Scaffold	1.74543	23.7	12	1853	1	2.1047	unclassified Spiroplasma	Bacteria	Terrabacteria group	Tenericutes	Mollicutes	Entomoplasmatales	Spiroplasmataceae	Spiroplasma	Tenericutes
Mariniplasma anaerobium	Mahy22	GCA_016865445	Complete	1.89863	30.0966	2	1745	1	7.67908	cellular organisms	Bacteria	Terrabacteria group	Tenericutes	Mollicutes	Acholeplasmatales	Acholeplasmataceae	Mariniplasma	Tenericutes
Mycoplasma tullyi	56A97T	GCA_014068355	Complete	0.867815	31	1	645	1	7.75194	cellular organisms	Bacteria	Terrabacteria group	Tenericutes	Mollicutes	Mycoplasmatales	Mycoplasmataceae	Mycoplasma	Tenericutes
Candidatus Phytoplasma meliae	ChTYXIII-Mo	GCA_016876135	Contig	0.751949	27.3	21	641	1	3.27613	cellular organisms	Bacteria	Terrabacteria group	Tenericutes	Mollicutes	Acholeplasmatales	Acholeplasmataceae	Candidatus Phytoplasma	Tenericutes
Paracholeplasma morum	ATCC 33211	GCA_016907055	Contig	1.55625	35	29	1451	1	8.20124	cellular organisms	Bacteria	Terrabacteria group	Tenericutes	Mollicutes	Acholeplasmatales	Acholeplasmataceae	Paracholeplasma	Tenericutes
Mycoplasma procyoni	LR5794	GCA_017052595	Contig	0.983602	29.1	22	767	1	4.04172	cellular organisms	Bacteria	Terrabacteria group	Tenericutes	Mollicutes	Mycoplasmatales	Mycoplasmataceae	Mycoplasma	Tenericutes
Acholeplasma equirhinis	N93	GCA_017052655	Contig	1.44642	32.1	7	1326	1	7.31523	cellular organisms	Bacteria	Terrabacteria group	Tenericutes	Mollicutes	Acholeplasmatales	Acholeplasmataceae	Acholeplasma	Tenericutes
Mycoplasma enhydrae	3839-13	GCA_017116825	Contig	0.700529	27	21	556	0	4.13669	cellular organisms	Bacteria	Terrabacteria group	Tenericutes	Mollicutes	Mycoplasmatales	Mycoplasmataceae	Mycoplasma	Tenericutes
Candidatus Phytoplasma luffae	NCHU2019	GCA_018024475	Complete	0.769143	23.3	1	716	1	2.23464	cellular organisms	Bacteria	Terrabacteria group	Tenericutes	Mollicutes	Acholeplasmatales	Acholeplasmataceae	Candidatus Phytoplasma	Tenericutes
Spiroplasma endosymbiont of 'Nebria riversi'	Nriv7	GCA_018831625	Complete	1.44373	26.1259	2	1699	1	4.47322	unclassified Spiroplasma	Bacteria	Terrabacteria group	Tenericutes	Mollicutes	Entomoplasmatales	Spiroplasmataceae	Spiroplasma	Tenericutes
Mycoplasma zalophidermidis	CSL7743-GEN	GCA_018914015	Contig	0.836947	29.4	37	645	0	3.56589	cellular organisms	Bacteria	Terrabacteria group	Tenericutes	Mollicutes	Mycoplasmatales	Mycoplasmataceae	Mycoplasma	Tenericutes
Mycoplasma zalophi	CSL 5346	GCA_018914065	Contig	0.769763	25.2	15	594	1	3.367	cellular organisms	Bacteria	Terrabacteria group	Tenericutes	Mollicutes	Mycoplasmatales	Mycoplasmataceae	Mycoplasma	Tenericutes
Mycoplasma tauri	Zaradi2	GCA_016925555	Complete	0.76415	26.9	1	625	1	5.28	cellular organisms	Bacteria	Terrabacteria group	Tenericutes	Mollicutes	Mycoplasmatales	Mycoplasmataceae	Mycoplasma	Tenericutes
Mycoplasma phocoenae	C264-GEN	GCA_012934855	Complete	0.693115	28.5	1	564	1	3.36879	cellular organisms	Bacteria	Terrabacteria group	Tenericutes	Mollicutes	Mycoplasmatales	Mycoplasmataceae	Mycoplasma	Tenericutes
Mycoplasma phocoeninasale	C264-NAS	GCA_012934885	Complete	0.776009	29.1	1	599	0	5.17529	cellular organisms	Bacteria	Terrabacteria group	Tenericutes	Mollicutes	Mycoplasmatales	Mycoplasmataceae	Mycoplasma	Tenericutes
Mycoplasma miroungirhinis	ES2806-NAS	GCA_013008815	Complete	0.77955	24.1	1	615	1	6.17886	cellular organisms	Bacteria	Terrabacteria group	Tenericutes	Mollicutes	Mycoplasmatales	Mycoplasmataceae	Mycoplasma	Tenericutes
Mycoplasma miroungigenitalium	ES2806-GEN	GCA_013008635	Complete	0.815486	30.1	1	667	0	4.04798	cellular organisms	Bacteria	Terrabacteria group	Tenericutes	Mollicutes	Mycoplasmatales	Mycoplasmataceae	Mycoplasma	Tenericutes
Aminobacterium colombiense DSM 12261	DSM 12261	GCA_000025885	Complete	1.98059	45.3	1	1887	2	5.67038	cellular organisms	Bacteria		Synergistetes	Synergistia	Synergistales	Synergistaceae	Aminobacterium	Synergistetes
Jonquetella anthropi E3_33 E1	E3_33 E1	GCA_000161995	Scaffold	1.79006	58.9	2	1644	1	5.47445	cellular organisms	Bacteria		Synergistetes	Synergistia	Synergistales	Synergistaceae	Jonquetella	Synergistetes
Acetomicrobium hydrogeniformans ATCC BAA-1850	OS1	GCA_000160455	Contig	2.12392	46.5	8	2040	1	6.66667	cellular organisms	Bacteria		Synergistetes	Synergistia	Synergistales	Synergistaceae	Acetomicrobium	Synergistetes
Pyramidobacter piscolens	CE91-St28	GCA_022846135	Complete	2.68662	59.7	1	2473	1	5.58027	cellular organisms	Bacteria		Synergistetes	Synergistia	Synergistales	Synergistaceae	Pyramidobacter	Synergistetes
Aminomonas paucivorans DSM 12260	DSM 12260	GCA_000165795	Chromosome	2.63017	67.6	1	2355	1	8.74735	cellular organisms	Bacteria		Synergistetes	Synergistia	Synergistales	Synergistaceae	Aminomonas	Synergistetes
Fretibacterium fastidiosum	SGP1	GCA_000210715	Chromosome	2.72834	61.7	1	2267	1	5.82267	cellular organisms	Bacteria		Synergistetes	Synergistia	Synergistales	Synergistaceae	Fretibacterium	Synergistetes
Thermanaerovibrio acidaminovorans DSM 6589	DSM 6589	GCA_000024905	Complete	1.84847	63.8	1	1745	1	7.851	cellular organisms	Bacteria		Synergistetes	Synergistia	Synergistales	Synergistaceae	Thermanaerovibrio	Synergistetes
Dethiosulfovibrio peptidovorans DSM 11002	DSM 11002	GCA_000172975	Contig	2.57636	54.4	3	2424	1	7.75578	cellular organisms	Bacteria		Synergistetes	Synergistia	Synergistales	Synergistaceae	Dethiosulfovibrio	Synergistetes
Thermanaerovibrio velox DSM 12556	DSM 12556	GCA_000237825	Chromosome	1.88084	58.8	1	1720	1	7.15116	cellular organisms	Bacteria		Synergistetes	Synergistia	Synergistales	Synergistaceae	Thermanaerovibrio	Synergistetes
Acetomicrobium mobile DSM 13181	DSM 13181	GCA_000266925	Complete	2.1607	48	1	2028	1	6.95266	cellular organisms	Bacteria		Synergistetes	Synergistia	Synergistales	Synergistaceae	Acetomicrobium	Synergistetes
Thermovirga lienii DSM 17291	DSM 17291	GCA_000233775	Complete	1.99965	47.1032	2	1879	2	6.54604	cellular organisms	Bacteria		Synergistetes	Synergistia	Synergistales	Synergistaceae	Thermovirga	Synergistetes
Cloacibacillus evryensis DSM 19522	DSM 19522	GCA_000585335	Scaffold	3.48846	56	1	3061	1	7.97125	cellular organisms	Bacteria		Synergistetes	Synergistia	Synergistales	Synergistaceae	Cloacibacillus	Synergistetes
Aminiphilus circumscriptus DSM 16581	DSM 16581	GCA_000526375	Contig	3.22321	60.4	7	2679	1	8.80926	cellular organisms	Bacteria		Synergistetes	Synergistia	Synergistales	Synergistaceae	Aminiphilus	Synergistetes
Aminobacterium mobile DSM 12262	DSM 12262	GCA_000526395	Contig	2.10597	43.8	5	1956	2	7.00409	cellular organisms	Bacteria		Synergistetes	Synergistia	Synergistales	Synergistaceae	Aminobacterium	Synergistetes
Synergistes jonesii	28491	GCA_000712295	Contig	2.74124	56.3	60	2543	1	6.92096	cellular organisms	Bacteria		Synergistetes	Synergistia	Synergistales	Synergistaceae	Synergistes	Synergistetes
Cloacibacillus porcorum	CL-84	GCA_001701045	Complete	3.58519	54.8	1	3139	1	8.66518	cellular organisms	Bacteria		Synergistetes	Synergistia	Synergistales	Synergistaceae	Cloacibacillus	Synergistetes
Acetomicrobium thermoterrenum DSM 13490	DSM 13490	GCA_900107215	Scaffold	1.96758	46.5	22	1883	1	6.42592	cellular organisms	Bacteria		Synergistetes	Synergistia	Synergistales	Synergistaceae	Acetomicrobium	Synergistetes
Dethiosulfovibrio salsuginis	USBA 82	GCA_900177735	Scaffold	2.68432	53.7	68	2507	1	8.85521	cellular organisms	Bacteria		Synergistetes	Synergistia	Synergistales	Synergistaceae	Dethiosulfovibrio	Synergistetes
Aminivibrio pyruvatiphilus	DSM 25964	GCA_004366815	Scaffold	3.34749	59.6	62	2983	2	8.48139	cellular organisms	Bacteria		Synergistetes	Synergistia	Synergistales	Synergistaceae	Aminivibrio	Synergistetes
Pyramidobacter porci	SM-530-WT-4B	GCA_009695745	Contig	2.5251	59.6	22	2218	1	6.22182	cellular organisms	Bacteria		Synergistetes	Synergistia	Synergistales	Synergistaceae	Pyramidobacter	Synergistetes
Dethiosulfovibrio acidaminovorans	DSM 12590	GCA_021568805	Scaffold	2.67506	54.4	68	2497	1	8.20985	cellular organisms	Bacteria		Synergistetes	Synergistia	Synergistales	Synergistaceae	Dethiosulfovibrio	Synergistetes
Dethiosulfovibrio russensis	DSM 12538	GCA_021568855	Scaffold	2.68294	54.4	41	2497	1	8.33	cellular organisms	Bacteria		Synergistetes	Synergistia	Synergistales	Synergistaceae	Dethiosulfovibrio	Synergistetes
Dethiosulfovibrio marinus	DSM 12537	GCA_021568875	Scaffold	2.68046	54.4	41	2498	1	8.2466	cellular organisms	Bacteria		Synergistetes	Synergistia	Synergistales	Synergistaceae	Dethiosulfovibrio	Synergistetes
Leptospira interrogans serovar Copenhageni	FDAARGOS_203	GCA_002073495	Complete	4.63076	35	2	3631	1	9.00578	cellular organisms	Bacteria		Spirochaetes	Spirochaetia	Leptospirales	Leptospiraceae	Leptospira	Spirochaetes
Leptospira borgpetersenii serovar Ceylonica	Piyasena	GCA_003516145	Complete	3.99278	40.1162	2	3207	1	8.7309	cellular organisms	Bacteria		Spirochaetes	Spirochaetia	Leptospirales	Leptospiraceae	Leptospira	Spirochaetes
Borreliella afzelii Tom3107	Tom3107	GCA_000741005	Complete	0.987652	28.1628	3	900	1	3.55556	cellular organisms	Bacteria		Spirochaetes	Spirochaetia	Spirochaetales	Borreliaceae	Borreliella	Spirochaetes
Borreliella burgdorferi Bol26	Bol26	GCA_000181575	Scaffold	1.32143	28.593	20	1282	1	3.58814	cellular organisms	Bacteria		Spirochaetes	Spirochaetia	Spirochaetales	Borreliaceae	Borreliella	Spirochaetes
Treponema pallidum subsp. pertenue str. SamoaD	SamoaD	GCA_000246755	Chromosome	1.13933	52.8	1	973	1	6.68037	cellular organisms	Bacteria		Spirochaetes	Spirochaetia	Spirochaetales	Treponemataceae	Treponema	Spirochaetes
Borreliella garinii	20047	GCA_003814405	Complete	1.22942	28.1233	11	1102	1	2.90381	cellular organisms	Bacteria		Spirochaetes	Spirochaetia	Spirochaetales	Borreliaceae	Borreliella	Spirochaetes
Treponema denticola ATCC 35405	ATCC 35405	GCA_000008185	Complete	2.8432	37.9	1	2542	1	7.98584	cellular organisms	Bacteria		Spirochaetes	Spirochaetia	Spirochaetales	Treponemataceae	Treponema	Spirochaetes
Borrelia duttonii CR2A	CR2A	GCA_000523535	Contig	1.64095	27.9	136	1268	0	2.68139	cellular organisms	Bacteria		Spirochaetes	Spirochaetia	Spirochaetales	Borreliaceae	Borrelia	Spirochaetes
Borrelia recurrentis A1	A1	GCA_000019705	Complete	1.24216	27.5118	8	1096	1	3.01095	cellular organisms	Bacteria		Spirochaetes	Spirochaetia	Spirochaetales	Borreliaceae	Borrelia	Spirochaetes
Borreliella valaisiana VS116	VS116	GCA_000170955	Chromosome	1.25886	27.4768	12	1133	1	2.91262	cellular organisms	Bacteria		Spirochaetes	Spirochaetia	Spirochaetales	Borreliaceae	Borreliella	Spirochaetes
Borrelia turicatae 91E135	9.1e+136	GCA_000012085	Complete	1.16536	29.4619	9	1044	1	3.73206	cellular organisms	Bacteria		Spirochaetes	Spirochaetia	Spirochaetales	Borreliaceae	Borrelia	Spirochaetes
Borreliella spielmanii A14S	A14S	GCA_000181895	Scaffold	1.25256	27.6945	49	1151	1	3.12772	cellular organisms	Bacteria		Spirochaetes	Spirochaetia	Spirochaetales	Borreliaceae	Borreliella	Spirochaetes
Borrelia hermsii	ML2	GCA_020422925	Complete	1.10464	30.0144	2	993	1	3.42397	cellular organisms	Bacteria		Spirochaetes	Spirochaetia	Spirochaetales	Borreliaceae	Borrelia	Spirochaetes
Treponema primitia ZAS-2	ZAS-2	GCA_000214375	Complete	4.05987	50.8	1	3466	1	9.80958	cellular organisms	Bacteria		Spirochaetes	Spirochaetia	Spirochaetales	Treponemataceae	Treponema	Spirochaetes
Treponema azotonutricium ZAS-9	ZAS-9	GCA_000214355	Complete	3.85567	49.8	1	3370	1	10.1484	cellular organisms	Bacteria		Spirochaetes	Spirochaetia	Spirochaetales	Breznakiellaceae	Leadbettera	Spirochaetes
Treponema paraluiscuniculi Cuniculi A	Cuniculi A	GCA_000217655	Complete	1.13339	52.7	1	962	1	5.92516	cellular organisms	Bacteria		Spirochaetes	Spirochaetia	Spirochaetales	Treponemataceae	Treponema	Spirochaetes
Brachyspira hyodysenteriae	Bh743-7	GCA_017751225	Complete	3.08516	27.0504	2	2646	1	10.0151	cellular organisms	Bacteria		Spirochaetes	Spirochaetia	Brachyspirales	Brachyspiraceae	Brachyspira	Spirochaetes
Sediminispirochaeta smaragdinae DSM 11293	DSM 11293	GCA_000143985	Complete	4.65397	49	1	4253	2	9.68728	cellular organisms	Bacteria		Spirochaetes	Spirochaetia	Spirochaetales	Spirochaetaceae	Sediminispirochaeta	Spirochaetes
Treponema vincentii F0403	F0403	GCA_000412995	Scaffold	2.69349	45.5	3	2380	1	8.23529	cellular organisms	Bacteria		Spirochaetes	Spirochaetia	Spirochaetales	Treponemataceae	Treponema	Spirochaetes
Spirochaeta thermophila DSM 6578	DSM 6578	GCA_000184345	Complete	2.56022	60.9	1	2277	1	10.4084	cellular organisms	Bacteria		Spirochaetes	Spirochaetia	Spirochaetales	Spirochaetaceae	Spirochaeta	Spirochaetes
Treponema caldarium DSM 7334	DSM 7334	GCA_000219725	Complete	3.23934	45.6	1	2847	1	10.3267	cellular organisms	Bacteria		Spirochaetes	Spirochaetia	Spirochaetales	Breznakiellaceae	Gracilinema	Spirochaetes
Leptospira santarosai serovar Shermani str. LT 821	LT 821	GCA_000313175	Complete	3.98361	41.8163	2	3461	1	7.80121	Leptospira santarosai serovar Shermani	Bacteria		Spirochaetes	Spirochaetia	Leptospirales	Leptospiraceae	Leptospira	Spirochaetes
Sphaerochaeta globosa str. Buddy	Buddy	GCA_000190435	Complete	3.31647	48.9	1	3025	1	8.2314	cellular organisms	Bacteria		Spirochaetes	Spirochaetia	Spirochaetales	Sphaerochaetaceae	Sphaerochaeta	Spirochaetes
Treponema phagedenis	B43.1	GCA_008153345	Complete	3.37212	39.9	1	2793	1	8.37809	cellular organisms	Bacteria		Spirochaetes	Spirochaetia	Spirochaetales	Treponemataceae	Treponema	Spirochaetes
Sphaerochaeta coccoides DSM 17374	DSM 17374	GCA_000208385	Complete	2.2273	50.6	1	1825	1	8.76712	cellular organisms	Bacteria		Spirochaetes	Spirochaetia	Spirochaetales	Sphaerochaetaceae	Sphaerochaeta	Spirochaetes
Brachyspira pilosicoli 95/1000	95/1000	GCA_000143725	Complete	2.58644	27.9	1	2267	1	7.94001	cellular organisms	Bacteria		Spirochaetes	Spirochaetia	Brachyspirales	Brachyspiraceae	Brachyspira	Spirochaetes
Treponema succinifaciens DSM 2489	DSM 2489	GCA_000195275	Complete	2.89743	39.1714	2	2742	1	8.3151	cellular organisms	Bacteria		Spirochaetes	Spirochaetia	Spirochaetales	Treponemataceae	Treponema	Spirochaetes
Treponema brennaborense DSM 12168	DSM 12168	GCA_000212415	Complete	3.05558	51.5	1	2566	1	10.2104	cellular organisms	Bacteria		Spirochaetes	Spirochaetia	Spirochaetales	Treponemataceae	Treponema	Spirochaetes
Brachyspira murdochii DSM 12563	DSM 12563	GCA_000092845	Complete	3.2418	27.8	1	2819	1	9.15218	cellular organisms	Bacteria		Spirochaetes	Spirochaetia	Brachyspirales	Brachyspiraceae	Brachyspira	Spirochaetes
Leptospira weilii	CUDO6	GCA_006874765	Complete	4.38139	40.8586	3	3724	1	8.10956	cellular organisms	Bacteria		Spirochaetes	Spirochaetia	Leptospirales	Leptospiraceae	Leptospira	Spirochaetes
Leptospira licerasiae ATCC BAA-1110	ATCC BAA-1110	GCA_000526875	Contig	4.21	41.1	25	3821	1	9.55247	cellular organisms	Bacteria		Spirochaetes	Spirochaetia	Leptospirales	Leptospiraceae	Leptospira	Spirochaetes
Leptospira noguchii serovar Panama str. CZ214	CZ214	GCA_000306255	Contig	4.71092	35.5	35	3787	1	8.34434	Leptospira noguchii serovar Panama	Bacteria		Spirochaetes	Spirochaetia	Leptospirales	Leptospiraceae	Leptospira	Spirochaetes
Brachyspira intermedia PWS/A	PWS/A	GCA_000223215	Complete	3.30805	27.1939	2	2836	1	8.74471	cellular organisms	Bacteria		Spirochaetes	Spirochaetia	Brachyspirales	Brachyspiraceae	Brachyspira	Spirochaetes
Borreliella bissettii DN127	DN127	GCA_000222305	Complete	1.40344	28.33	17	1335	1	2.99625	cellular organisms	Bacteria		Spirochaetes	Spirochaetia	Spirochaetales	Borreliaceae	Borreliella	Spirochaetes
Treponema saccharophilum DSM 2985	DSM 2985	GCA_000255555	Contig	3.4539	53.2	56	2886	1	9.87526	cellular organisms	Bacteria		Spirochaetes	Spirochaetia	Spirochaetales	Treponemataceae	Treponema	Spirochaetes
Sphaerochaeta pleomorpha str. Grapes	Grapes	GCA_000236685	Complete	3.59085	46.2	1	3179	1	8.14722	cellular organisms	Bacteria		Spirochaetes	Spirochaetia	Spirochaetales	Sphaerochaetaceae	Sphaerochaeta	Spirochaetes
Turneriella parva DSM 21527	DSM 21527	GCA_000266885	Complete	4.4093	53.5971	2	4097	1	8.78692	cellular organisms	Bacteria		Spirochaetes	Spirochaetia	Leptospirales	Leptospiraceae	Turneriella	Spirochaetes
Spirochaeta africana DSM 8902	DSM 8902	GCA_000242595	Complete	3.28586	57.8	1	2784	1	11.4583	cellular organisms	Bacteria		Spirochaetes	Spirochaetia	Spirochaetales	Spirochaetaceae	Spirochaeta	Spirochaetes
Leptonema illini DSM 21528	DSM 21528	GCA_000243335	Scaffold	4.52276	54.3	3	4140	1	9.90338	cellular organisms	Bacteria		Spirochaetes	Spirochaetia	Leptospirales	Leptospiraceae	Leptonema	Spirochaetes
Treponema pectinovorum	Marseille-3-CSURP7641	GCA_900497595	Contig	2.22403	37.1	10	1870	1	8.77005	cellular organisms	Bacteria		Spirochaetes	Spirochaetia	Spirochaetales	Treponemataceae	Treponema	Spirochaetes
Leptospira kirschneri serovar Cynopteri str. 3522 CT	3522 CT	GCA_000243695	Contig	4.40942	35.9	24	3388	1	9.17946	Leptospira kirschneri serovar Cynopteri	Bacteria		Spirochaetes	Spirochaetia	Leptospirales	Leptospiraceae	Leptospira	Spirochaetes
Leptospira inadai serovar Lyme str. 10	10	GCA_000243675	Contig	4.45787	44.6	27	3884	1	10.0412	Leptospira inadai serovar Lyme	Bacteria		Spirochaetes	Spirochaetia	Leptospirales	Leptospiraceae	Leptospira	Spirochaetes
Leptospira broomii serovar Hurstbridge str. 5399	5399	GCA_000243715	Contig	4.3959	43	12	3877	1	9.49188	Leptospira broomii serovar Hurstbridge	Bacteria		Spirochaetes	Spirochaetia	Leptospirales	Leptospiraceae	Leptospira	Spirochaetes
Leptospira kmetyi	LS 001/16	GCA_003722295	Complete	4.41692	44.8667	2	3910	1	10.3325	cellular organisms	Bacteria		Spirochaetes	Spirochaetia	Leptospirales	Leptospiraceae	Leptospira	Spirochaetes
Leptospira alexanderi	56659	GCA_002009845	Contig	4.06096	40.3	238	3456	1	8.53588	cellular organisms	Bacteria		Spirochaetes	Spirochaetia	Leptospirales	Leptospiraceae	Leptospira	Spirochaetes
Treponema socranskii subsp. socranskii VPI DR56BR1116 = ATCC 35536	ATCC 35536	GCA_000468115	Contig	2.82669	49.2	84	2476	1	7.39095	cellular organisms	Bacteria		Spirochaetes	Spirochaetia	Spirochaetales	Treponemataceae	Treponema	Spirochaetes
Borrelia crocidurae	44622	GCA_000825665	Scaffold	0.920157	27.8	1	776	1	3.60825	cellular organisms	Bacteria		Spirochaetes	Spirochaetia	Spirochaetales	Borreliaceae	Borrelia	Spirochaetes
Leptospira meyeri	201701676	GCA_004770275	Contig	4.01917	38.2	16	3728	1	10.4077	cellular organisms	Bacteria		Spirochaetes	Spirochaetia	Leptospirales	Leptospiraceae	Leptospira	Spirochaetes
Leptospira fainei serovar Hurstbridge str. BUT 6	BUT 6	GCA_000306235	Contig	4.28732	43.5	13	3796	1	10.0632	Leptospira fainei serovar Hurstbridge	Bacteria		Spirochaetes	Spirochaetia	Leptospirales	Leptospiraceae	Leptospira	Spirochaetes
Leptospira wolffii	201800291	GCA_004770635	Contig	4.17368	45.9	20	3778	1	9.60826	cellular organisms	Bacteria		Spirochaetes	Spirochaetia	Leptospirales	Leptospiraceae	Leptospira	Spirochaetes
Treponema maltophilum ATCC 51939	ATCC 51939	GCA_000413055	Scaffold	2.53039	47.9	1	2262	1	8.39965	cellular organisms	Bacteria		Spirochaetes	Spirochaetia	Spirochaetales	Treponemataceae	Treponema	Spirochaetes
Treponema medium ATCC 700293	ATCC 700293	GCA_000413035	Scaffold	2.72751	44.3	1	2279	1	8.77578	cellular organisms	Bacteria		Spirochaetes	Spirochaetia	Spirochaetales	Treponemataceae	Treponema	Spirochaetes
Treponema parvum	ATCC 700770	GCA_017893965	Complete	2.65829	44	1	2274	1	7.95954	cellular organisms	Bacteria		Spirochaetes	Spirochaetia	Spirochaetales	Treponemataceae	Treponema	Spirochaetes
Alkalispirochaeta alkalica DSM 8900	DSM 8900	GCA_000373545	Scaffold	3.35831	60.5	71	2629	1	11.1069	cellular organisms	Bacteria		Spirochaetes	Spirochaetia	Spirochaetales	Spirochaetaceae	Alkalispirochaeta	Spirochaetes
Leptospira alstonii	56661	GCA_001569395	Contig	4.24783	42.6	224	3643	1	9.60747	cellular organisms	Bacteria		Spirochaetes	Spirochaetia	Leptospirales	Leptospiraceae	Leptospira	Spirochaetes
Leptospira wolbachii serovar Codice str. CDC	CDC	GCA_000332515	Contig	4.08198	39.2	25	3782	1	10.0476	Leptospira wolbachii serovar Codice	Bacteria		Spirochaetes	Spirochaetia	Leptospirales	Leptospiraceae	Leptospira	Spirochaetes
Leptospira vanthielii	201601955	GCA_004770365	Contig	4.06523	39	44	3767	1	10.3531	cellular organisms	Bacteria		Spirochaetes	Spirochaetia	Leptospirales	Leptospiraceae	Leptospira	Spirochaetes
Leptospira yanagawae	201800272	GCA_004769275	Contig	4.00679	38.3	30	3638	1	10.3079	cellular organisms	Bacteria		Spirochaetes	Spirochaetia	Leptospirales	Leptospiraceae	Leptospira	Spirochaetes
Leptospira terpstrae serovar Hualin str. LT 11-33 = ATCC 700639	LT 11-33	GCA_000332495	Contig	4.09219	38.2	23	3802	1	9.91583	Leptospira terpstrae serovar Hualin	Bacteria		Spirochaetes	Spirochaetia	Leptospirales	Leptospiraceae	Leptospira	Spirochaetes
Sediminispirochaeta bajacaliforniensis DSM 16054	DSM 16054	GCA_000378205	Scaffold	4.57661	49.2	75	4176	1	9.67433	cellular organisms	Bacteria		Spirochaetes	Spirochaetia	Spirochaetales	Spirochaetaceae	Sediminispirochaeta	Spirochaetes
Treponema bryantii	XBD1002	GCA_900113965	Scaffold	3.19147	40	24	2754	1	11.5468	cellular organisms	Bacteria		Spirochaetes	Spirochaetia	Spirochaetales	Treponemataceae	Treponema	Spirochaetes
Brachyspira hampsonii 30446	30446	GCA_000316195	Scaffold	3.03735	27.6	4	2573	1	8.90012	Brachyspira hampsonii bv. II	Bacteria		Spirochaetes	Spirochaetia	Brachyspirales	Brachyspiraceae	Brachyspira	Spirochaetes
Treponema pedis str. T A4	T A4	GCA_000447675	Complete	2.88932	36.9	1	2551	1	8.27127	cellular organisms	Bacteria		Spirochaetes	Spirochaetia	Spirochaetales	Treponemataceae	Treponema	Spirochaetes
Borrelia miyamotoi	CA17-2241	GCA_003431845	Complete	0.978929	28.5581	2	877	1	3.30673	cellular organisms	Bacteria		Spirochaetes	Spirochaetia	Spirochaetales	Borreliaceae	Borrelia	Spirochaetes
Spirochaeta cellobiosiphila DSM 17781	DSM 17781	GCA_000426705	Scaffold	3.94985	37	29	3605	1	10.208	cellular organisms	Bacteria		Spirochaetes	Spirochaetia	Spirochaetales	Spirochaetaceae	Spirochaeta	Spirochaetes
Brachyspira innocens ATCC 29796	B256	GCA_000384655	Contig	3.28161	27.7	130	2851	1	9.47036	cellular organisms	Bacteria		Spirochaetes	Spirochaetia	Brachyspirales	Brachyspiraceae	Brachyspira	Spirochaetes
Borrelia coriaceae	Co53	GCA_023035295	Complete	1.78733	29.2201	24	1638	1	2.50305	cellular organisms	Bacteria		Spirochaetes	Spirochaetia	Spirochaetales	Borreliaceae	Borrelia	Spirochaetes
Borrelia anserina Es	Es	GCA_001936255	Complete	1.04269	29.3728	6	933	1	3.52941	cellular organisms	Bacteria		Spirochaetes	Spirochaetia	Spirochaetales	Borreliaceae	Borrelia	Spirochaetes
Borrelia parkeri HR1	HR1	GCA_000512145	Complete	1.03068	28.9	2	935	1	3.74332	cellular organisms	Bacteria		Spirochaetes	Spirochaetia	Spirochaetales	Borreliaceae	Borrelia	Spirochaetes
Borrelia persica No12	No12	GCA_000500045	Contig	1.78498	28.9	245	1528	1	2.94503	cellular organisms	Bacteria		Spirochaetes	Spirochaetia	Spirochaetales	Borreliaceae	Borrelia	Spirochaetes
Borrelia hispanica CRI	CRI	GCA_000500065	Contig	1.78385	28.1	168	1636	1	2.68949	cellular organisms	Bacteria		Spirochaetes	Spirochaetia	Spirochaetales	Borreliaceae	Borrelia	Spirochaetes
Brachyspira alvinipulli ATCC 51933	ATCC 51933	GCA_000518245	Scaffold	3.42076	26.9	22	3099	1	8.26073	cellular organisms	Bacteria		Spirochaetes	Spirochaetia	Brachyspirales	Brachyspiraceae	Brachyspira	Spirochaetes
Treponema putidum	OMZ 758	GCA_000755145	Complete	2.80056	37.296	2	2509	1	8.05102	cellular organisms	Bacteria		Spirochaetes	Spirochaetia	Spirochaetales	Treponemataceae	Treponema	Spirochaetes
Salinispira pacifica	L21-RPul-D2	GCA_000507245	Complete	3.7828	51.9	1	3159	1	10.5097	cellular organisms	Bacteria		Spirochaetes	Spirochaetia	Spirochaetales	Spirochaetaceae	Salinispira	Spirochaetes
Borreliella finlandensis	SV1	GCA_000181875	Scaffold	1.28178	28.2736	16	1157	1	2.93863	cellular organisms	Bacteria		Spirochaetes	Spirochaetia	Spirochaetales	Borreliaceae	Borreliella	Spirochaetes
Brachyspira suanatina	AN4859/03	GCA_001049755	Contig	3.25801	27	34	2785	1	9.83842	cellular organisms	Bacteria		Spirochaetes	Spirochaetia	Brachyspirales	Brachyspiraceae	Brachyspira	Spirochaetes
Leptospira mayottensis 200901116	200901116	GCA_000306675	Complete	4.21628	39.6046	3	3389	1	8.26202	cellular organisms	Bacteria		Spirochaetes	Spirochaetia	Leptospirales	Leptospiraceae	Leptospira	Spirochaetes
Spirochaeta lutea	JC230	GCA_000758165	Scaffold	3.53291	53.8	72	2902	1	11.0269	cellular organisms	Bacteria		Spirochaetes	Spirochaetia	Spirochaetales	Spirochaetaceae	Spirochaeta	Spirochaetes
Borreliella japonica	ATCC 51557	GCA_900099615	Scaffold	1.18486	28	49	1082	1	2.95749	cellular organisms	Bacteria		Spirochaetes	Spirochaetia	Spirochaetales	Borreliaceae	Borreliella	Spirochaetes
Brevinema andersonii	ATCC 43811	GCA_900112165	Scaffold	1.5014	35.2	39	1451	1	5.16885	cellular organisms	Bacteria		Spirochaetes	Spirochaetia	Brevinematales	Brevinemataceae	Brevinema	Spirochaetes
Borreliella mayonii	MN14-1539	GCA_001936295	Complete	1.30206	27.8283	15	1166	1	3.60206	cellular organisms	Bacteria		Spirochaetes	Spirochaetia	Spirochaetales	Borreliaceae	Borreliella	Spirochaetes
Alkalispirochaeta americana	ASpG1	GCA_900156105	Scaffold	3.30905	57.5	65	2832	1	10.5579	cellular organisms	Bacteria		Spirochaetes	Spirochaetia	Spirochaetales	Spirochaetaceae	Alkalispirochaeta	Spirochaetes
Treponema berlinense	ATCC BAA-909	GCA_900167025	Scaffold	2.52103	39.4	33	2153	1	9.47515	cellular organisms	Bacteria		Spirochaetes	Spirochaetia	Spirochaetales	Treponemataceae	Treponema	Spirochaetes
Treponema porcinum	ATCC BAA-908	GCA_900167145	Scaffold	2.50781	42.5	32	2187	1	9.60219	cellular organisms	Bacteria		Spirochaetes	Spirochaetia	Spirochaetales	Treponemataceae	Treponema	Spirochaetes
Marispirochaeta aestuarii	JC444	GCA_002087085	Contig	4.21669	53	79	3770	1	9.76127	cellular organisms	Bacteria		Spirochaetes	Spirochaetia	Spirochaetales	Spirochaetaceae	Marispirochaeta	Spirochaetes
Leptospira venezuelensis	CLM-R50	GCA_002150055	Contig	4.306	39.2	29	3965	1	9.18033	cellular organisms	Bacteria		Spirochaetes	Spirochaetia	Leptospirales	Leptospiraceae	Leptospira	Spirochaetes
Alkalispirochaeta sphaeroplastigenens	JC133	GCA_002916695	Contig	3.35488	60.5	129	2856	1	11.0294	cellular organisms	Bacteria		Spirochaetes	Spirochaetia	Spirochaetales	Spirochaetaceae	Alkalispirochaeta	Spirochaetes
Candidatus Borreliella tachyglossi	Bc-F10-1268	GCA_003076595	Chromosome	1.09775	30.7577	6	1021	1	3.23213	cellular organisms	Bacteria		Spirochaetes	Spirochaetia	Spirochaetales	Borreliaceae	Borreliella	Spirochaetes
Borrelia turcica IST7	IST7	GCA_003606285	Complete	1.28362	29.9842	8	1227	1	3.34148	cellular organisms	Bacteria		Spirochaetes	Spirochaetia	Spirochaetales	Borreliaceae	Borrelia	Spirochaetes
Sphaerochaeta halotolerans	44662	GCA_003429665	Scaffold	2.92707	46.8	49	2724	1	7.1953	cellular organisms	Bacteria		Spirochaetes	Spirochaetia	Spirochaetales	Sphaerochaetaceae	Sphaerochaeta	Spirochaetes
Leptospira hartskeerlii	MCA1-C-A1	GCA_002811505	Scaffold	4.04809	40.5	31	3689	1	9.9756	cellular organisms	Bacteria		Spirochaetes	Spirochaetia	Leptospirales	Leptospiraceae	Leptospira	Spirochaetes
Leptospira saintgironsiae	FH4-C-A2	GCA_002811765	Contig	4.08332	39.1	42	3733	1	9.50978	cellular organisms	Bacteria		Spirochaetes	Spirochaetia	Leptospirales	Leptospiraceae	Leptospira	Spirochaetes
Leptospira perolatii	FH1-B-B1	GCA_002811875	Contig	3.98592	42.4	49	3546	1	9.75747	cellular organisms	Bacteria		Spirochaetes	Spirochaetia	Leptospirales	Leptospiraceae	Leptospira	Spirochaetes
Leptospira barantonii	FH4-C-A1	GCA_002811925	Contig	4.39223	44	17	3956	1	9.65622	cellular organisms	Bacteria		Spirochaetes	Spirochaetia	Leptospirales	Leptospiraceae	Leptospira	Spirochaetes
Leptospira harrisiae	FH2-B-A1	GCA_002811945	Scaffold	3.94676	37.9	17	3626	1	10.1765	cellular organisms	Bacteria		Spirochaetes	Spirochaetia	Leptospirales	Leptospiraceae	Leptospira	Spirochaetes
Leptospira ellisii	ATI7-C-A5	GCA_002811955	Scaffold	4.31406	47.8	589	3943	1	8.19173	cellular organisms	Bacteria		Spirochaetes	Spirochaetia	Leptospirales	Leptospiraceae	Leptospira	Spirochaetes
Leptospira haakeii	ATI7-C-A2	GCA_002812225	Scaffold	4.19163	39.8	37	3800	1	10.1053	cellular organisms	Bacteria		Spirochaetes	Spirochaetia	Leptospirales	Leptospiraceae	Leptospira	Spirochaetes
Leptospira adleri	201601302	GCA_004770415	Contig	3.95674	44	23	3426	0	9.9533	cellular organisms	Bacteria		Spirochaetes	Spirochaetia	Leptospirales	Leptospiraceae	Leptospira	Spirochaetes
Leptospira levettii	201601119	GCA_004770425	Contig	3.8904	37.5	4	3559	1	10.0871	cellular organisms	Bacteria		Spirochaetes	Spirochaetia	Leptospirales	Leptospiraceae	Leptospira	Spirochaetes
Leptospira brenneri	201800277	GCA_004769295	Contig	3.94543	38.5	14	3603	1	10.186	cellular organisms	Bacteria		Spirochaetes	Spirochaetia	Leptospirales	Leptospiraceae	Leptospira	Spirochaetes
Leptospira neocaledonica	ES4-C-A1	GCA_002812205	Scaffold	4.21381	40.2	38	3859	1	9.53615	cellular organisms	Bacteria		Spirochaetes	Spirochaetia	Leptospirales	Leptospiraceae	Leptospira	Spirochaetes
Leptospira johnsonii	E8	GCA_003112675	Contig	4.06399	41.3	20	3721	1	9.83607	cellular organisms	Bacteria		Spirochaetes	Spirochaetia	Leptospirales	Leptospiraceae	Leptospira	Spirochaetes
Leptospira ellinghausenii	E18	GCA_003114815	Contig	4.19358	37.3	27	3884	1	9.65499	cellular organisms	Bacteria		Spirochaetes	Spirochaetia	Leptospirales	Leptospiraceae	Leptospira	Spirochaetes
Leptospira kobayashii	E30	GCA_003114835	Complete	4.30494	40.698	3	3883	1	10.4816	cellular organisms	Bacteria		Spirochaetes	Spirochaetia	Leptospirales	Leptospiraceae	Leptospira	Spirochaetes
Leptospira ryugenii	YH101	GCA_003114855	Scaffold	3.9514	39.9	24	3653	1	9.90966	cellular organisms	Bacteria		Spirochaetes	Spirochaetia	Leptospirales	Leptospiraceae	Leptospira	Spirochaetes
Leptospira tipperaryensis	GWTS #1	GCA_001729245	Complete	4.59189	42.4	2	4055	1	9.81504	cellular organisms	Bacteria		Spirochaetes	Spirochaetia	Leptospirales	Leptospiraceae	Leptospira	Spirochaetes
Leptospira fletcheri	SSW15	GCA_004769195	Contig	3.73366	47.3	14	3366	1	10.0119	cellular organisms	Bacteria		Spirochaetes	Spirochaetia	Leptospirales	Leptospiraceae	Leptospira	Spirochaetes
Leptospira kanakyensis	201800292	GCA_004769235	Contig	4.13823	38.5	28	3828	1	10.0575	cellular organisms	Bacteria		Spirochaetes	Spirochaetia	Leptospirales	Leptospiraceae	Leptospira	Spirochaetes
Leptospira bourretii	201800267	GCA_004770145	Contig	4.18316	38.2	28	3864	1	10.1708	cellular organisms	Bacteria		Spirochaetes	Spirochaetia	Leptospirales	Leptospiraceae	Leptospira	Spirochaetes
Leptospira selangorensis	201702405	GCA_004769745	Contig	4.19778	40	31	3820	1	9.7644	cellular organisms	Bacteria		Spirochaetes	Spirochaetia	Leptospirales	Leptospiraceae	Leptospira	Spirochaetes
Leptospira gomenensis	201800299	GCA_004770155	Contig	4.28402	46.1	96	3785	1	9.03567	cellular organisms	Bacteria		Spirochaetes	Spirochaetia	Leptospirales	Leptospiraceae	Leptospira	Spirochaetes
Leptospira bouyouniensis	201800295	GCA_004770625	Contig	4.11837	37.1	23	3770	1	9.7878	cellular organisms	Bacteria		Spirochaetes	Spirochaetia	Leptospirales	Leptospiraceae	Leptospira	Spirochaetes
Leptospira koniambonensis	201800265	GCA_004769555	Contig	4.31973	39	12	3936	1	9.62907	cellular organisms	Bacteria		Spirochaetes	Spirochaetia	Leptospirales	Leptospiraceae	Leptospira	Spirochaetes
Leptospira perdikensis	201702692	GCA_004769575	Contig	4.00198	38.5	21	3680	1	10.5435	cellular organisms	Bacteria		Spirochaetes	Spirochaetia	Leptospirales	Leptospiraceae	Leptospira	Spirochaetes
Leptospira montravelensis	201800278	GCA_004770045	Contig	4.02138	37.5	24	3697	1	10.2245	cellular organisms	Bacteria		Spirochaetes	Spirochaetia	Leptospirales	Leptospiraceae	Leptospira	Spirochaetes
Leptospira langatensis	SSW18	GCA_004770615	Contig	4.08939	44.8	11	3698	1	9.8702	cellular organisms	Bacteria		Spirochaetes	Spirochaetia	Leptospirales	Leptospiraceae	Leptospira	Spirochaetes
Leptospira sarikeiensis	201702455	GCA_004769615	Contig	4.37317	40.3	44	3959	1	9.59838	cellular organisms	Bacteria		Spirochaetes	Spirochaetia	Leptospirales	Leptospiraceae	Leptospira	Spirochaetes
Leptospira jelokensis	201702419	GCA_004769775	Contig	4.12463	38.9	45	3773	1	9.85953	cellular organisms	Bacteria		Spirochaetes	Spirochaetia	Leptospirales	Leptospiraceae	Leptospira	Spirochaetes
Leptospira kemamanensis	201702454	GCA_004769665	Contig	3.76937	38.9	52	3471	1	10.4005	cellular organisms	Bacteria		Spirochaetes	Spirochaetia	Leptospirales	Leptospiraceae	Leptospira	Spirochaetes
Leptospira semungkisensis	SSS9	GCA_004770055	Contig	3.94408	42.8	26	3563	1	9.87932	cellular organisms	Bacteria		Spirochaetes	Spirochaetia	Leptospirales	Leptospiraceae	Leptospira	Spirochaetes
Leptospira andrefontaineae	201800301	GCA_004770105	Contig	4.28189	39.9	30	3895	1	9.7561	cellular organisms	Bacteria		Spirochaetes	Spirochaetia	Leptospirales	Leptospiraceae	Leptospira	Spirochaetes
Leptospira congkakensis	201702421	GCA_004770265	Contig	4.00384	38.2	24	3646	1	10.2578	cellular organisms	Bacteria		Spirochaetes	Spirochaetia	Leptospirales	Leptospiraceae	Leptospira	Spirochaetes
Leptospira mtsangambouensis	201601298	GCA_004770475	Contig	4.08387	38.2	18	3766	1	10.1699	cellular organisms	Bacteria		Spirochaetes	Spirochaetia	Leptospirales	Leptospiraceae	Leptospira	Spirochaetes
Leptospira bandrabouensis	201601109	GCA_004770555	Contig	4.16745	37.7	31	3867	1	9.82674	cellular organisms	Bacteria		Spirochaetes	Spirochaetia	Leptospirales	Leptospiraceae	Leptospira	Spirochaetes
Leptospira ognonensis	201702476	GCA_004770745	Scaffold	3.98811	39.7	62	3667	0	10.0355	cellular organisms	Bacteria		Spirochaetes	Spirochaetia	Leptospirales	Leptospiraceae	Leptospira	Spirochaetes
Leptospira noumeaensis	201800287	GCA_004770765	Contig	4.1084	38.3	40	3793	1	9.64935	cellular organisms	Bacteria		Spirochaetes	Spirochaetia	Leptospirales	Leptospiraceae	Leptospira	Spirochaetes
Leptospira dzoumogneensis	201601113	GCA_004770895	Contig	4.11832	41	28	3745	1	10.1202	cellular organisms	Bacteria		Spirochaetes	Spirochaetia	Leptospirales	Leptospiraceae	Leptospira	Spirochaetes
Leptospira idonii	201300427	GCA_004770995	Contig	4.08803	41.2	83	3764	1	9.69713	cellular organisms	Bacteria		Spirochaetes	Spirochaetia	Leptospirales	Leptospiraceae	Leptospira	Spirochaetes
Leptospira ilyithenensis	201400974	GCA_004771005	Contig	4.21189	40.5	74	3873	1	9.70824	cellular organisms	Bacteria		Spirochaetes	Spirochaetia	Leptospirales	Leptospiraceae	Leptospira	Spirochaetes
Leptospira fluminis	SCS5	GCA_004771275	Contig	3.74642	47.7	18	3371	1	10.5903	cellular organisms	Bacteria		Spirochaetes	Spirochaetia	Leptospirales	Leptospiraceae	Leptospira	Spirochaetes
Leptospira stimsonii	AMB6-RJ	GCA_003545875	Contig	4.74511	42.6	23	4196	1	9.17541	cellular organisms	Bacteria		Spirochaetes	Spirochaetia	Leptospirales	Leptospiraceae	Leptospira	Spirochaetes
Leptospira yasudae	F1	GCA_003545925	Contig	4.44457	45.5	25	4022	1	9.87071	cellular organisms	Bacteria		Spirochaetes	Spirochaetia	Leptospirales	Leptospiraceae	Leptospira	Spirochaetes
Brachyspira aalborgi	PC2022III	GCA_008016755	Scaffold	2.60934	28.2	15	2345	1	7.16418	cellular organisms	Bacteria		Spirochaetes	Spirochaetia	Brachyspirales	Brachyspiraceae	Brachyspira	Spirochaetes
Thiospirochaeta perfilievii	P	GCA_008329945	Complete	3.70058	32.5751	2	3323	1	10.8938	cellular organisms	Bacteria		Spirochaetes	Spirochaetia	Spirochaetales	Spirochaetaceae	Thiospirochaeta	Spirochaetes
Brachyspira catarrhinii	Z12	GCA_005518285	Contig	2.69539	30.3	990	2600	1	6.26923	cellular organisms	Bacteria		Spirochaetes	Spirochaetia	Brachyspirales	Brachyspiraceae	Brachyspira	Spirochaetes
Borreliella turdi	TPT2017	GCA_008828755	Scaffold	1.16611	27.5793	13	1046	1	2.86807	cellular organisms	Bacteria		Spirochaetes	Spirochaetia	Spirochaetales	Borreliaceae	Borreliella	Spirochaetes
Bullifex porci	NM-380-WT-3C1	GCA_009695635	Contig	2.42049	35.8	67	2218	1	6.49234	cellular organisms	Bacteria		Spirochaetes	Spirochaetia	Spirochaetales	Spirochaetaceae	Bullifex	Spirochaetes
Entomospira entomophilus	BR193	GCA_011812965	Contig	1.78521	40.4	7	1660	1	5.36145	cellular organisms	Bacteria		Spirochaetes	Spirochaetia	Spirochaetales	Spirochaetaceae	Entomospira	Spirochaetes
Entomospira nematocera	BR208	GCA_011812995	Contig	1.6808	38.5	7	1516	1	5.93668	cellular organisms	Bacteria		Spirochaetes	Spirochaetia	Spirochaetales	Spirochaetaceae	Entomospira	Spirochaetes
Entomospira culicis	BR151	GCA_011812985	Contig	1.76994	45.8	7	1598	1	6.13267	cellular organisms	Bacteria		Spirochaetes	Spirochaetia	Spirochaetales	Spirochaetaceae	Entomospira	Spirochaetes
Borreliella yangtzensis	DSM 24625	GCA_014201775	Scaffold	1.3505	27.9	75	1251	1	2.55795	cellular organisms	Bacteria		Spirochaetes	Spirochaetia	Spirochaetales	Borreliaceae	Borreliella	Spirochaetes
Treponema ruminis	DSM 103462	GCA_014201975	Scaffold	3.32381	44.1	16	2762	1	10.7893	cellular organisms	Bacteria		Spirochaetes	Spirochaetia	Spirochaetales	Treponemataceae	Treponema	Spirochaetes
Treponema rectale	DSM 103679	GCA_014202035	Scaffold	2.86918	39.2	6	2374	1	9.8064	cellular organisms	Bacteria		Spirochaetes	Spirochaetia	Spirochaetales	Treponemataceae	Treponema	Spirochaetes
Borreliella californiensis	DSM 17989	GCA_014205885	Scaffold	1.35245	27.8	38	1205	1	2.98755	cellular organisms	Bacteria		Spirochaetes	Spirochaetia	Spirochaetales	Borreliaceae	Borreliella	Spirochaetes
Borreliella lanei	DSM 17992	GCA_014205895	Scaffold	1.15665	27.9	24	1000	1	3.42801	cellular organisms	Bacteria		Spirochaetes	Spirochaetia	Spirochaetales	Borreliaceae	Borreliella	Spirochaetes
Spirochaeta isovalerica	DSM 2461	GCA_014207565	Scaffold	4.87519	46.2	34	4313	1	12.3982	cellular organisms	Bacteria		Spirochaetes	Spirochaetia	Spirochaetales	Spirochaetaceae	Spirochaeta	Spirochaetes
Borrelia maritima	CA690	GCA_008931845	Complete	1.1096	27.8786	8	977	1	3.07062	cellular organisms	Bacteria		Spirochaetes	Spirochaetia	Spirochaetales	Borreliaceae	Borrelia	Spirochaetes
Treponema zioleckii	kT3	GCA_014737315	Scaffold	3.87696	41.5	169	3303	1	10.2028	cellular organisms	Bacteria		Spirochaetes	Spirochaetia	Spirochaetales	Treponemataceae	Treponema	Spirochaetes
Oceanispirochaeta crateris	K2	GCA_008329965	Complete	4.01248	43.2	1	3526	1	9.50085	cellular organisms	Bacteria		Spirochaetes	Spirochaetia	Spirochaetales	Spirochaetaceae	Oceanispirochaeta	Spirochaetes
Breznakiella homolactica	RmG30	GCA_016616095	Complete	4.64611	52.9	1	4076	1	9.38575	cellular organisms	Bacteria		Spirochaetes	Spirochaetia	Spirochaetales	Breznakiellaceae	Breznakiella	Spirochaetes
Treponema peruense	RCC2812	GCA_016117655	Complete	2.73807	41.2	1	2413	1	9.65603	cellular organisms	Bacteria		Spirochaetes	Spirochaetia	Spirochaetales	Treponemataceae	Treponema	Spirochaetes
Treponema zuelzerae	DSM 1903	GCA_021021555	Contig	3.62125	52.7	3	3120	1	10.9615	cellular organisms	Bacteria		Spirochaetes	Spirochaetia	Spirochaetales	Treponemataceae	Treponema	Spirochaetes
Borreliella americana	S42_Assembly	GCA_021043605	Contig	1.18568	28.1	65	1035	1	3.47826	cellular organisms	Bacteria		Spirochaetes	Spirochaetia	Spirochaetales	Borreliaceae	Borreliella	Spirochaetes
Leptospira abararensis	201903074	GCA_016918735	Contig	4.17676	39.1	66	3850	1	9.68831	cellular organisms	Bacteria		Spirochaetes	Spirochaetia	Leptospirales	Leptospiraceae	Leptospira	Spirochaetes
Leptospira ainazelensis	201903071	GCA_016918785	Contig	4.86469	42.6	94	4258	1	9.08877	cellular organisms	Bacteria		Spirochaetes	Spirochaetia	Leptospirales	Leptospiraceae	Leptospira	Spirochaetes
Leptospira chreensis	201903075	GCA_016919165	Contig	4.48931	39.8	80	4051	1	9.75068	cellular organisms	Bacteria		Spirochaetes	Spirochaetia	Leptospirales	Leptospiraceae	Leptospira	Spirochaetes
Leptospira ainlahdjerensis	201903070	GCA_016919175	Contig	4.84389	42.5	88	4244	1	9.04807	cellular organisms	Bacteria		Spirochaetes	Spirochaetia	Leptospirales	Leptospiraceae	Leptospira	Spirochaetes
Sphaerochaeta associata	GLS2T	GCA_022869165	Complete	3.5549	50.8	1	3238	1	8.4929	cellular organisms	Bacteria		Spirochaetes	Spirochaetia	Spirochaetales	Sphaerochaetaceae	Sphaerochaeta	Spirochaetes
Borrelia puertoricensis	SUM	GCA_023035875	Complete	1.86858	29.3914	23	1830	1	3.06011	cellular organisms	Bacteria		Spirochaetes	Spirochaetia	Spirochaetales	Borreliaceae	Borrelia	Spirochaetes
Leptospira biflexa serovar Patoc strain 'Patoc 1 (Paris)'	Patoc 1 (Paris)	GCA_000017685	Complete	3.95145	38.9018	3	3652	1	10.4874	cellular organisms	Bacteria		Spirochaetes	Spirochaetia	Leptospirales	Leptospiraceae	Leptospira	Spirochaetes
Salisaeta longa DSM 21114	DSM 21114	GCA_000419585	Contig	3.39902	63.5	3	2694	1	11.0987	cellular organisms	Bacteria	Bacteroidetes/Chlorobi group	Rhodothermaeota	Rhodothermia	Rhodothermales	Salisaetaceae	Salisaeta	Rhodothermaeota
Rubricoccus marinus	SG-29	GCA_002257665	Scaffold	4.43044	68.9	15	3717	1	12.1065	cellular organisms	Bacteria	Bacteroidetes/Chlorobi group	Rhodothermaeota	Rhodothermia	Rhodothermales	Rubricoccaceae	Rubricoccus	Rhodothermaeota
Rubrivirga marina	SAORIC-28	GCA_002283365	Scaffold	4.98107	72.4	11	4206	1	12.7913	cellular organisms	Bacteria	Bacteroidetes/Chlorobi group	Rhodothermaeota	Rhodothermia	Rhodothermales	Rubricoccaceae	Rubrivirga	Rhodothermaeota
Longimonas halophila	KCTC 42399	GCA_002554705	Contig	3.72997	60.5	35	2920	0	10.7192	cellular organisms	Bacteria	Bacteroidetes/Chlorobi group	Rhodothermaeota	Rhodothermia	Rhodothermales	Salisaetaceae	Longimonas	Rhodothermaeota
Longibacter salinarum	KCTC 52045	GCA_002554795	Contig	4.40648	59.3	22	3349	1	11.8244	cellular organisms	Bacteria	Bacteroidetes/Chlorobi group	Rhodothermaeota	Rhodothermia	Rhodothermales	Salisaetaceae	Longibacter	Rhodothermaeota
Pseudomonas fluorescens	ATCC 13525	GCA_900215245	Chromosome	6.51155	60	1	5813	1	8.60141	cellular organisms	Bacteria		Proteobacteria	Gammaproteobacteria	Pseudomonadales	Pseudomonadaceae	Pseudomonas	Proteobacteria
Xanthomonas campestris pv. raphani	MAFF106181	GCA_013388375	Complete	4.94204	65.3	1	4056	1	9.1716	cellular organisms	Bacteria		Proteobacteria	Gammaproteobacteria	Xanthomonadales	Xanthomonadaceae	Xanthomonas	Proteobacteria
Yersinia pestis A1122	A1122	GCA_000222975	Complete	4.65841	47.6472	3	3959	1	4.36979	cellular organisms	Bacteria		Proteobacteria	Gammaproteobacteria	Enterobacterales	Yersiniaceae	Yersinia	Proteobacteria
Actinobacillus pleuropneumoniae	NCTC10976	GCA_900638445	Complete	2.32553	41.2	1	2103	1	4.3747	cellular organisms	Bacteria		Proteobacteria	Gammaproteobacteria	Pasteurellales	Pasteurellaceae	Actinobacillus	Proteobacteria
Haemophilus influenzae	477	GCA_000931575	Complete	1.84626	38.2	1	1715	1	3.73178	cellular organisms	Bacteria		Proteobacteria	Gammaproteobacteria	Pasteurellales	Pasteurellaceae	Haemophilus	Proteobacteria
Helicobacter pylori	MT5135	GCA_017821535	Complete	1.62446	39.2704	2	1434	1	6.06695	cellular organisms	Bacteria		Proteobacteria	Epsilonproteobacteria	Campylobacterales	Helicobacteraceae	Helicobacter	Proteobacteria
Buchnera aphidicola str. Bp (Baizongia pistaciae)	Bp (Baizongia pistaciae)	GCA_000007725	Complete	0.618379	25.3004	2	513	1	0.974659	cellular organisms	Bacteria		Proteobacteria	Gammaproteobacteria	Enterobacterales	Erwiniaceae	Buchnera	Proteobacteria
Neisseria meningitidis	44872	GCA_008330805	Complete	2.15744	51.8	1	1935	1	4.49612	cellular organisms	Bacteria		Proteobacteria	Betaproteobacteria	Neisseriales	Neisseriaceae	Neisseria	Proteobacteria
Xylella fastidiosa Temecula1	Temecula1	GCA_000007245	Complete	2.52115	51.8011	2	2142	1	4.71522	cellular organisms	Bacteria		Proteobacteria	Gammaproteobacteria	Xanthomonadales	Xanthomonadaceae	Xylella	Proteobacteria
Pseudomonas putida NBRC 14164	NBRC 14164	GCA_000412675	Complete	6.1567	62.3	1	5372	1	8.9166	cellular organisms	Bacteria		Proteobacteria	Gammaproteobacteria	Pseudomonadales	Pseudomonadaceae	Pseudomonas	Proteobacteria
Agrobacterium tumefaciens	12D1	GCA_003667905	Complete	5.44603	59.5297	3	4961	1	7.29692	Rhizobium/Agrobacterium group	Bacteria		Proteobacteria	Alphaproteobacteria	Hyphomicrobiales	Rhizobiaceae	Agrobacterium	Proteobacteria
Xanthomonas axonopodis pv. vasculorum	NCPPB 796	GCA_013177355	Complete	4.88678	64.0887	3	3566	1	8.24453	cellular organisms	Bacteria		Proteobacteria	Gammaproteobacteria	Xanthomonadales	Xanthomonadaceae	Xanthomonas	Proteobacteria
Histophilus somni	USDA-ARS-USMARC-63368	GCA_002162215	Complete	2.1835	37.4	1	1904	1	3.83403	cellular organisms	Bacteria		Proteobacteria	Gammaproteobacteria	Pasteurellales	Pasteurellaceae	Histophilus	Proteobacteria
Pseudomonas syringae	BIM B-268	GCA_016694755	Complete	6.01859	59.1	1	5013	1	9.25593	cellular organisms	Bacteria		Proteobacteria	Gammaproteobacteria	Pseudomonadales	Pseudomonadaceae	Pseudomonas	Proteobacteria
Vibrio vulnificus	FORC_037	GCA_002204915	Complete	5.11789	46.837	3	4468	1	8.88939	cellular organisms	Bacteria		Proteobacteria	Gammaproteobacteria	Vibrionales	Vibrionaceae	Vibrio	Proteobacteria
Acinetobacter baumannii	K09-14	GCA_008632635	Complete	3.98023	38.9896	2	3592	1	7.85078	cellular organisms	Bacteria		Proteobacteria	Gammaproteobacteria	Moraxellales	Moraxellaceae	Acinetobacter	Proteobacteria
Anaplasma marginale str. Florida	Florida	GCA_000020305	Complete	1.20243	49.8	1	913	1	3.94304	cellular organisms	Bacteria		Proteobacteria	Alphaproteobacteria	Rickettsiales	Anaplasmataceae	Anaplasma	Proteobacteria
Shigella dysenteriae	BCW_4872	GCA_001932995	Scaffold	4.49066	50.8	292	3997	1	3.00225	cellular organisms	Bacteria		Proteobacteria	Gammaproteobacteria	Enterobacterales	Enterobacteriaceae	Shigella	Proteobacteria
Legionella pneumophila	C9_S	GCA_001753085	Complete	3.50407	38.3271	3	3062	1	7.96865	cellular organisms	Bacteria		Proteobacteria	Gammaproteobacteria	Legionellales	Legionellaceae	Legionella	Proteobacteria
Shigella sonnei	SE6-1	GCA_013374815	Complete	4.76277	50.7	1	4322	1	3.42434	cellular organisms	Bacteria		Proteobacteria	Gammaproteobacteria	Enterobacterales	Enterobacteriaceae	Shigella	Proteobacteria
Wolbachia endosymbiont strain TRS of Brugia malayi	wBm	GCA_000008385	Complete	1.08008	34.2	1	965	1	2.17617	unclassified Wolbachia	Bacteria		Proteobacteria	Alphaproteobacteria	Rickettsiales	Anaplasmataceae	Wolbachia	Proteobacteria
Shewanella baltica OS678	OS678	GCA_000178875	Complete	5.36877	46.276	2	4455	1	9.06846	cellular organisms	Bacteria		Proteobacteria	Gammaproteobacteria	Alteromonadales	Shewanellaceae	Shewanella	Proteobacteria
Ehrlichia ruminantium	Springbokfontein7	GCA_013460375	Complete	1.50592	27.5	1	917	1	3.70774	cellular organisms	Bacteria		Proteobacteria	Alphaproteobacteria	Rickettsiales	Anaplasmataceae	Ehrlichia	Proteobacteria
Burkholderia cenocepacia	MSMB384WGS	GCA_001718895	Complete	7.7806	67.2443	3	6945	1	9.17207	cellular organisms	Bacteria		Proteobacteria	Betaproteobacteria	Burkholderiales	Burkholderiaceae	Burkholderia	Proteobacteria
Burkholderia pseudomallei	Mahidol-1106a	GCA_000756125	Complete	7.0854	68.2625	2	5947	1	8.25626	cellular organisms	Bacteria		Proteobacteria	Betaproteobacteria	Burkholderiales	Burkholderiaceae	Burkholderia	Proteobacteria
Burkholderia mallei	Turkey2	GCA_002346025	Complete	5.59205	68.5034	2	4669	1	6.98222	cellular organisms	Bacteria		Proteobacteria	Betaproteobacteria	Burkholderiales	Burkholderiaceae	Burkholderia	Proteobacteria
Ehrlichia chaffeensis str. West Paces	West Paces	GCA_000632965	Complete	1.17094	30.1	1	895	1	4.24581	cellular organisms	Bacteria		Proteobacteria	Alphaproteobacteria	Rickettsiales	Anaplasmataceae	Ehrlichia	Proteobacteria
Nitrosococcus oceani ATCC 19707	ATCC 19707	GCA_000012805	Complete	3.52211	50.3241	2	3215	1	7.30949	cellular organisms	Bacteria		Proteobacteria	Gammaproteobacteria	Chromatiales	Chromatiaceae	Nitrosococcus	Proteobacteria
Ralstonia solanacearum	UW251	GCA_021117135	Chromosome	5.57261	66.6603	2	4747	1	8.02612	cellular organisms	Bacteria		Proteobacteria	Betaproteobacteria	Burkholderiales	Burkholderiaceae	Ralstonia	Proteobacteria
Candidatus Pelagibacter ubique HTCC1062	HTCC1062	GCA_000012345	Complete	1.30876	29.7	1	1338	1	4.4843	cellular organisms	Bacteria		Proteobacteria	Alphaproteobacteria	Pelagibacterales	Pelagibacteraceae	Candidatus Pelagibacter	Proteobacteria
Shigella boydii	600384	GCA_001905915	Contig	4.36727	50.8	305	3767	1	2.54845	cellular organisms	Bacteria		Proteobacteria	Gammaproteobacteria	Enterobacterales	Enterobacteriaceae	Shigella	Proteobacteria
Vibrio cholerae	RFB16	GCA_008369605	Complete	4.13841	47.4023	3	3639	1	7.3097	cellular organisms	Bacteria		Proteobacteria	Gammaproteobacteria	Vibrionales	Vibrionaceae	Vibrio	Proteobacteria
Rhodopseudomonas palustris	RCB100	GCA_016584445	Complete	5.45729	64.9929	2	4907	1	8.35541	cellular organisms	Bacteria		Proteobacteria	Alphaproteobacteria	Hyphomicrobiales	Nitrobacteraceae	Rhodopseudomonas	Proteobacteria
Cereibacter sphaeroides KD131	KD131; KCTC 12085	GCA_000021005	Complete	4.71114	69.1055	4	4335	1	7.01269	cellular organisms	Bacteria		Proteobacteria	Alphaproteobacteria	Rhodobacterales	Rhodobacteraceae	Cereibacter	Proteobacteria
Yersinia pseudotuberculosis IP 32953	IP32953	GCA_000834295	Complete	4.83943	47.5408	3	4081	1	4.60671	cellular organisms	Bacteria		Proteobacteria	Gammaproteobacteria	Enterobacterales	Yersiniaceae	Yersinia	Proteobacteria
Brucella abortus 2308	2308	GCA_000054005	Complete	3.27831	57.2353	2	2933	1	5.08012	Brucella/Ochrobactrum group	Bacteria		Proteobacteria	Alphaproteobacteria	Hyphomicrobiales	Brucellaceae	Brucella	Proteobacteria
Bartonella bacilliformis	KC584	GCA_009498695	Complete	1.41166	38.2	1	1128	1	4.34397	cellular organisms	Bacteria		Proteobacteria	Alphaproteobacteria	Hyphomicrobiales	Bartonellaceae	Bartonella	Proteobacteria
Magnetospirillum magnetotacticum MS-1	MS-1	GCA_000829825	Contig	4.52393	63.6	36	4156	1	11.9586	cellular organisms	Bacteria		Proteobacteria	Alphaproteobacteria	Rhodospirillales	Rhodospirillaceae	Magnetospirillum	Proteobacteria
Xanthomonas citri pv. citri	MN12	GCA_000961215	Complete	5.22225	64.7386	3	4235	1	9.46871	cellular organisms	Bacteria		Proteobacteria	Gammaproteobacteria	Xanthomonadales	Xanthomonadaceae	Xanthomonas	Proteobacteria
Campylobacter fetus subsp. fetus 82-40	82-40	GCA_000015085	Complete	1.77361	33.3	1	1731	1	6.23917	cellular organisms	Bacteria		Proteobacteria	Epsilonproteobacteria	Campylobacterales	Campylobacteraceae	Campylobacter	Proteobacteria
Xanthomonas oryzae pv. oryzicola	YM15	GCA_001021915	Complete	4.43083	64.1	1	3486	1	8.03213	cellular organisms	Bacteria		Proteobacteria	Gammaproteobacteria	Xanthomonadales	Xanthomonadaceae	Xanthomonas	Proteobacteria
Sodalis glossinidius str. 'morsitans'	morsitans	GCA_000010085	Complete	4.2925	54.5066	4	3623	1	2.48413	cellular organisms	Bacteria		Proteobacteria	Gammaproteobacteria	Enterobacterales	Bruguierivoracaceae	Sodalis	Proteobacteria
Roseobacter denitrificans	FDAARGOS_309	GCA_002983865	Complete	4.30879	58.9291	3	3954	1	7.00379	cellular organisms	Bacteria		Proteobacteria	Alphaproteobacteria	Rhodobacterales	Roseobacteraceae	Roseobacter	Proteobacteria
Cupriavidus pinatubonensis	HN-2	GCA_019602855	Complete	7.54866	64.2731	4	6790	1	8.54197	cellular organisms	Bacteria		Proteobacteria	Betaproteobacteria	Burkholderiales	Burkholderiaceae	Cupriavidus	Proteobacteria
Aeromonas salmonicida	SRW-OG1	GCA_012931585	Complete	4.62172	59	1	4049	1	8.17486	cellular organisms	Bacteria		Proteobacteria	Gammaproteobacteria	Aeromonadales	Aeromonadaceae	Aeromonas	Proteobacteria
Desulfovibrio vulgaris DP4	DP4	GCA_000015485	Complete	3.66139	63.1464	2	3072	1	12.2396	cellular organisms	Bacteria		Proteobacteria	Deltaproteobacteria	Desulfovibrionales	Desulfovibrionaceae	Desulfovibrio	Proteobacteria
Delftia acidovorans	2167	GCA_000741825	Scaffold	6.77796	66.6	1	6053	1	9.35074	cellular organisms	Bacteria		Proteobacteria	Betaproteobacteria	Burkholderiales	Comamonadaceae	Delftia	Proteobacteria
Rickettsia bellii	An04	GCA_002078315	Complete	1.5798	31.6727	2	1486	1	5.38358	cellular organisms	Bacteria		Proteobacteria	Alphaproteobacteria	Rickettsiales	Rickettsiaceae	Rickettsia	Proteobacteria
Ralstonia pickettii	MGYG-HGUT-01384	GCA_902374465	Scaffold	5.25477	63.6	17	4805	1	8.19979	cellular organisms	Bacteria		Proteobacteria	Betaproteobacteria	Burkholderiales	Burkholderiaceae	Ralstonia	Proteobacteria
Rickettsia rickettsii str. Iowa	Iowa	GCA_000017445	Complete	1.2682	32.4	1	1292	1	3.71517	cellular organisms	Bacteria		Proteobacteria	Alphaproteobacteria	Rickettsiales	Rickettsiaceae	Rickettsia	Proteobacteria
Photobacterium damselae	2012V-1072	GCA_009665375	Chromosome	4.427	40.8619	3	3653	2	6.81632	cellular organisms	Bacteria		Proteobacteria	Gammaproteobacteria	Vibrionales	Vibrionaceae	Photobacterium	Proteobacteria
Vibrio harveyi	ATCC 33843 (392 [MAV])	GCA_000770115	Complete	5.88149	44.9616	2	5205	1	8.20365	cellular organisms	Bacteria		Proteobacteria	Gammaproteobacteria	Vibrionales	Vibrionaceae	Vibrio	Proteobacteria
Vibrio parahaemolyticus RIMD 2210633	O3:K6 substr. RIMD 2210633	GCA_000196095	Complete	5.16577	45.4	2	4519	1	7.83359	cellular organisms	Bacteria		Proteobacteria	Gammaproteobacteria	Vibrionales	Vibrionaceae	Vibrio	Proteobacteria
Methylorubrum extorquens AM1	DM4	GCA_000083545	Complete	6.12385	68.0076	3	5541	1	8.19347	cellular organisms	Bacteria		Proteobacteria	Alphaproteobacteria	Hyphomicrobiales	Methylobacteriaceae	Methylorubrum	Proteobacteria
Methylobacterium radiotolerans JCM 2831	JCM 2831	GCA_000019725	Complete	6.89911	71.0375	9	6407	1	8.36585	cellular organisms	Bacteria		Proteobacteria	Alphaproteobacteria	Hyphomicrobiales	Methylobacteriaceae	Methylobacterium	Proteobacteria
Orientia tsutsugamushi str. Ikeda	Ikeda	GCA_000010205	Complete	2.00899	30.5	1	1613	1	6.94358	cellular organisms	Bacteria		Proteobacteria	Alphaproteobacteria	Rickettsiales	Rickettsiaceae	Orientia	Proteobacteria
Burkholderia thailandensis	2002721643	GCA_001718635	Complete	6.95026	67.4985	3	5918	1	8.68683	cellular organisms	Bacteria		Proteobacteria	Betaproteobacteria	Burkholderiales	Burkholderiaceae	Burkholderia	Proteobacteria
Phaeobacter gallaeciensis	P128	GCA_002381365	Complete	4.34935	59.6102	6	4024	1	7.45527	cellular organisms	Bacteria		Proteobacteria	Alphaproteobacteria	Rhodobacterales	Roseobacteraceae	Phaeobacter	Proteobacteria
Octadecabacter antarcticus 307	307	GCA_000155675	Complete	4.87548	54.5768	2	4429	1	6.36713	cellular organisms	Bacteria		Proteobacteria	Alphaproteobacteria	Rhodobacterales	Roseobacteraceae	Octadecabacter	Proteobacteria
Aliivibrio fischeri	5LC	GCA_000985635	Contig	4.2505	38.3	54	3777	2	7.89195	cellular organisms	Bacteria		Proteobacteria	Gammaproteobacteria	Vibrionales	Vibrionaceae	Aliivibrio	Proteobacteria
Burkholderia oklahomensis C6786	C6786	GCA_000959365	Complete	7.13502	67.0684	2	6110	1	8.10147	cellular organisms	Bacteria		Proteobacteria	Betaproteobacteria	Burkholderiales	Burkholderiaceae	Burkholderia	Proteobacteria
Burkholderia multivorans	FDAARGOS_246	GCA_003019965	Complete	6.32286	67.2008	3	5603	1	8.24558	cellular organisms	Bacteria		Proteobacteria	Betaproteobacteria	Burkholderiales	Burkholderiaceae	Burkholderia	Proteobacteria
Brucella anthropi	PBO	GCA_015326295	Complete	4.85865	56.1177	3	4457	1	5.85596	Brucella/Ochrobactrum group	Bacteria		Proteobacteria	Alphaproteobacteria	Hyphomicrobiales	Brucellaceae	Brucella	Proteobacteria
Rickettsia prowazekii str. Chernikova	Chernikova	GCA_000277165	Complete	1.1098	29	1	841	1	4.16171	cellular organisms	Bacteria		Proteobacteria	Alphaproteobacteria	Rickettsiales	Rickettsiaceae	Rickettsia	Proteobacteria
Rhizobium leguminosarum	SM52	GCA_004306555	Scaffold	7.59812	60.7	9	7051	1	8.38179	Rhizobium/Agrobacterium group	Bacteria		Proteobacteria	Alphaproteobacteria	Hyphomicrobiales	Rhizobiaceae	Rhizobium	Proteobacteria
Anaeromyxobacter dehalogenans 2CP-1	2CP-1	GCA_000022145	Complete	5.02933	74.7	1	4466	2	9.94178	cellular organisms	Bacteria		Proteobacteria	Deltaproteobacteria	Myxococcales	Anaeromyxobacteraceae	Anaeromyxobacter	Proteobacteria
Brucella canis ATCC 23365	ATCC 23365	GCA_000018525	Complete	3.31277	57.2364	2	2966	1	5.09103	Brucella/Ochrobactrum group	Bacteria		Proteobacteria	Alphaproteobacteria	Hyphomicrobiales	Brucellaceae	Brucella	Proteobacteria
Burkholderia ambifaria	FDAARGOS_1027	GCA_016127755	Complete	7.5236	66.7905	4	6587	1	9.4732	cellular organisms	Bacteria		Proteobacteria	Betaproteobacteria	Burkholderiales	Burkholderiaceae	Burkholderia	Proteobacteria
Brucella suis 1330	1330	GCA_000007505	Complete	3.31517	57.2364	2	2985	1	5.19263	Brucella/Ochrobactrum group	Bacteria		Proteobacteria	Alphaproteobacteria	Hyphomicrobiales	Brucellaceae	Brucella	Proteobacteria
Bradyrhizobium japonicum	5038	GCA_013752735	Complete	9.22625	63.7	1	8427	1	8.3185	cellular organisms	Bacteria		Proteobacteria	Alphaproteobacteria	Hyphomicrobiales	Nitrobacteraceae	Bradyrhizobium	Proteobacteria
Gluconacetobacter diazotrophicus PA1 5	PAl 5; ATCC 49037	GCA_000021325	Complete	3.91495	66.3446	2	3549	1	6.67794	cellular organisms	Bacteria		Proteobacteria	Alphaproteobacteria	Rhodospirillales	Acetobacteraceae	Gluconacetobacter	Proteobacteria
Rhizobium etli	NXC12	GCA_002119845	Complete	6.75685	61.0228	6	6188	1	8.2256	Rhizobium/Agrobacterium group	Bacteria		Proteobacteria	Alphaproteobacteria	Hyphomicrobiales	Rhizobiaceae	Rhizobium	Proteobacteria
Chromohalobacter salexigens DSM 3043	DSM 3043	GCA_000055785	Complete	3.69665	63.9	1	3304	1	6.74939	cellular organisms	Bacteria		Proteobacteria	Gammaproteobacteria	Oceanospirillales	Halomonadaceae	Chromohalobacter	Proteobacteria
Bartonella tribocorum CIP 105476	type strain:506 = CIP 105476	GCA_000196435	Complete	2.6424	38.8655	2	2147	1	6.19469	cellular organisms	Bacteria		Proteobacteria	Alphaproteobacteria	Hyphomicrobiales	Bartonellaceae	Bartonella	Proteobacteria
Comamonas testosteroni	G1	GCA_016599875	Chromosome	5.4971	61.4	1	4835	1	7.94209	cellular organisms	Bacteria		Proteobacteria	Betaproteobacteria	Burkholderiales	Comamonadaceae	Comamonas	Proteobacteria
Neisseria gonorrhoeae	TUM19854	GCA_013030075	Complete	2.17176	52.5979	2	1987	1	4.98239	cellular organisms	Bacteria		Proteobacteria	Betaproteobacteria	Neisseriales	Neisseriaceae	Neisseria	Proteobacteria
Yersinia frederiksenii ATCC 33641	ATCC 33641	GCA_000754805	Scaffold	4.94187	47	2	4264	1	5.15947	cellular organisms	Bacteria		Proteobacteria	Gammaproteobacteria	Enterobacterales	Yersiniaceae	Yersinia	Proteobacteria
Yersinia kristensenii	NCTC11471	GCA_900460525	Contig	4.73351	47.4	3	4106	1	4.62737	cellular organisms	Bacteria		Proteobacteria	Gammaproteobacteria	Enterobacterales	Yersiniaceae	Yersinia	Proteobacteria
Alteromonas macleodii	Te101	GCA_002849875	Complete	4.86739	44.5537	2	4108	1	8.90944	Alteromonas/Salinimonas group	Bacteria		Proteobacteria	Gammaproteobacteria	Alteromonadales	Alteromonadaceae	Alteromonas	Proteobacteria
Stenotrophomonas maltophilia	NCTC10258	GCA_900475405	Complete	4.48112	66.6	1	4004	1	8.21678	cellular organisms	Bacteria		Proteobacteria	Gammaproteobacteria	Xanthomonadales	Xanthomonadaceae	Stenotrophomonas	Proteobacteria
Helicobacter pullorum	NCTC13156	GCA_900450955	Contig	1.78799	34.4	3	1718	1	5.87893	cellular organisms	Bacteria		Proteobacteria	Epsilonproteobacteria	Campylobacterales	Helicobacteraceae	Helicobacter	Proteobacteria
Helicobacter canadensis	MGYG-HGUT-01348	GCA_902381655	Chromosome	1.62384	33.7	1	1546	1	5.43338	cellular organisms	Bacteria		Proteobacteria	Epsilonproteobacteria	Campylobacterales	Helicobacteraceae	Helicobacter	Proteobacteria
Zymomonas mobilis subsp. mobilis ZM4 = ATCC 31821	ZM4	GCA_000007105	Complete	2.05636	46.3	1	1737	1	5.87219	cellular organisms	Bacteria		Proteobacteria	Alphaproteobacteria	Sphingomonadales	Zymomonadaceae	Zymomonas	Proteobacteria
Glaesserella parasuis	YHP1818	GCA_017352235	Complete	2.31385	40	2	2120	1	4.0566	cellular organisms	Bacteria		Proteobacteria	Gammaproteobacteria	Pasteurellales	Pasteurellaceae	Glaesserella	Proteobacteria
Acetobacter pasteurianus	CICC 22518	GCA_009914215	Complete	3.057	52.012	3	2740	1	5.58394	cellular organisms	Bacteria		Proteobacteria	Alphaproteobacteria	Rhodospirillales	Acetobacteraceae	Acetobacter	Proteobacteria
Francisella tularensis subsp. novicida FTG	FTG	GCA_000156415	Scaffold	1.84423	32.4	5	1730	1	5.20231	cellular organisms	Bacteria		Proteobacteria	Gammaproteobacteria	Thiotrichales	Francisellaceae	Francisella	Proteobacteria
Pasteurella multocida subsp. multocida str. Pm70	Pm70	GCA_000006825	Complete	2.25749	40.4	1	2023	1	2.76817	cellular organisms	Bacteria		Proteobacteria	Gammaproteobacteria	Pasteurellales	Pasteurellaceae	Pasteurella	Proteobacteria
Francisella philomiragia	18844	GCA_018135955	Complete	2.01754	32.5395	2	1897	1	6.16763	cellular organisms	Bacteria		Proteobacteria	Gammaproteobacteria	Thiotrichales	Francisellaceae	Francisella	Proteobacteria
Vibrio splendidus	2_C04b	GCA_022812045	Complete	5.44982	44.2308	2	4575	2	8.13115	cellular organisms	Bacteria		Proteobacteria	Gammaproteobacteria	Vibrionales	Vibrionaceae	Vibrio	Proteobacteria
Brucella ceti TE10759-12	TE10759-12	GCA_000590795	Complete	3.27803	57.2708	2	2891	1	4.94639	Brucella/Ochrobactrum group	Bacteria		Proteobacteria	Alphaproteobacteria	Hyphomicrobiales	Brucellaceae	Brucella	Proteobacteria
Brucella melitensis bv. 1 str. 16M	16M	GCA_000007125	Complete	3.29493	57.2357	2	2897	1	4.83259	Brucella melitensis bv. 1	Bacteria		Proteobacteria	Alphaproteobacteria	Hyphomicrobiales	Brucellaceae	Brucella	Proteobacteria
Dickeya dadantii 3937	3937	GCA_000147055	Complete	4.9228	56.3	1	4227	1	5.8907	cellular organisms	Bacteria		Proteobacteria	Gammaproteobacteria	Enterobacterales	Pectobacteriaceae	Dickeya	Proteobacteria
Burkholderia glumae	257sh-1	GCA_009931375	Complete	6.69168	68.194	4	5625	1	9.40444	cellular organisms	Bacteria		Proteobacteria	Betaproteobacteria	Burkholderiales	Burkholderiaceae	Burkholderia	Proteobacteria
Proteus penneri	S178-2	GCA_022369495	Complete	4.02309	38.3566	2	3498	1	4.40252	cellular organisms	Bacteria		Proteobacteria	Gammaproteobacteria	Enterobacterales	Morganellaceae	Proteus	Proteobacteria
Providencia stuartii	M147	GCA_006349075	Contig	4.63933	40.3	185	4213	1	4.15381	cellular organisms	Bacteria		Proteobacteria	Gammaproteobacteria	Enterobacterales	Morganellaceae	Providencia	Proteobacteria
Desulfovibrio piger	MGYG-HGUT-01321	GCA_902373865	Scaffold	2.86722	62.9	47	2485	1	7.80684	cellular organisms	Bacteria		Proteobacteria	Deltaproteobacteria	Desulfovibrionales	Desulfovibrionaceae	Desulfovibrio	Proteobacteria
Azotobacter vinelandii DJ	DJ; ATCC BAA-1303	GCA_000021045	Complete	5.36532	65.7	1	4663	1	7.78469	cellular organisms	Bacteria		Proteobacteria	Gammaproteobacteria	Pseudomonadales	Pseudomonadaceae	Azotobacter	Proteobacteria
Mesorhizobium loti	DSM 2626	GCA_003148495	Scaffold	7.45181	62.4	52	7064	1	6.6393	cellular organisms	Bacteria		Proteobacteria	Alphaproteobacteria	Hyphomicrobiales	Phyllobacteriaceae	Mesorhizobium	Proteobacteria
Sinorhizobium meliloti 2011	2011	GCA_000346065	Complete	6.69318	62.1598	3	6016	1	7.67952	Sinorhizobium/Ensifer group	Bacteria		Proteobacteria	Alphaproteobacteria	Hyphomicrobiales	Rhizobiaceae	Sinorhizobium	Proteobacteria
Methylococcus capsulatus str. Bath	Bath	GCA_000008325	Complete	3.30456	63.6	1	2980	1	8.08725	cellular organisms	Bacteria		Proteobacteria	Gammaproteobacteria	Methylococcales	Methylococcaceae	Methylococcus	Proteobacteria
Bordetella bronchiseptica	NCTC10543	GCA_900636925	Complete	5.19976	68.3	1	4777	1	8.26879	cellular organisms	Bacteria		Proteobacteria	Betaproteobacteria	Burkholderiales	Alcaligenaceae	Bordetella	Proteobacteria
Bordetella parapertussis	A005	GCA_004008295	Complete	4.77384	68.1	1	4246	1	7.56006	cellular organisms	Bacteria		Proteobacteria	Betaproteobacteria	Burkholderiales	Alcaligenaceae	Bordetella	Proteobacteria
Bordetella pertussis	H640	GCA_004008975	Complete	4.0887	67.7	1	3645	1	6.72154	cellular organisms	Bacteria		Proteobacteria	Betaproteobacteria	Burkholderiales	Alcaligenaceae	Bordetella	Proteobacteria
[Haemophilus] ducreyi	VAN2	GCA_001647695	Complete	1.58962	37.9	1	1401	1	2.35378	cellular organisms	Bacteria		Proteobacteria	Gammaproteobacteria	Pasteurellales	Pasteurellaceae	Haemophilus	Proteobacteria
Rickettsia conorii str. Malish 7	Malish 7	GCA_000007025	Complete	1.26876	32.4	1	1303	1	3.76055	cellular organisms	Bacteria		Proteobacteria	Alphaproteobacteria	Rickettsiales	Rickettsiaceae	Rickettsia	Proteobacteria
Dichelobacter nodosus VCS1703A	VCS1703A	GCA_000015345	Complete	1.38935	44.4	1	1281	1	4.83997	cellular organisms	Bacteria		Proteobacteria	Gammaproteobacteria	Cardiobacteriales	Cardiobacteriaceae	Dichelobacter	Proteobacteria
Nitrosomonas europaea ATCC 19718	ATCC 19718	GCA_000009145	Complete	2.81209	50.7	1	2541	1	7.63479	cellular organisms	Bacteria		Proteobacteria	Betaproteobacteria	Nitrosomonadales	Nitrosomonadaceae	Nitrosomonas	Proteobacteria
Acidithiobacillus ferrooxidans	YNTRS-40	GCA_013462805	Complete	3.25704	58.4696	2	3168	1	6.53409	cellular organisms	Bacteria		Proteobacteria	Acidithiobacillia	Acidithiobacillales	Acidithiobacillaceae	Acidithiobacillus	Proteobacteria
Rhodospirillum rubrum F11	F11	GCA_000225955	Complete	4.35283	65.4	1	3806	1	9.3011	cellular organisms	Bacteria		Proteobacteria	Alphaproteobacteria	Rhodospirillales	Rhodospirillaceae	Rhodospirillum	Proteobacteria
Geobacter metallireducens GS-15	GS-15	GCA_000012925	Complete	4.01118	59.476	2	3575	1	11.5245	cellular organisms	Bacteria		Proteobacteria	Deltaproteobacteria	Desulfuromonadales	Geobacteraceae	Geobacter	Proteobacteria
Yersinia enterocolitica	IP26014	GCA_001160345	Contig	4.66872	47.1	22	4179	1	4.04403	cellular organisms	Bacteria		Proteobacteria	Gammaproteobacteria	Enterobacterales	Yersiniaceae	Yersinia	Proteobacteria
Geobacter sulfurreducens PCA	PCA	GCA_000007985	Complete	3.81413	60.9	1	3397	1	11.8634	cellular organisms	Bacteria		Proteobacteria	Deltaproteobacteria	Desulfuromonadales	Geobacteraceae	Geobacter	Proteobacteria
Novosphingobium aromaticivorans DSM 12444	DSM 12444	GCA_000013325	Complete	4.23331	65.1542	3	3976	1	8.27465	cellular organisms	Bacteria		Proteobacteria	Alphaproteobacteria	Sphingomonadales	Sphingomonadaceae	Novosphingobium	Proteobacteria
Cupriavidus metallidurans	NDB4MOL1	GCA_900185755	Contig	6.90111	63.6	48	6158	1	8.16824	cellular organisms	Bacteria		Proteobacteria	Betaproteobacteria	Burkholderiales	Burkholderiaceae	Cupriavidus	Proteobacteria
Paraburkholderia xenovorans LB400	LB400	GCA_000013645	Complete	9.73114	62.6336	3	8447	1	8.76051	cellular organisms	Bacteria		Proteobacteria	Betaproteobacteria	Burkholderiales	Burkholderiaceae	Paraburkholderia	Proteobacteria
Wolbachia endosymbiont of Drosophila melanogaster	wMel	GCA_016584425	Complete	1.26778	35.2	1	1209	1	5.29363	unclassified Wolbachia	Bacteria		Proteobacteria	Alphaproteobacteria	Rickettsiales	Anaplasmataceae	Wolbachia	Proteobacteria
Wigglesworthia glossinidia endosymbiont of Glossina morsitans morsitans (Yale colony)	WGM	GCA_000247565	Complete	0.719535	25.2	1	636	1	0.628931	cellular organisms	Bacteria		Proteobacteria	Gammaproteobacteria	Enterobacterales	Erwiniaceae	Wigglesworthia	Proteobacteria
Colwellia psychrerythraea 34H	34H; BAA-681	GCA_000012325	Complete	5.37318	38	1	4403	2	9.76607	cellular organisms	Bacteria		Proteobacteria	Gammaproteobacteria	Alteromonadales	Colwelliaceae	Colwellia	Proteobacteria
Ruegeria pomeroyi DSS-3	DSS-3	GCA_000011965	Complete	4.60105	64.0504	2	4353	1	7.32828	cellular organisms	Bacteria		Proteobacteria	Alphaproteobacteria	Rhodobacterales	Roseobacteraceae	Ruegeria	Proteobacteria
Saccharophagus degradans 2-40	2-40	GCA_000013665	Complete	5.05753	45.8	1	4068	1	11.5782	cellular organisms	Bacteria		Proteobacteria	Gammaproteobacteria	Cellvibrionales	Cellvibrionaceae	Saccharophagus	Proteobacteria
Shewanella oneidensis MR-1	MR-1	GCA_000146165	Complete	5.13142	45.9276	2	4330	1	8.47575	cellular organisms	Bacteria		Proteobacteria	Gammaproteobacteria	Alteromonadales	Shewanellaceae	Shewanella	Proteobacteria
Anaplasma phagocytophilum str. JM	JM	GCA_000439775	Complete	1.4816	41.6	1	997	1	2.80843	cellular organisms	Bacteria		Proteobacteria	Alphaproteobacteria	Rickettsiales	Anaplasmataceae	Anaplasma	Proteobacteria
Bordetella avium 197N	197N	GCA_000070465	Complete	3.73225	61.6	1	3323	1	7.49323	cellular organisms	Bacteria		Proteobacteria	Betaproteobacteria	Burkholderiales	Alcaligenaceae	Bordetella	Proteobacteria
Neorickettsia sennetsu str. Miyayama	Miyayama	GCA_000013165	Complete	0.859006	41.1	1	750	1	3.06667	cellular organisms	Bacteria		Proteobacteria	Alphaproteobacteria	Rickettsiales	Anaplasmataceae	Neorickettsia	Proteobacteria
Pectobacterium atrosepticum	21A	GCA_000740965	Complete	5.02425	51.0735	2	4370	1	5.65217	cellular organisms	Bacteria		Proteobacteria	Gammaproteobacteria	Enterobacterales	Pectobacteriaceae	Pectobacterium	Proteobacteria
Salmonella bongori N268-08	N268-08	GCA_000439255	Complete	4.77354	51.2793	2	4331	1	3.87901	cellular organisms	Bacteria		Proteobacteria	Gammaproteobacteria	Enterobacterales	Enterobacteriaceae	Salmonella	Proteobacteria
Bartonella quintana	MF1-1	GCA_009936175	Complete	1.58868	38.8	1	1180	1	4.74576	cellular organisms	Bacteria		Proteobacteria	Alphaproteobacteria	Hyphomicrobiales	Bartonellaceae	Bartonella	Proteobacteria
Rhodobacter capsulatus SB 1003	SB 1003	GCA_000021865	Complete	3.87192	66.5966	2	3583	1	7.42395	cellular organisms	Bacteria		Proteobacteria	Alphaproteobacteria	Rhodobacterales	Rhodobacteraceae	Rhodobacter	Proteobacteria
Lawsonia intracellularis N343	N343	GCA_000331715	Complete	1.71919	33.0918	4	1432	1	6.21508	cellular organisms	Bacteria		Proteobacteria	Deltaproteobacteria	Desulfovibrionales	Desulfovibrionaceae	Lawsonia	Proteobacteria
Helicobacter hepaticus ATCC 51449	ATCC 51449	GCA_000007905	Complete	1.79915	35.9	1	1788	1	5.98434	cellular organisms	Bacteria		Proteobacteria	Epsilonproteobacteria	Campylobacterales	Helicobacteraceae	Helicobacter	Proteobacteria
Bartonella henselae	BM1374163	GCA_000612965	Complete	1.90538	38.2	1	1471	1	5.3705	cellular organisms	Bacteria		Proteobacteria	Alphaproteobacteria	Hyphomicrobiales	Bartonellaceae	Bartonella	Proteobacteria
Mannheimia haemolytica	191	GCA_002285575	Complete	2.75708	41.1017	2	2685	1	4.39479	cellular organisms	Bacteria		Proteobacteria	Gammaproteobacteria	Pasteurellales	Pasteurellaceae	Mannheimia	Proteobacteria
Serratia marcescens	KS10	GCA_003516165	Chromosome	5.23854	59.4125	2	4880	1	5.4918	cellular organisms	Bacteria		Proteobacteria	Gammaproteobacteria	Enterobacterales	Yersiniaceae	Serratia	Proteobacteria
Wolinella succinogenes DSM 1740	DSMZ 1740	GCA_000196135	Complete	2.11036	48.5	1	2044	1	9.73581	cellular organisms	Bacteria		Proteobacteria	Epsilonproteobacteria	Campylobacterales	Helicobacteraceae	Wolinella	Proteobacteria
Chromobacterium violaceum	FDAARGOS_1273	GCA_016890085	Complete	4.80804	64.902	2	4396	1	9.73612	Chromobacterium group	Bacteria		Proteobacteria	Betaproteobacteria	Neisseriales	Chromobacteriaceae	Chromobacterium	Proteobacteria
Rickettsia sibirica 246	246	GCA_000166935	Chromosome	1.25002	32.5	1	1289	1	4.03413	cellular organisms	Bacteria		Proteobacteria	Alphaproteobacteria	Rickettsiales	Rickettsiaceae	Rickettsia	Proteobacteria
Myxococcus xanthus DK 1622	DK 1622	GCA_000012685	Complete	9.13976	68.9	1	7199	2	13.8075	cellular organisms	Bacteria		Proteobacteria	Deltaproteobacteria	Myxococcales	Myxococcaceae	Myxococcus	Proteobacteria
Photorhabdus luminescens subsp. luminescens	DSM 3368	GCA_001083805	Contig	5.46497	42.9	16	4375	1	6.65143	cellular organisms	Bacteria		Proteobacteria	Gammaproteobacteria	Enterobacterales	Morganellaceae	Photorhabdus	Proteobacteria
Methylobacillus flagellatus KT	KT	GCA_000013705	Complete	2.97152	55.7	1	2785	1	7.64811	cellular organisms	Bacteria		Proteobacteria	Betaproteobacteria	Nitrosomonadales	Methylophilaceae	Methylobacillus	Proteobacteria
Ehrlichia canis str. Jake	Jake	GCA_000012565	Complete	1.31503	29	1	935	1	4.59893	cellular organisms	Bacteria		Proteobacteria	Alphaproteobacteria	Rickettsiales	Anaplasmataceae	Ehrlichia	Proteobacteria
Burkholderia vietnamiensis	FL-2-3-10-S3-D0	GCA_001523705	Contig	6.69352	67.4	64	5851	1	9.07537	cellular organisms	Bacteria		Proteobacteria	Betaproteobacteria	Burkholderiales	Burkholderiaceae	Burkholderia	Proteobacteria
Methylibium petroleiphilum PM1	PM1	GCA_000015725	Complete	4.64364	68.7869	2	4452	1	7.52471	Burkholderiales genera incertae sedis	Bacteria		Proteobacteria	Betaproteobacteria	Burkholderiales		Methylibium	Proteobacteria
Brucella ovis ATCC 25840	ATCC 25840	GCA_000016845	Complete	3.27559	57.2	2	2788	1	4.94978	Brucella/Ochrobactrum group	Bacteria		Proteobacteria	Alphaproteobacteria	Hyphomicrobiales	Brucellaceae	Brucella	Proteobacteria
Campylobacter coli	FDAARGOS_735	GCA_009730395	Complete	1.71654	31.3312	2	1686	1	5.57533	cellular organisms	Bacteria		Proteobacteria	Epsilonproteobacteria	Campylobacterales	Campylobacteraceae	Campylobacter	Proteobacteria
Campylobacter lari RM2100	RM2100; ATCC BAA-1060D	GCA_000019205	Complete	1.57166	29.6177	2	1547	1	6.01164	cellular organisms	Bacteria		Proteobacteria	Epsilonproteobacteria	Campylobacterales	Campylobacteraceae	Campylobacter	Proteobacteria
Campylobacter upsaliensis RM3940	RM3940	GCA_013372245	Complete	1.62895	35.1	1	1610	1	5.65217	cellular organisms	Bacteria		Proteobacteria	Epsilonproteobacteria	Campylobacterales	Campylobacteraceae	Campylobacter	Proteobacteria
Desulfuromonas acetoxidans	DSM 1676	GCA_013371475	Contig	3.81364	51.9	52	3250	1	11.9385	cellular organisms	Bacteria		Proteobacteria	Deltaproteobacteria	Desulfuromonadales	Desulfuromonadaceae	Desulfuromonas	Proteobacteria
Erwinia amylovora CFBP1430	CFPB1430	GCA_000091565	Complete	3.83383	53.5749	2	3274	1	3.97068	cellular organisms	Bacteria		Proteobacteria	Gammaproteobacteria	Enterobacterales	Erwiniaceae	Erwinia	Proteobacteria
Halobacteriovorax marinus SJ	SJ	GCA_000210915	Complete	3.43791	36.6997	2	3252	1	6.30381	cellular organisms	Bacteria		Proteobacteria	Oligoflexia	Bacteriovoracales	Halobacteriovoraceae	Halobacteriovorax	Proteobacteria
Proteus mirabilis HI4320	HI4320	GCA_000069965	Complete	4.0999	38.8761	2	3628	1	4.24476	cellular organisms	Bacteria		Proteobacteria	Gammaproteobacteria	Enterobacterales	Morganellaceae	Proteus	Proteobacteria
Wolbachia endosymbiont of Culex quinquefasciatus Pel	wPip	GCA_000073005	Chromosome	1.48246	34.2	1	1292	1	6.81115	unclassified Wolbachia	Bacteria		Proteobacteria	Alphaproteobacteria	Rickettsiales	Anaplasmataceae	Wolbachia	Proteobacteria
Klebsiella oxytoca	FDAARGOS_500	GCA_003812925	Complete	5.87908	55.1572	3	5316	1	4.74041	Klebsiella/Raoultella group	Bacteria		Proteobacteria	Gammaproteobacteria	Enterobacterales	Enterobacteriaceae	Klebsiella	Proteobacteria
Citrobacter koseri ATCC BAA-895	ATCC BAA-895	GCA_000018045	Complete	4.73536	53.7998	3	4255	1	3.92479	cellular organisms	Bacteria		Proteobacteria	Gammaproteobacteria	Enterobacterales	Enterobacteriaceae	Citrobacter	Proteobacteria
Cronobacter sakazakii	CS-931	GCA_003516125	Complete	4.43799	56.8946	3	4044	1	4.84669	cellular organisms	Bacteria		Proteobacteria	Gammaproteobacteria	Enterobacterales	Enterobacteriaceae	Cronobacter	Proteobacteria
Desulfotalea psychrophila LSv54	LSv54	GCA_000025945	Complete	3.65963	46.6208	3	3053	1	10.2522	cellular organisms	Bacteria		Proteobacteria	Deltaproteobacteria	Desulfobacterales	Desulfocapsaceae	Desulfotalea	Proteobacteria
Rickettsia akari str. Hartford	Hartford	GCA_000018205	Complete	1.23106	32.3	1	1120	1	3.39286	cellular organisms	Bacteria		Proteobacteria	Alphaproteobacteria	Rickettsiales	Rickettsiaceae	Rickettsia	Proteobacteria
Rickettsia canadensis str. CA410	CA410	GCA_000283915	Complete	1.15023	31	1	915	1	4.48087	cellular organisms	Bacteria		Proteobacteria	Alphaproteobacteria	Rickettsiales	Rickettsiaceae	Rickettsia	Proteobacteria
Syntrophobacter fumaroxidans MPOB	MPOB	GCA_000014965	Complete	4.99025	59.9	1	3948	2	11.3982	cellular organisms	Bacteria		Proteobacteria	Deltaproteobacteria	Syntrophobacterales	Syntrophobacteraceae	Syntrophobacter	Proteobacteria
Hydrogenovibrio crunogenus	SP-41	GCA_004786015	Complete	2.45326	42.6	1	2266	1	7.28155	cellular organisms	Bacteria		Proteobacteria	Gammaproteobacteria	Thiotrichales	Piscirickettsiaceae	Hydrogenovibrio	Proteobacteria
Sulfurimonas denitrificans DSM 1251	DSM 1251	GCA_000012965	Complete	2.20156	34.5	1	2132	1	9.70919	cellular organisms	Bacteria		Proteobacteria	Epsilonproteobacteria	Campylobacterales	Thiovulaceae	Sulfurimonas	Proteobacteria
Thiobacillus denitrificans DSM 12475	DSM 12475	GCA_000376425	Contig	3.60995	62.7	38	3516	1	7.73606	cellular organisms	Bacteria		Proteobacteria	Betaproteobacteria	Nitrosomonadales	Thiobacillaceae	Thiobacillus	Proteobacteria
[Mannheimia] succiniciproducens MBEL55E	MBEL55E	GCA_000007745	Complete	2.31408	42.5	1	2077	1	3.80356	cellular organisms	Bacteria		Proteobacteria	Gammaproteobacteria	Pasteurellales	Pasteurellaceae	Basfia	Proteobacteria
Photobacterium profundum 3TCK	3TCK	GCA_000153425	Scaffold	6.18633	41.4	11	5277	1	7.59901	cellular organisms	Bacteria		Proteobacteria	Gammaproteobacteria	Vibrionales	Vibrionaceae	Photobacterium	Proteobacteria
Marinobacter nauticus ATCC 49840	ATCC 49840	GCA_000284615	Complete	3.98948	57.4	1	3592	1	9.18708	cellular organisms	Bacteria		Proteobacteria	Gammaproteobacteria	Pseudomonadales	Marinobacteraceae	Marinobacter	Proteobacteria
Nautilia profundicola AmH	AmH	GCA_000021725	Complete	1.67644	33.5	1	1713	1	6.47986	cellular organisms	Bacteria		Proteobacteria	Epsilonproteobacteria	Nautiliales	Nautiliaceae	Nautilia	Proteobacteria
Aromatoleum aromaticum EbN1	EbN1	GCA_000025965	Complete	4.72726	64.6764	3	4375	1	9.50857	cellular organisms	Bacteria		Proteobacteria	Betaproteobacteria	Rhodocyclales	Rhodocyclaceae	Aromatoleum	Proteobacteria
Gluconobacter oxydans DSM 3504	DSM 3504	GCA_000583855	Complete	2.88244	61	1	2526	1	7.87807	cellular organisms	Bacteria		Proteobacteria	Alphaproteobacteria	Rhodospirillales	Acetobacteraceae	Gluconobacter	Proteobacteria
Syntrophotalea carbinolica DSM 2380	DSM 2380	GCA_000012885	Complete	3.66589	55.1	1	3161	1	10.8826	cellular organisms	Bacteria		Proteobacteria	Deltaproteobacteria	Desulfuromonadales	Syntrophotaleaceae	Syntrophotalea	Proteobacteria
Wolbachia endosymbiont of Drosophila simulans wHa	wHa	GCA_000376605	Complete	1.2958	35.1	1	1153	1	5.63747	unclassified Wolbachia	Bacteria		Proteobacteria	Alphaproteobacteria	Rickettsiales	Anaplasmataceae	Wolbachia	Proteobacteria
Wolbachia endosymbiont of Drosophila ananassae	W2.1	GCA_008033215	Complete	1.40146	35.2	1	1249	1	7.1257	unclassified Wolbachia	Bacteria		Proteobacteria	Alphaproteobacteria	Rickettsiales	Anaplasmataceae	Wolbachia	Proteobacteria
Actinobacillus succinogenes	GXAS137	GCA_002591855	Scaffold	2.31448	44.9	2	2100	1	3.95238	cellular organisms	Bacteria		Proteobacteria	Gammaproteobacteria	Pasteurellales	Pasteurellaceae	Actinobacillus	Proteobacteria
Agrobacterium vitis	NCPPB 3554	GCA_001541345	Scaffold	5.75449	57.5	22	5010	1	8.84232	Rhizobium/Agrobacterium group	Bacteria		Proteobacteria	Alphaproteobacteria	Hyphomicrobiales	Rhizobiaceae	Agrobacterium	Proteobacteria
Enterobacter cloacae	GGT036	GCA_000770155	Complete	4.84875	55	1	4443	1	4.38893	cellular organisms	Bacteria		Proteobacteria	Gammaproteobacteria	Enterobacterales	Enterobacteriaceae	Enterobacter	Proteobacteria
Pelobacter propionicus DSM 2379	DSM 2379	GCA_000015045	Complete	4.24112	58.4603	3	3809	1	10.8952	cellular organisms	Bacteria		Proteobacteria	Deltaproteobacteria	Desulfuromonadales	Desulfuromonadaceae	Pelobacter	Proteobacteria
Shewanella amazonensis SB2B	SB2B	GCA_000015245	Complete	4.30614	53.6	1	3663	1	9.33661	cellular organisms	Bacteria		Proteobacteria	Gammaproteobacteria	Alteromonadales	Shewanellaceae	Shewanella	Proteobacteria
Shewanella denitrificans OS217	OS217	GCA_000013765	Complete	4.54591	45.1	1	3772	1	8.16543	cellular organisms	Bacteria		Proteobacteria	Gammaproteobacteria	Alteromonadales	Shewanellaceae	Shewanella	Proteobacteria
Shewanella frigidimarina NCIMB 400	NCIMB 400	GCA_000014705	Complete	4.84526	41.6	1	3995	1	8.21026	cellular organisms	Bacteria		Proteobacteria	Gammaproteobacteria	Alteromonadales	Shewanellaceae	Shewanella	Proteobacteria
Xenorhabdus bovienii SS-2004	SS-2004	GCA_000027225	Complete	4.2255	45	1	3557	1	5.7914	cellular organisms	Bacteria		Proteobacteria	Gammaproteobacteria	Enterobacterales	Morganellaceae	Xenorhabdus	Proteobacteria
Xenorhabdus nematophila	SII	GCA_014295015	Complete	4.27564	43.8	1	3500	1	5.11429	cellular organisms	Bacteria		Proteobacteria	Gammaproteobacteria	Enterobacterales	Morganellaceae	Xenorhabdus	Proteobacteria
Idiomarina baltica OS145	OS145	GCA_000152885	Scaffold	2.77027	47.3	15	2500	1	8	cellular organisms	Bacteria		Proteobacteria	Gammaproteobacteria	Alteromonadales	Idiomarinaceae	Idiomarina	Proteobacteria
Moraxella catarrhalis	CCRI-195ME	GCA_002080125	Complete	1.99439	41.5581	2	1796	1	5.85959	cellular organisms	Bacteria		Proteobacteria	Gammaproteobacteria	Moraxellales	Moraxellaceae	Moraxella	Proteobacteria
Polaromonas naphthalenivorans CJ2	CJ2	GCA_000015505	Complete	5.36614	61.6566	9	4979	1	8.25467	cellular organisms	Bacteria		Proteobacteria	Betaproteobacteria	Burkholderiales	Comamonadaceae	Polaromonas	Proteobacteria
Citrobacter rodentium NBRC 105723 = DSM 16636	DSM 16636	GCA_021278985	Complete	5.38114	54.6051	2	4795	1	4.67153	cellular organisms	Bacteria		Proteobacteria	Gammaproteobacteria	Enterobacterales	Enterobacteriaceae	Citrobacter	Proteobacteria
Helicobacter mustelae	NCTC12198	GCA_900476215	Complete	1.57661	42.5	1	1387	1	5.83994	cellular organisms	Bacteria		Proteobacteria	Epsilonproteobacteria	Campylobacterales	Helicobacteraceae	Helicobacter	Proteobacteria
Pseudooceanicola batsensis HTCC2597	HTCC2597	GCA_000152725	Scaffold	4.44039	66.1	7	4099	1	7.27007	cellular organisms	Bacteria		Proteobacteria	Alphaproteobacteria	Rhodobacterales	Rhodobacteraceae	Pseudooceanicola	Proteobacteria
Oceanicola granulosus HTCC2516	HTCC2516	GCA_000153305	Scaffold	4.05314	70.3	9	3692	1	6.98808	cellular organisms	Bacteria		Proteobacteria	Alphaproteobacteria	Rhodobacterales	Roseobacteraceae	Oceanicola	Proteobacteria
Pseudoalteromonas tunicata	D2	GCA_003568825	Complete	4.96752	39.9011	2	4157	1	8.90065	cellular organisms	Bacteria		Proteobacteria	Gammaproteobacteria	Alteromonadales	Pseudoalteromonadaceae	Pseudoalteromonas	Proteobacteria
Oceanicaulis alexandrii DSM 11625	DSM 11625	GCA_000420265	Contig	3.01843	62.5	4	2814	1	6.57427	cellular organisms	Bacteria		Proteobacteria	Alphaproteobacteria	Maricaulales	Maricaulaceae	Oceanicaulis	Proteobacteria
Edwardsiella ictaluri	S07-698	GCA_003074995	Complete	3.84424	57.383	3	3272	1	3.51467	cellular organisms	Bacteria		Proteobacteria	Gammaproteobacteria	Enterobacterales	Hafniaceae	Edwardsiella	Proteobacteria
Neisseria lactamica	M17106	GCA_003351565	Complete	2.20022	52.6	1	2094	1	5.77841	cellular organisms	Bacteria		Proteobacteria	Betaproteobacteria	Neisseriales	Neisseriaceae	Neisseria	Proteobacteria
Nitrobacter hamburgensis X14	X14	GCA_000013885	Complete	5.01152	61.6047	4	4455	1	7.38165	cellular organisms	Bacteria		Proteobacteria	Alphaproteobacteria	Hyphomicrobiales	Nitrobacteraceae	Nitrobacter	Proteobacteria
Nitrobacter winogradskyi Nb-255	Nb-255	GCA_000012725	Complete	3.40209	62	1	3047	1	7.25304	cellular organisms	Bacteria		Proteobacteria	Alphaproteobacteria	Hyphomicrobiales	Nitrobacteraceae	Nitrobacter	Proteobacteria
Nitrococcus mobilis Nb-231	Nb-231	GCA_000153205	Scaffold	3.62368	59.9	9	3266	1	6.33803	cellular organisms	Bacteria		Proteobacteria	Gammaproteobacteria	Chromatiales	Ectothiorhodospiraceae	Nitrococcus	Proteobacteria
Erythrobacter litoralis	DSM 8509	GCA_001719165	Complete	3.25135	65.2	1	3050	1	5.93443	Erythrobacter/Porphyrobacter group	Bacteria		Proteobacteria	Alphaproteobacteria	Sphingomonadales	Erythrobacteraceae	Erythrobacter	Proteobacteria
Neptuniibacter caesariensis	MED92	GCA_000153345	Scaffold	3.92476	46.7	6	3584	1	9.87723	cellular organisms	Bacteria		Proteobacteria	Gammaproteobacteria	Oceanospirillales	Oceanospirillaceae	Neptuniibacter	Proteobacteria
Bermanella marisrubri	RED65	GCA_012295615	Complete	3.55039	43.9537	2	3227	1	8.33592	cellular organisms	Bacteria		Proteobacteria	Gammaproteobacteria	Oceanospirillales	Oceanospirillaceae	Bermanella	Proteobacteria
Photobacterium angustum	A2-4	GCA_003026895	Contig	4.88251	39.6	29	4218	2	6.952	cellular organisms	Bacteria		Proteobacteria	Gammaproteobacteria	Vibrionales	Vibrionaceae	Photobacterium	Proteobacteria
Salipiger bermudensis	SY-1-12	GCA_017309175	Contig	5.13108	66.4	60	4746	1	7.62748	cellular organisms	Bacteria		Proteobacteria	Alphaproteobacteria	Rhodobacterales	Roseobacteraceae	Salipiger	Proteobacteria
Aurantimonas manganoxydans SI85-9A1	SI85-9A1	GCA_000153465	Scaffold	4.32681	66.7	22	3933	1	7.39893	cellular organisms	Bacteria		Proteobacteria	Alphaproteobacteria	Hyphomicrobiales	Aurantimonadaceae	Aurantimonas	Proteobacteria
Maritimibacter alkaliphilus HTCC2654	HTCC2654	GCA_008124775	Contig	4.51387	64.1	29	4381	1	7.48688	cellular organisms	Bacteria		Proteobacteria	Alphaproteobacteria	Rhodobacterales	Roseobacteraceae	Maritimibacter	Proteobacteria
Mariprofundus ferrooxydans	O-1	GCA_011947535	Contig	2.7591	54.2	14	2633	1	9.03912	cellular organisms	Bacteria		Proteobacteria	Zetaproteobacteria	Mariprofundales	Mariprofundaceae	Mariprofundus	Proteobacteria
Candidatus Blochmannia pennsylvanicus str. BPEN	BPEN	GCA_000011745	Complete	0.791654	29.6	1	610	1	1.14754	Enterobacteriaceae incertae sedis	Bacteria	ant endosymbionts	Proteobacteria	Gammaproteobacteria	Enterobacterales	Enterobacteriaceae	Candidatus Blochmannia	Proteobacteria
Rickettsia felis	LSU-Lb	GCA_000804505	Contig	1.5791	32.4	43	1389	1	5.25558	cellular organisms	Bacteria		Proteobacteria	Alphaproteobacteria	Rickettsiales	Rickettsiaceae	Rickettsia	Proteobacteria
Shewanella loihica PV-4	PV-4	GCA_000016065	Complete	4.60259	53.7	1	3891	1	8.19841	cellular organisms	Bacteria		Proteobacteria	Gammaproteobacteria	Alteromonadales	Shewanellaceae	Shewanella	Proteobacteria
Sphingopyxis alaskensis RB2256	RB2256	GCA_000013985	Complete	3.37371	65.4569	2	3209	2	7.38548	cellular organisms	Bacteria		Proteobacteria	Alphaproteobacteria	Sphingomonadales	Sphingomonadaceae	Sphingopyxis	Proteobacteria
Rhodoferax ferrireducens T118	DSM 15236	GCA_000013605	Complete	4.96978	59.6151	2	4498	1	9.64873	cellular organisms	Bacteria		Proteobacteria	Betaproteobacteria	Burkholderiales	Comamonadaceae	Rhodoferax	Proteobacteria
Nitrosospira multiformis ATCC 25196	ATCC 25196	GCA_000196355	Complete	3.23431	53.835	4	2802	1	8.38687	cellular organisms	Bacteria		Proteobacteria	Betaproteobacteria	Nitrosomonadales	Nitrosomonadaceae	Nitrosospira	Proteobacteria
Nitrosomonas eutropha C91	C91	GCA_000014765	Complete	2.78182	48.5544	3	2567	1	7.05103	cellular organisms	Bacteria		Proteobacteria	Betaproteobacteria	Nitrosomonadales	Nitrosomonadaceae	Nitrosomonas	Proteobacteria
Psychrobacter cryohalolentis	FDAARGOS_308	GCA_002208765	Complete	3.10865	42.247	2	2516	1	7.27345	cellular organisms	Bacteria		Proteobacteria	Gammaproteobacteria	Moraxellales	Moraxellaceae	Psychrobacter	Proteobacteria
Stigmatella aurantiaca	DSM 17044	GCA_900109545	Contig	9.36577	69.1	61	7319	2	15.1797	cellular organisms	Bacteria		Proteobacteria	Deltaproteobacteria	Myxococcales	Archangiaceae	Stigmatella	Proteobacteria
Solidesulfovibrio magneticus RS-1	RS-1	GCA_000010665	Complete	5.31562	62.7043	3	4586	1	13.563	cellular organisms	Bacteria		Proteobacteria	Deltaproteobacteria	Desulfovibrionales	Desulfovibrionaceae	Solidesulfovibrio	Proteobacteria
Herbaspirillum seropedicae	AU13965	GCA_006378125	Complete	5.39297	63.0936	2	4705	1	10.0744	cellular organisms	Bacteria		Proteobacteria	Betaproteobacteria	Burkholderiales	Oxalobacteraceae	Herbaspirillum	Proteobacteria
Shewanella violacea DSS12	DSS12	GCA_000091325	Complete	4.9621	44.7	1	3895	1	8.16431	cellular organisms	Bacteria		Proteobacteria	Gammaproteobacteria	Alteromonadales	Shewanellaceae	Shewanella	Proteobacteria
Xanthobacter autotrophicus	DSM 432	GCA_005871085	Scaffold	5.01329	67.6	42	4398	1	8.29923	cellular organisms	Bacteria		Proteobacteria	Alphaproteobacteria	Hyphomicrobiales	Xanthobacteraceae	Xanthobacter	Proteobacteria
Cupriavidus taiwanensis LMG 19424	LMG 19424	GCA_000069785	Chromosome	6.47652	66.9835	3	5695	1	7.86655	cellular organisms	Bacteria		Proteobacteria	Betaproteobacteria	Burkholderiales	Burkholderiaceae	Cupriavidus	Proteobacteria
Alkalilimnicola ehrlichii MLHE-1	MLHE-1	GCA_000014785	Complete	3.27594	67.5	1	2873	1	8.87574	cellular organisms	Bacteria		Proteobacteria	Gammaproteobacteria	Chromatiales	Ectothiorhodospiraceae	Alkalilimnicola	Proteobacteria
Halorhodospira halophila SL1	SL1	GCA_000015585	Complete	2.67845	68	1	2429	1	7.6163	cellular organisms	Bacteria		Proteobacteria	Gammaproteobacteria	Chromatiales	Ectothiorhodospiraceae	Halorhodospira	Proteobacteria
Geotalea uraniireducens Rf4	Rf4	GCA_000016745	Complete	5.13636	54.2	1	4457	1	12.2953	cellular organisms	Bacteria		Proteobacteria	Deltaproteobacteria	Desulfuromonadales	Geobacteraceae	Geotalea	Proteobacteria
Hahella chejuensis KCTC 2396	KCTC 2396	GCA_000012985	Complete	7.21527	53.9	1	6259	1	10.4809	cellular organisms	Bacteria		Proteobacteria	Gammaproteobacteria	Oceanospirillales	Hahellaceae	Hahella	Proteobacteria
Collimonas fungivorans	Ter6	GCA_001584145	Complete	5.59973	59	1	4841	1	8.39002	cellular organisms	Bacteria		Proteobacteria	Betaproteobacteria	Burkholderiales	Oxalobacteraceae	Collimonas	Proteobacteria
Legionella longbeachae NSW150	NSW150	GCA_000091785	Complete	4.14916	37.119	2	3468	1	7.32411	cellular organisms	Bacteria		Proteobacteria	Gammaproteobacteria	Legionellales	Legionellaceae	Legionella	Proteobacteria
Yersinia mollaretii ATCC 43969	ATCC 43969	GCA_013282725	Complete	4.60353	49.1	1	3937	1	4.67361	cellular organisms	Bacteria		Proteobacteria	Gammaproteobacteria	Enterobacterales	Yersiniaceae	Yersinia	Proteobacteria
Yersinia intermedia	FDAARGOS_730	GCA_009730055	Complete	4.92891	47.6	1	4335	1	4.406	cellular organisms	Bacteria		Proteobacteria	Gammaproteobacteria	Enterobacterales	Yersiniaceae	Yersinia	Proteobacteria
Burkholderia dolosa AU0158	AU0158	GCA_000959505	Complete	6.40909	67.0353	3	5622	1	8.41338	cellular organisms	Bacteria		Proteobacteria	Betaproteobacteria	Burkholderiales	Burkholderiaceae	Burkholderia	Proteobacteria
Psychromonas ingrahamii 37	37	GCA_000015285	Complete	4.5596	40.1	1	3702	1	7.15829	cellular organisms	Bacteria		Proteobacteria	Gammaproteobacteria	Alteromonadales	Psychromonadaceae	Psychromonas	Proteobacteria
Syntrophus aciditrophicus SB	SB	GCA_000013405	Complete	3.1793	51.5	1	2817	1	10.2946	cellular organisms	Bacteria		Proteobacteria	Deltaproteobacteria	Syntrophales	Syntrophaceae	Syntrophus	Proteobacteria
Ramlibacter tataouinensis TTB310	TTB310	GCA_000215705	Complete	4.07019	70	1	3910	1	7.74936	cellular organisms	Bacteria		Proteobacteria	Betaproteobacteria	Burkholderiales	Comamonadaceae	Ramlibacter	Proteobacteria
Sinorhizobium medicae	USDA1037	GCA_007827695	Scaffold	6.53421	61.2	68	6010	1	7.40433	Sinorhizobium/Ensifer group	Bacteria		Proteobacteria	Alphaproteobacteria	Hyphomicrobiales	Rhizobiaceae	Sinorhizobium	Proteobacteria
Polynucleobacter necessarius	PPGSP1	GCA_900096765	Complete	1.82558	45.4	1	1743	1	3.7292	cellular organisms	Bacteria		Proteobacteria	Betaproteobacteria	Burkholderiales	Burkholderiaceae	Polynucleobacter	Proteobacteria
Aeromonas hydrophila	OnP3.1	GCA_017310215	Complete	4.76606	61.5	1	4194	1	8.41679	cellular organisms	Bacteria		Proteobacteria	Gammaproteobacteria	Aeromonadales	Aeromonadaceae	Aeromonas	Proteobacteria
Pseudomonas entomophila L48	L48	GCA_000026105	Complete	5.88878	64.2	1	5072	1	8.85252	cellular organisms	Bacteria		Proteobacteria	Gammaproteobacteria	Pseudomonadales	Pseudomonadaceae	Pseudomonas	Proteobacteria
Rickettsiella grylli		GCA_000168295	Contig	1.58124	37.9	2	1407	1	3.90903	cellular organisms	Bacteria		Proteobacteria	Gammaproteobacteria	Legionellales	Coxiellaceae	Rickettsiella	Proteobacteria
Pseudomonas stutzeri	F2a	GCA_019704535	Complete	4.54569	64.3	1	4185	1	8.88889	cellular organisms	Bacteria		Proteobacteria	Gammaproteobacteria	Pseudomonadales	Pseudomonadaceae	Pseudomonas	Proteobacteria
Moraxella bovis	Epp63 (300)	GCA_003287015	Complete	2.91121	43.8791	3	2788	1	5.73888	cellular organisms	Bacteria		Proteobacteria	Gammaproteobacteria	Moraxellales	Moraxellaceae	Moraxella	Proteobacteria
Candidatus Ruthia magnifica str. Cm (Calyptogena magnifica)	Cm	GCA_000015105	Complete	1.16078	34	1	1054	1	3.03605	Gammaproteobacteria incertae sedis	Bacteria	sulfur-oxidizing symbionts	Proteobacteria	Gammaproteobacteria			Candidatus Ruthia	Proteobacteria
Granulibacter bethesdensis	NIH7.1	GCA_001889445	Complete	2.70831	58.8	1	2360	1	7.0339	cellular organisms	Bacteria		Proteobacteria	Alphaproteobacteria	Rhodospirillales	Acetobacteraceae	Granulibacter	Proteobacteria
Campylobacter concisus	ATCC 33237	GCA_001298465	Complete	1.84004	37.6	1	1816	1	5.76923	cellular organisms	Bacteria		Proteobacteria	Epsilonproteobacteria	Campylobacterales	Campylobacteraceae	Campylobacter	Proteobacteria
Campylobacter curvus	ATCC 35224	GCA_013372125	Complete	1.97492	44.3	1	1883	1	7.01009	cellular organisms	Bacteria		Proteobacteria	Epsilonproteobacteria	Campylobacterales	Campylobacteraceae	Campylobacter	Proteobacteria
Verminephrobacter eiseniae EF01-2	EF01-2	GCA_000015565	Complete	5.59794	65.2627	2	5041	1	7.20095	cellular organisms	Bacteria		Proteobacteria	Betaproteobacteria	Burkholderiales	Comamonadaceae	Verminephrobacter	Proteobacteria
Helicobacter acinonychis str. Sheeba	Sheeba	GCA_000009305	Complete	1.55759	38.1915	2	1362	1	3.89134	cellular organisms	Bacteria		Proteobacteria	Epsilonproteobacteria	Campylobacterales	Helicobacteraceae	Helicobacter	Proteobacteria
Maricaulis maris	DSM 4734	GCA_003634045	Scaffold	3.56885	63.1	12	3315	1	7.36048	cellular organisms	Bacteria		Proteobacteria	Alphaproteobacteria	Maricaulales	Maricaulaceae	Maricaulis	Proteobacteria
Rhizorhabdus wittichii	MPO218	GCA_017607425	Complete	6.07318	67.5952	3	5712	1	7.79062	cellular organisms	Bacteria		Proteobacteria	Alphaproteobacteria	Sphingomonadales	Sphingomonadaceae	Rhizorhabdus	Proteobacteria
Paraburkholderia phymatum STM815	STM815	GCA_000020045	Complete	8.67656	62.2803	4	7486	1	9.6981	cellular organisms	Bacteria		Proteobacteria	Betaproteobacteria	Burkholderiales	Burkholderiaceae	Paraburkholderia	Proteobacteria
Shewanella pealeana ATCC 700345	ATCC 700345	GCA_000018285	Complete	5.17458	44.7	1	4237	1	8.11895	cellular organisms	Bacteria		Proteobacteria	Gammaproteobacteria	Alteromonadales	Shewanellaceae	Shewanella	Proteobacteria
Dinoroseobacter shibae DFL 12 = DSM 16493	DFL 12	GCA_000018145	Complete	4.41787	65.5105	6	4203	1	7.44706	cellular organisms	Bacteria		Proteobacteria	Alphaproteobacteria	Rhodobacterales	Roseobacteraceae	Dinoroseobacter	Proteobacteria
Trichlorobacter lovleyi SZ	SZ	GCA_000020385	Complete	3.99487	54.7653	2	3641	1	12.7987	cellular organisms	Bacteria		Proteobacteria	Deltaproteobacteria	Desulfuromonadales	Geobacteraceae	Trichlorobacter	Proteobacteria
Shewanella woodyi ATCC 51908	ATCC 51908	GCA_000019525	Complete	5.9354	43.7	1	4874	1	9.68404	cellular organisms	Bacteria		Proteobacteria	Gammaproteobacteria	Alteromonadales	Shewanellaceae	Shewanella	Proteobacteria
Pseudomonas mendocina S5.2	S5.2	GCA_000733715	Complete	5.37247	62.3665	2	4968	1	8.35346	cellular organisms	Bacteria		Proteobacteria	Gammaproteobacteria	Pseudomonadales	Pseudomonadaceae	Pseudomonas	Proteobacteria
Serratia proteamaculans	CCUG 14510	GCA_008830365	Contig	5.07237	55.1	21	4628	1	5.46672	cellular organisms	Bacteria		Proteobacteria	Gammaproteobacteria	Enterobacterales	Yersiniaceae	Serratia	Proteobacteria
Paraburkholderia phytofirmans PsJN	PsJN	GCA_000020125	Complete	8.21466	62.3159	3	7210	1	8.80721	cellular organisms	Bacteria		Proteobacteria	Betaproteobacteria	Burkholderiales	Burkholderiaceae	Paraburkholderia	Proteobacteria
Shewanella piezotolerans WP3	WP3	GCA_000014885	Complete	5.39648	43.3	1	4423	1	8.27493	cellular organisms	Bacteria		Proteobacteria	Gammaproteobacteria	Alteromonadales	Shewanellaceae	Shewanella	Proteobacteria
Citrifermentans bemidjiense Bem	Bem	GCA_000020725	Complete	4.61515	60.3	1	4019	1	12.2419	cellular organisms	Bacteria		Proteobacteria	Deltaproteobacteria	Desulfuromonadales	Geobacteraceae	Citrifermentans	Proteobacteria
Parvibaculum lavamentivorans DS-1	DS-1	GCA_000017565	Complete	3.91474	62.3	1	3648	1	7.31908	cellular organisms	Bacteria		Proteobacteria	Alphaproteobacteria	Hyphomicrobiales	Parvibaculaceae	Parvibaculum	Proteobacteria
Candidatus Carsonella ruddii HC isolate Thao2000	HC	GCA_000287275	Complete	0.166163	14.2	1	189	1	1.5873	Zymobacter group	Bacteria		Proteobacteria	Gammaproteobacteria	Oceanospirillales	Halomonadaceae	Candidatus Carsonella	Proteobacteria
Desulfococcus oleovorans Hxd3	Hxd3	GCA_000018405	Complete	3.94417	56.2	1	3307	1	12.7608	cellular organisms	Bacteria		Proteobacteria	Deltaproteobacteria	Desulfobacterales	Desulfosudaceae	Desulfosudis	Proteobacteria
Rhodospirillum centenum SW	SW; ATCC 51521	GCA_000016185	Complete	4.35554	70.5	1	3883	1	7.28818	cellular organisms	Bacteria		Proteobacteria	Alphaproteobacteria	Rhodospirillales	Rhodospirillaceae	Rhodospirillum	Proteobacteria
Roseibium aggregatum IAM 12614	IAM 12614	GCA_000168975	Contig	6.56139	59.4	48	5845	1	8.55432	cellular organisms	Bacteria		Proteobacteria	Alphaproteobacteria	Hyphomicrobiales	Stappiaceae	Roseibium	Proteobacteria
Shewanella sediminis HAW-EB3	HAW-EB3	GCA_000018025	Complete	5.51767	46.1	1	4541	1	9.16098	cellular organisms	Bacteria		Proteobacteria	Gammaproteobacteria	Alteromonadales	Shewanellaceae	Shewanella	Proteobacteria
Sagittula stellata E-37	E-37	GCA_000169415	Contig	5.26289	65	39	4863	1	7.54678	cellular organisms	Bacteria		Proteobacteria	Alphaproteobacteria	Rhodobacterales	Roseobacteraceae	Sagittula	Proteobacteria
Magnetospirillum gryphiswaldense MSR-1 v2	MSR-1	GCA_000513295	Complete	4.3658	63.3	1	4040	1	10.8911	cellular organisms	Bacteria		Proteobacteria	Alphaproteobacteria	Rhodospirillales	Rhodospirillaceae	Magnetospirillum	Proteobacteria
Neorickettsia risticii str. Illinois	Illinois	GCA_000022525	Complete	0.879977	41.3	1	759	1	3.16206	cellular organisms	Bacteria		Proteobacteria	Alphaproteobacteria	Rickettsiales	Anaplasmataceae	Neorickettsia	Proteobacteria
Azorhizobium caulinodans ORS 571	ORS 571	GCA_000010525	Complete	5.36977	67.3	1	4755	1	8.76972	cellular organisms	Bacteria		Proteobacteria	Alphaproteobacteria	Hyphomicrobiales	Xanthobacteraceae	Azorhizobium	Proteobacteria
Caminibacter mediatlanticus TB-2	TB-2	GCA_005843985	Complete	1.68589	26.9	1	1731	1	5.89255	cellular organisms	Bacteria		Proteobacteria	Epsilonproteobacteria	Nautiliales	Nautiliaceae	Caminibacter	Proteobacteria
Hoeflea phototrophica DFL-43	DFL-43	GCA_000154705	Chromosome	4.46847	59.8	1	8329	1	6.93599	cellular organisms	Bacteria		Proteobacteria	Alphaproteobacteria	Hyphomicrobiales	Phyllobacteriaceae	Hoeflea	Proteobacteria
Marinobacter algicola DG893	DG893	GCA_000170835	Contig	4.413	57	104	3989	1	8.74906	cellular organisms	Bacteria		Proteobacteria	Gammaproteobacteria	Pseudomonadales	Marinobacteraceae	Marinobacter	Proteobacteria
Methylophaga thiooxydans DMS010	DMS010	GCA_000156355	Scaffold	3.04765	46.2	26	3109	1	7.39788	cellular organisms	Bacteria		Proteobacteria	Gammaproteobacteria	Thiotrichales	Piscirickettsiaceae	Methylophaga	Proteobacteria
Sulfitobacter indolifex	DSM 14862	GCA_022788655	Complete	4.49857	59.1975	8	4211	1	7.50416	cellular organisms	Bacteria		Proteobacteria	Alphaproteobacteria	Rhodobacterales	Roseobacteraceae	Sulfitobacter	Proteobacteria
Plesiocystis pacifica SIR-1	SIR-1	GCA_000170895	Contig	10.5876	70.7	237	8123	2	12.163	cellular organisms	Bacteria		Proteobacteria	Deltaproteobacteria	Myxococcales	Nannocystaceae	Plesiocystis	Proteobacteria
Roseobacter litoralis Och 149	Och 149	GCA_000154785	Complete	4.74545	57.2249	4	4391	1	7.21931	cellular organisms	Bacteria		Proteobacteria	Alphaproteobacteria	Rhodobacterales	Roseobacteraceae	Roseobacter	Proteobacteria
Roseibium alexandrii DFL-11	DFL-11	GCA_000158095	Chromosome	5.46293	56.402	3	10025	1	8.8786	cellular organisms	Bacteria		Proteobacteria	Alphaproteobacteria	Hyphomicrobiales	Stappiaceae	Roseibium	Proteobacteria
Desulfatibacillum alkenivorans DSM 16219	DSM 16219	GCA_900142135	Scaffold	6.4677	54.9	102	5193	1	13.9226	cellular organisms	Bacteria		Proteobacteria	Deltaproteobacteria	Desulfobacterales	Desulfobacteraceae	Desulfatibacillum	Proteobacteria
Methylorubrum populi BJ001	BJ001	GCA_000019945	Complete	5.849	69.3702	3	5358	1	8.13736	cellular organisms	Bacteria		Proteobacteria	Alphaproteobacteria	Hyphomicrobiales	Methylobacteriaceae	Methylorubrum	Proteobacteria
Phenylobacterium zucineum HLK1	HLK1	GCA_000017265	Complete	4.37923	71.0551	2	4239	3	7.07714	cellular organisms	Bacteria		Proteobacteria	Alphaproteobacteria	Caulobacterales	Caulobacteraceae	Phenylobacterium	Proteobacteria
Leptothrix cholodnii SP-6	SP-6	GCA_000019785	Complete	4.9094	68.9	1	4349	1	9.97931	Burkholderiales genera incertae sedis	Bacteria		Proteobacteria	Betaproteobacteria	Burkholderiales		Leptothrix	Proteobacteria
Campylobacter hominis ATCC BAA-381	ATCC BAA-381	GCA_000017585	Complete	1.71495	31.7051	2	1584	1	5.80808	cellular organisms	Bacteria		Proteobacteria	Epsilonproteobacteria	Campylobacterales	Campylobacteraceae	Campylobacter	Proteobacteria
Shewanella halifaxensis HAW-EB4	HAW-EB4	GCA_000019185	Complete	5.22692	44.6	1	4312	1	8.09369	cellular organisms	Bacteria		Proteobacteria	Gammaproteobacteria	Alteromonadales	Shewanellaceae	Shewanella	Proteobacteria
Methylobacterium nodulans ORS 2060	ORS 2060	GCA_000022085	Complete	8.83902	68.485	8	8080	1	7.58663	cellular organisms	Bacteria		Proteobacteria	Alphaproteobacteria	Hyphomicrobiales	Methylobacteriaceae	Methylobacterium	Proteobacteria
Paraburkholderia graminis	PHS1	GCA_003330785	Complete	7.50845	62.8376	3	6548	1	9.30055	cellular organisms	Bacteria		Proteobacteria	Betaproteobacteria	Burkholderiales	Burkholderiaceae	Paraburkholderia	Proteobacteria
Erwinia tasmaniensis Et1/99	Et1/99	GCA_000026185	Complete	4.06786	53.3601	6	3570	1	4.06162	cellular organisms	Bacteria		Proteobacteria	Gammaproteobacteria	Enterobacterales	Erwiniaceae	Erwinia	Proteobacteria
Methylocella silvestris BL2	BL2	GCA_000021745	Complete	4.30543	63.1	1	3833	1	7.20063	cellular organisms	Bacteria		Proteobacteria	Alphaproteobacteria	Hyphomicrobiales	Beijerinckiaceae	Methylocella	Proteobacteria
Beijerinckia indica subsp. indica ATCC 9039	ATCC 9039	GCA_000019845	Complete	4.41862	57.0207	3	3769	1	7.90661	cellular organisms	Bacteria		Proteobacteria	Alphaproteobacteria	Hyphomicrobiales	Beijerinckiaceae	Beijerinckia	Proteobacteria
Desulforapulum autotrophicum HRM2	HRM2	GCA_000020365	Complete	5.65778	48.7174	2	4827	1	12.3058	cellular organisms	Bacteria		Proteobacteria	Deltaproteobacteria	Desulfobacterales	Desulfobacteraceae	Desulforapulum	Proteobacteria
Psychrobacter arcticus 273-4	273-4	GCA_000012305	Complete	2.6507	42.8	1	2124	1	6.02637	cellular organisms	Bacteria		Proteobacteria	Gammaproteobacteria	Moraxellales	Moraxellaceae	Psychrobacter	Proteobacteria
Bdellovibrio bacteriovorus	109J	GCA_000691605	Complete	3.83043	50.7	1	3606	1	8.04215	cellular organisms	Bacteria		Proteobacteria	Oligoflexia	Bdellovibrionales	Bdellovibrionaceae	Bdellovibrio	Proteobacteria
Rickettsia typhi str. TH1527	TH1527	GCA_000277285	Complete	1.11237	28.9	1	812	1	3.44828	cellular organisms	Bacteria		Proteobacteria	Alphaproteobacteria	Rickettsiales	Rickettsiaceae	Rickettsia	Proteobacteria
Idiomarina loihiensis L2TR	L2TR	GCA_000008465	Complete	2.83932	47	1	2628	1	7.30594	cellular organisms	Bacteria		Proteobacteria	Gammaproteobacteria	Alteromonadales	Idiomarinaceae	Idiomarina	Proteobacteria
Alcanivorax borkumensis SK2	SK2	GCA_000009365	Complete	3.12014	54.7	1	2750	1	7.23636	cellular organisms	Bacteria		Proteobacteria	Gammaproteobacteria	Oceanospirillales	Alcanivoracaceae	Alcanivorax	Proteobacteria
Paracoccus denitrificans PD1222	PD1222	GCA_000203895	Complete	5.23619	66.783	3	5031	1	6.87736	cellular organisms	Bacteria		Proteobacteria	Alphaproteobacteria	Rhodobacterales	Rhodobacteraceae	Paracoccus	Proteobacteria
Shewanella benthica	DSM 8812	GCA_015069875	Scaffold	4.03451	45.8	46	3259	0	9.3587	cellular organisms	Bacteria		Proteobacteria	Gammaproteobacteria	Alteromonadales	Shewanellaceae	Shewanella	Proteobacteria
Yoonia vestfoldensis DSM 16212	DSM 16212	GCA_000382265	Scaffold	3.7216	61.8	45	3687	1	6.07375	cellular organisms	Bacteria		Proteobacteria	Alphaproteobacteria	Rhodobacterales	Rhodobacteraceae	Yoonia	Proteobacteria
Roseovarius nubinhibens	B2R09	GCA_018860885	Scaffold	3.73934	63.9	12	3499	1	6.88768	cellular organisms	Bacteria		Proteobacteria	Alphaproteobacteria	Rhodobacterales	Roseobacteraceae	Roseovarius	Proteobacteria
Fulvimarina pelagi HTCC2506	HTCC2506	GCA_000153705	Scaffold	3.80624	61.2	4	3385	1	6.79468	cellular organisms	Bacteria		Proteobacteria	Alphaproteobacteria	Hyphomicrobiales	Aurantimonadaceae	Fulvimarina	Proteobacteria
Parvularcula bermudensis HTCC2503	HTCC2503	GCA_000152825	Complete	2.90264	60.7	1	2629	1	7.30316	cellular organisms	Bacteria		Proteobacteria	Alphaproteobacteria	Parvularculales	Parvularculaceae	Parvularcula	Proteobacteria
Reinekea blandensis MED297	MED297	GCA_000153185	Scaffold	4.52676	52.3	10	4078	1	9.34282	cellular organisms	Bacteria		Proteobacteria	Gammaproteobacteria	Oceanospirillales	Saccharospirillaceae	Reinekea	Proteobacteria
Congregibacter litoralis KT71	KT71	GCA_000153125	Chromosome	4.35112	57.7	1	7714	1	7.9873	cellular organisms	Bacteria		Proteobacteria	Gammaproteobacteria	Cellvibrionales	Halieaceae	Congregibacter	Proteobacteria
Acidovorax avenae subsp. avenae ATCC 19860	ATCC 19860	GCA_000176855	Complete	5.48217	68.8	1	4765	1	9.65373	cellular organisms	Bacteria		Proteobacteria	Betaproteobacteria	Burkholderiales	Comamonadaceae	Acidovorax	Proteobacteria
Hyphomonas neptunium ATCC 15444	ATCC 15444	GCA_000013025	Complete	3.70502	61.9	1	3476	1	6.90449	cellular organisms	Bacteria		Proteobacteria	Alphaproteobacteria	Hyphomonadales	Hyphomonadaceae	Hyphomonas	Proteobacteria
Pseudoalteromonas haloplanktis ATCC 14393	ATCC 14393	GCA_000238355	Contig	5.02147	40.8	56	4261	1	9.41094	cellular organisms	Bacteria		Proteobacteria	Gammaproteobacteria	Alteromonadales	Pseudoalteromonadaceae	Pseudoalteromonas	Proteobacteria
Yersinia bercovieri	IZSPB_Y87	GCA_020531725	Contig	4.42872	49.1	30	3887	1	4.60509	cellular organisms	Bacteria		Proteobacteria	Gammaproteobacteria	Enterobacterales	Yersiniaceae	Yersinia	Proteobacteria
Aliarcobacter butzleri ED-1		GCA_000284355	Complete	2.25667	27.1	1	2158	1	8.89713	cellular organisms	Bacteria		Proteobacteria	Epsilonproteobacteria	Campylobacterales	Arcobacteraceae	Aliarcobacter	Proteobacteria
Xanthomonas albilineans	Xa-FJ1	GCA_009931595	Complete	3.75612	62.974	2	2985	1	8.1072	cellular organisms	Bacteria		Proteobacteria	Gammaproteobacteria	Xanthomonadales	Xanthomonadaceae	Xanthomonas	Proteobacteria
Myxococcus fulvus	DSM 16525	GCA_900111765	Scaffold	10.8247	70	42	8427	2	14.4654	cellular organisms	Bacteria		Proteobacteria	Deltaproteobacteria	Myxococcales	Myxococcaceae	Myxococcus	Proteobacteria
Candidatus Puniceispirillum marinum IMCC1322	IMCC1322	GCA_000024465	Complete	2.75353	48.9	1	2536	1	5.83596	Alphaproteobacteria incertae sedis	Bacteria	SAR116 cluster	Proteobacteria	Alphaproteobacteria			Candidatus Puniceispirillum	Proteobacteria
Sorangium cellulosum So ce56	So ce 56	GCA_000067165	Complete	13.0338	71.4	1	9488	2	14.7133	cellular organisms	Bacteria		Proteobacteria	Deltaproteobacteria	Myxococcales	Polyangiaceae	Sorangium	Proteobacteria
Bordetella petrii	DSM 12804	GCA_000067205	Complete	5.28795	65.5	1	4911	1	7.67664	cellular organisms	Bacteria		Proteobacteria	Betaproteobacteria	Burkholderiales	Alcaligenaceae	Bordetella	Proteobacteria
Cellvibrio japonicus	ADPT1-KOJIBIOSE	GCA_008120875	Chromosome	4.57659	52	1	3608	1	11.6408	cellular organisms	Bacteria		Proteobacteria	Gammaproteobacteria	Cellvibrionales	Cellvibrionaceae	Cellvibrio	Proteobacteria
Edwardsiella tarda	KC-Pc-HB1	GCA_002504285	Complete	3.72017	57.184	2	3270	1	3.5474	cellular organisms	Bacteria		Proteobacteria	Gammaproteobacteria	Enterobacterales	Hafniaceae	Edwardsiella	Proteobacteria
Afipia carboxidovorans OM5	OM5	GCA_000218565	Complete	3.89607	62.3535	3	3659	1	7.5977	cellular organisms	Bacteria		Proteobacteria	Alphaproteobacteria	Hyphomicrobiales	Nitrobacteraceae	Afipia	Proteobacteria
Escherichia albertii	Sample 167	GCA_016904755	Complete	4.6319	49.6416	2	4260	1	3.61502	cellular organisms	Bacteria		Proteobacteria	Gammaproteobacteria	Enterobacterales	Enterobacteriaceae	Escherichia	Proteobacteria
Candidatus Riesia pediculicola USDA	USDA	GCA_000093065	Complete	0.582127	28.589	2	468	1	0.213675	cellular organisms	Bacteria		Proteobacteria	Gammaproteobacteria	Enterobacterales	Enterobacteriaceae	Candidatus Riesia	Proteobacteria
Thioalkalivibrio sulfidiphilus HL-EbGr7	HL-EbGR7	GCA_000021985	Complete	3.46455	65.1	1	3264	1	7.44485	cellular organisms	Bacteria		Proteobacteria	Gammaproteobacteria	Chromatiales	Ectothiorhodospiraceae	Thioalkalivibrio	Proteobacteria
Candidatus Accumulibacter phosphatis	Bin19	GCA_005889575	Contig	4.88742	61.2	247	4252	1	10.0659	Betaproteobacteria incertae sedis	Bacteria		Proteobacteria	Betaproteobacteria			Candidatus Accumulibacter	Proteobacteria
Candidatus Liberibacter asiaticus	JXGC	GCA_002216815	Complete	1.22516	36.4	1	1030	1	4.07767	cellular organisms	Bacteria		Proteobacteria	Alphaproteobacteria	Hyphomicrobiales	Rhizobiaceae	Liberibacter	Proteobacteria
Maridesulfovibrio salexigens DSM 2638	DSM 2638	GCA_000023445	Complete	4.28985	47.1	1	3810	1	12.9921	cellular organisms	Bacteria		Proteobacteria	Deltaproteobacteria	Desulfovibrionales	Desulfovibrionaceae	Maridesulfovibrio	Proteobacteria
Yersinia aldovae 670-83	670-83	GCA_000834395	Complete	4.47109	47.7	1	3851	1	4.51831	cellular organisms	Bacteria		Proteobacteria	Gammaproteobacteria	Enterobacterales	Yersiniaceae	Yersinia	Proteobacteria
Yersinia rohdei	YRA	GCA_000834455	Complete	4.37225	47	1	3713	1	3.9052	cellular organisms	Bacteria		Proteobacteria	Gammaproteobacteria	Enterobacterales	Yersiniaceae	Yersinia	Proteobacteria
Yersinia ruckeri	KMM821	GCA_017498685	Complete	3.89423	47.4979	3	3326	1	4.11906	cellular organisms	Bacteria		Proteobacteria	Gammaproteobacteria	Enterobacterales	Yersiniaceae	Yersinia	Proteobacteria
Variovorax paradoxus NBRC 15149	NBRC 15149	GCA_001591365	Contig	6.66427	67.7	16	6245	1	8.91914	cellular organisms	Bacteria		Proteobacteria	Betaproteobacteria	Burkholderiales	Comamonadaceae	Variovorax	Proteobacteria
Photorhabdus asymbiotica	ATCC43949	GCA_000196475	Complete	5.09414	42.1902	2	4205	1	5.58859	cellular organisms	Bacteria		Proteobacteria	Gammaproteobacteria	Enterobacterales	Morganellaceae	Photorhabdus	Proteobacteria
Paraburkholderia tuberum	DUS833	GCA_900101795	Contig	8.97731	63	5	7772	1	9.26402	cellular organisms	Bacteria		Proteobacteria	Betaproteobacteria	Burkholderiales	Burkholderiaceae	Paraburkholderia	Proteobacteria
Paraburkholderia unamae	SCZa-39	GCA_003096875	Scaffold	10.1966	64.9	77	9048	2	8.89699	cellular organisms	Bacteria		Proteobacteria	Betaproteobacteria	Burkholderiales	Burkholderiaceae	Paraburkholderia	Proteobacteria
Aliivibrio salmonicida LFI1238	LFI1238	GCA_000196495	Complete	4.65566	38.9398	6	4094	2	8.10943	cellular organisms	Bacteria		Proteobacteria	Gammaproteobacteria	Vibrionales	Vibrionaceae	Aliivibrio	Proteobacteria
Pseudogulbenkiania ferrooxidans 2002	2002	GCA_000174355	Scaffold	4.22879	64.7	20	3888	1	8.82202	cellular organisms	Bacteria		Proteobacteria	Betaproteobacteria	Neisseriales	Chromobacteriaceae	Pseudogulbenkiania	Proteobacteria
Ferrimonas balearica DSM 9799	DSM 9799	GCA_000148645	Complete	4.27916	60.2	1	3759	1	7.42219	cellular organisms	Bacteria		Proteobacteria	Gammaproteobacteria	Alteromonadales	Ferrimonadaceae	Ferrimonas	Proteobacteria
Laribacter hongkongensis	HLGZ1	GCA_002215055	Complete	3.42427	62.3	1	3186	1	7.59573	cellular organisms	Bacteria		Proteobacteria	Betaproteobacteria	Neisseriales	Chromobacteriaceae	Laribacter	Proteobacteria
Teredinibacter turnerae	991H.S.0a.06	GCA_000964255	Contig	5.27903	51.1	13	4111	1	10.8733	cellular organisms	Bacteria		Proteobacteria	Gammaproteobacteria	Cellvibrionales	Cellvibrionaceae	Teredinibacter	Proteobacteria
Halothiobacillus neapolitanus c2	c2	GCA_000024765	Complete	2.58289	54.7	1	2323	1	7.40422	cellular organisms	Bacteria		Proteobacteria	Gammaproteobacteria	Chromatiales	Halothiobacillaceae	Halothiobacillus	Proteobacteria
Desulfonatronospira thiodismutans ASO3-1	ASO3-1	GCA_000174435	Scaffold	4.10739	51.3	5	3703	1	10.64	cellular organisms	Bacteria		Proteobacteria	Deltaproteobacteria	Desulfovibrionales	Desulfohalobiaceae	Desulfonatronospira	Proteobacteria
Pectobacterium carotovorum	WPP14	GCA_013488025	Complete	4.89222	52.1	1	4208	1	5.79848	cellular organisms	Bacteria		Proteobacteria	Gammaproteobacteria	Enterobacterales	Pectobacteriaceae	Pectobacterium	Proteobacteria
Candidatus Hamiltonella defensa 5AT (Acyrthosiphon pisum)	T5A	GCA_000021705	Chromosome	2.16936	40.4361	2	1981	1	4.74508	Enterobacteriaceae incertae sedis	Bacteria	aphid secondary symbionts	Proteobacteria	Gammaproteobacteria	Enterobacterales	Enterobacteriaceae	Candidatus Hamiltonella	Proteobacteria
Pectobacterium wasabiae CFBP 3304	CFBP 3304	GCA_001742185	Complete	5.04323	50.6	1	4426	0	5.35593	cellular organisms	Bacteria		Proteobacteria	Gammaproteobacteria	Enterobacterales	Pectobacteriaceae	Pectobacterium	Proteobacteria
Dickeya zeae	MS2	GCA_002887555	Complete	4.74005	53.4	1	4076	1	5.86359	cellular organisms	Bacteria		Proteobacteria	Gammaproteobacteria	Enterobacterales	Pectobacteriaceae	Dickeya	Proteobacteria
Sulfurimonas autotrophica DSM 16294	DSM 16294	GCA_000147355	Complete	2.1532	35.2	1	2152	1	7.57435	cellular organisms	Bacteria		Proteobacteria	Epsilonproteobacteria	Campylobacterales	Thiovulaceae	Sulfurimonas	Proteobacteria
Luminiphilus syltensis NOR5-1B	NOR5-1B	GCA_000158175	Scaffold	3.26154	56.7	1	2851	1	7.12031	cellular organisms	Bacteria		Proteobacteria	Gammaproteobacteria	Cellvibrionales	Halieaceae	Luminiphilus	Proteobacteria
Candidatus Hodgkinia cicadicola	MAGTDC	GCA_002774925	Chromosome	1.20156	31.1245	152	844	1	1.65877	Hyphomicrobiales incertae sedis	Bacteria		Proteobacteria	Alphaproteobacteria	Hyphomicrobiales		Candidatus Hodgkinia	Proteobacteria
Aggregatibacter actinomycetemcomitans	217G	GCA_021309015	Contig	2.10595	44.5	28	1939	1	3.8164	cellular organisms	Bacteria		Proteobacteria	Gammaproteobacteria	Pasteurellales	Pasteurellaceae	Aggregatibacter	Proteobacteria
Serratia symbiotica	24.1	GCA_009831665	Complete	3.21017	51.475	3	2667	1	5.17435	cellular organisms	Bacteria		Proteobacteria	Gammaproteobacteria	Enterobacterales	Yersiniaceae	Serratia	Proteobacteria
Brucella microti CCM 4915	CCM 4915	GCA_000022745	Complete	3.33737	57.2366	2	3051	1	5.04753	Brucella/Ochrobactrum group	Bacteria		Proteobacteria	Alphaproteobacteria	Hyphomicrobiales	Brucellaceae	Brucella	Proteobacteria
Actinobacillus minor NM305	NM305	GCA_000175195	Contig	2.42526	39.3	197	2268	1	5.07055	cellular organisms	Bacteria		Proteobacteria	Gammaproteobacteria	Pasteurellales	Pasteurellaceae	Actinobacillus	Proteobacteria
Allochromatium vinosum DSM 180	DSM 180	GCA_000025485	Complete	3.66907	64.2117	3	3247	1	10.6868	cellular organisms	Bacteria		Proteobacteria	Gammaproteobacteria	Chromatiales	Chromatiaceae	Allochromatium	Proteobacteria
Arcobacter nitrofigilis DSM 7299	DSM 7299	GCA_000092245	Complete	3.19224	28.4	1	3108	1	9.97426	cellular organisms	Bacteria		Proteobacteria	Epsilonproteobacteria	Campylobacterales	Arcobacteraceae	Arcobacter	Proteobacteria
Asticcacaulis excentricus CB 48	CB 48	GCA_000175215	Complete	4.30878	59.5298	4	3758	1	9.76583	cellular organisms	Bacteria		Proteobacteria	Alphaproteobacteria	Caulobacterales	Caulobacteraceae	Asticcacaulis	Proteobacteria
Anaplasma centrale str. Israel	Israel	GCA_000024505	Complete	1.20681	50	1	922	1	4.01302	cellular organisms	Bacteria		Proteobacteria	Alphaproteobacteria	Rickettsiales	Anaplasmataceae	Anaplasma	Proteobacteria
Gallionella capsiferriformans ES-2	ES-2	GCA_000145255	Complete	3.16247	52.8	1	2881	1	10.7949	cellular organisms	Bacteria		Proteobacteria	Betaproteobacteria	Nitrosomonadales	Gallionellaceae	Gallionella	Proteobacteria
Desulfobulbus propionicus DSM 2032	DSM 2032	GCA_000186885	Complete	3.85187	58.9	1	3343	1	12.5935	cellular organisms	Bacteria		Proteobacteria	Deltaproteobacteria	Desulfobacterales	Desulfobulbaceae	Desulfobulbus	Proteobacteria
Acidovorax delafieldii	DSM 64	GCA_007993815	Scaffold	5.02218	64.9	19	4508	1	9.89352	cellular organisms	Bacteria		Proteobacteria	Betaproteobacteria	Burkholderiales	Comamonadaceae	Acidovorax	Proteobacteria
Sideroxydans lithotrophicus ES-1	ES-1	GCA_000025705	Complete	3.00366	57.5	1	2947	1	9.46725	cellular organisms	Bacteria		Proteobacteria	Betaproteobacteria	Nitrosomonadales	Gallionellaceae	Sideroxydans	Proteobacteria
Hyphomicrobium denitrificans ATCC 51888	ATCC 51888	GCA_000143145	Complete	3.63897	60.8	1	3458	1	6.79584	cellular organisms	Bacteria		Proteobacteria	Alphaproteobacteria	Hyphomicrobiales	Hyphomicrobiaceae	Hyphomicrobium	Proteobacteria
Wolbachia endosymbiont of Muscidifurax uniraptor	wUni	GCA_000174095	Scaffold	0.867873	35.2	256	794	1	3.65239	unclassified Wolbachia	Bacteria		Proteobacteria	Alphaproteobacteria	Rickettsiales	Anaplasmataceae	Wolbachia	Proteobacteria
Hirschia baltica ATCC 49814	ATCC 49814	GCA_000023785	Complete	3.54011	45.1594	2	3176	1	8.28086	cellular organisms	Bacteria		Proteobacteria	Alphaproteobacteria	Hyphomonadales	Hyphomonadaceae	Hirschia	Proteobacteria
Methylovorus glucosetrophus SIP3-4	SIP3-4	GCA_000023745	Complete	3.08201	54.6472	3	2881	1	8.43457	cellular organisms	Bacteria		Proteobacteria	Betaproteobacteria	Nitrosomonadales	Methylophilaceae	Methylovorus	Proteobacteria
Escherichia fergusonii	RHB19-C05	GCA_013892435	Complete	4.78444	49.9176	3	4469	1	4.0725	cellular organisms	Bacteria		Proteobacteria	Gammaproteobacteria	Enterobacterales	Enterobacteriaceae	Escherichia	Proteobacteria
Brucella neotomae	NCTC10084	GCA_900446125	Contig	3.32963	57.2	2	2983	1	5.16259	Brucella/Ochrobactrum group	Bacteria		Proteobacteria	Alphaproteobacteria	Hyphomicrobiales	Brucellaceae	Brucella	Proteobacteria
Desulfurivibrio alkaliphilus AHT 2	AHT 2	GCA_000092205	Complete	3.09776	60.3	1	2655	1	11.7514	cellular organisms	Bacteria		Proteobacteria	Deltaproteobacteria	Desulfobacterales	Desulfobulbaceae	Desulfurivibrio	Proteobacteria
Thiomonas intermedia	ATCC 15466	GCA_002028405	Complete	3.34343	65.0442	2	3047	1	7.44995	Burkholderiales genera incertae sedis	Bacteria		Proteobacteria	Betaproteobacteria	Burkholderiales		Thiomonas	Proteobacteria
Mesorhizobium opportunistum WSM2075	WSM2075	GCA_000176035	Complete	6.88444	62.9	1	6490	1	6.62558	cellular organisms	Bacteria		Proteobacteria	Alphaproteobacteria	Hyphomicrobiales	Phyllobacteriaceae	Mesorhizobium	Proteobacteria
Tolumonas auensis DSM 9187	DSM 9187	GCA_000023065	Complete	3.47129	49	1	3125	1	6.304	cellular organisms	Bacteria		Proteobacteria	Gammaproteobacteria	Aeromonadales	Aeromonadaceae	Tolumonas	Proteobacteria
Erwinia pyrifoliae	EpK1/15	GCA_002952315	Complete	4.07568	53.3631	2	3516	1	4.46403	cellular organisms	Bacteria		Proteobacteria	Gammaproteobacteria	Enterobacterales	Erwiniaceae	Erwinia	Proteobacteria
Erwinia billingiae Eb661	Eb661	GCA_000196615	Complete	5.37227	55.0417	3	4805	1	5.86889	cellular organisms	Bacteria		Proteobacteria	Gammaproteobacteria	Enterobacterales	Erwiniaceae	Erwinia	Proteobacteria
Bartonella grahamii as4aup	as4aup	GCA_000022725	Complete	2.36952	38.0798	2	1875	1	5.97333	cellular organisms	Bacteria		Proteobacteria	Alphaproteobacteria	Hyphomicrobiales	Bartonellaceae	Bartonella	Proteobacteria
Aggregatibacter aphrophilus ATCC 33389	NCTC5906	GCA_900636915	Complete	2.33715	42.3	1	2101	1	3.42694	cellular organisms	Bacteria		Proteobacteria	Gammaproteobacteria	Pasteurellales	Pasteurellaceae	Aggregatibacter	Proteobacteria
Acidithiobacillus caldus	MTH-04	GCA_008694225	Chromosome	2.87663	61.3	1	2805	1	6.06061	cellular organisms	Bacteria		Proteobacteria	Acidithiobacillia	Acidithiobacillales	Acidithiobacillaceae	Acidithiobacillus	Proteobacteria
Nitrosococcus halophilus Nc 4	Nc 4	GCA_000024725	Complete	4.14526	51.6222	2	3818	1	8.45993	cellular organisms	Bacteria		Proteobacteria	Gammaproteobacteria	Chromatiales	Chromatiaceae	Nitrosococcus	Proteobacteria
Brevundimonas subvibrioides ATCC 15264	ATCC 15264	GCA_000144605	Complete	3.44526	68.4	1	3316	1	6.90591	cellular organisms	Bacteria		Proteobacteria	Alphaproteobacteria	Caulobacterales	Caulobacteraceae	Brevundimonas	Proteobacteria
Caulobacter segnis	TK0059	GCA_003015125	Complete	4.65547	67.7	1	4225	1	8.40237	cellular organisms	Bacteria		Proteobacteria	Alphaproteobacteria	Caulobacterales	Caulobacteraceae	Caulobacter	Proteobacteria
Citrobacter youngae	NCTC13709	GCA_900638065	Complete	4.86735	51.8	1	4389	1	3.73661	cellular organisms	Bacteria		Proteobacteria	Gammaproteobacteria	Enterobacterales	Enterobacteriaceae	Citrobacter	Proteobacteria
Kingella oralis	DSM 18271	GCA_014054985	Complete	2.42053	54.2536	2	2481	1	4.51278	cellular organisms	Bacteria		Proteobacteria	Betaproteobacteria	Neisseriales	Neisseriaceae	Kingella	Proteobacteria
Enhydrobacter aerosaccus	ATCC 27094	GCA_900167455	Scaffold	6.76976	64.7	30	6442	1	7.0475	Hyphomicrobiales incertae sedis	Bacteria		Proteobacteria	Alphaproteobacteria	Hyphomicrobiales		Enhydrobacter	Proteobacteria
Providencia alcalifaciens	FDAARGOS_408	GCA_002393505	Complete	3.99011	42	1	3615	1	4.23237	cellular organisms	Bacteria		Proteobacteria	Gammaproteobacteria	Enterobacterales	Morganellaceae	Providencia	Proteobacteria
Providencia rettgeri	AR_0082	GCA_003204135	Complete	4.45414	40.6841	2	3983	1	4.61963	cellular organisms	Bacteria		Proteobacteria	Gammaproteobacteria	Enterobacterales	Morganellaceae	Providencia	Proteobacteria
Neisseria elongata	M15911	GCA_003351545	Complete	2.39728	53.9	1	2221	1	5.31292	cellular organisms	Bacteria		Proteobacteria	Betaproteobacteria	Neisseriales	Neisseriaceae	Neisseria	Proteobacteria
Neisseria flavescens	ATCC 13120	GCA_005221285	Complete	2.23188	49	1	2086	1	5.7047	cellular organisms	Bacteria		Proteobacteria	Betaproteobacteria	Neisseriales	Neisseriaceae	Neisseria	Proteobacteria
Neisseria mucosa	NCTC 10774	GCA_900454435	Contig	2.65429	51.1	6	2394	1	5.97327	cellular organisms	Bacteria		Proteobacteria	Betaproteobacteria	Neisseriales	Neisseriaceae	Neisseria	Proteobacteria
Neisseria polysaccharea	M38962	GCA_003495225	Contig	2.05744	52	16	1926	1	5.14019	cellular organisms	Bacteria		Proteobacteria	Betaproteobacteria	Neisseriales	Neisseriaceae	Neisseria	Proteobacteria
Neisseria sicca	NS20201025	GCA_017753665	Complete	2.56641	51.1	1	2256	1	6.16135	cellular organisms	Bacteria		Proteobacteria	Betaproteobacteria	Neisseriales	Neisseriaceae	Neisseria	Proteobacteria
Neisseria subflava	ATCC 49275	GCA_005221305	Complete	2.19566	49.5	1	1976	1	5.5668	cellular organisms	Bacteria		Proteobacteria	Betaproteobacteria	Neisseriales	Neisseriaceae	Neisseria	Proteobacteria
Providencia rustigianii	NCTC12026	GCA_900455105	Contig	4.03556	41.4	2	3650	1	4.13699	cellular organisms	Bacteria		Proteobacteria	Gammaproteobacteria	Enterobacterales	Morganellaceae	Providencia	Proteobacteria
Enterobacter cancerogenus	JY65	GCA_019665745	Chromosome	4.73668	55.8	1	4319	1	4.42232	cellular organisms	Bacteria		Proteobacteria	Gammaproteobacteria	Enterobacterales	Enterobacteriaceae	Enterobacter	Proteobacteria
Helicobacter cinaedi PAGU611	PAGU611	GCA_000284635	Complete	2.1014	38.5221	2	2085	1	6.13909	cellular organisms	Bacteria		Proteobacteria	Epsilonproteobacteria	Campylobacterales	Helicobacteraceae	Helicobacter	Proteobacteria
Campylobacter rectus	ATCC 33238	GCA_004803795	Complete	2.57168	44.7	1	2340	1	5.59829	cellular organisms	Bacteria		Proteobacteria	Epsilonproteobacteria	Campylobacterales	Campylobacteraceae	Campylobacter	Proteobacteria
Campylobacter showae	ATCC 51146	GCA_004803815	Complete	2.09789	45.7	1	1984	1	6.1461	cellular organisms	Bacteria		Proteobacteria	Epsilonproteobacteria	Campylobacterales	Campylobacteraceae	Campylobacter	Proteobacteria
Campylobacter gracilis	ATCC 33236	GCA_001190745	Complete	2.28165	46.6	1	2112	1	5.95182	cellular organisms	Bacteria		Proteobacteria	Epsilonproteobacteria	Campylobacterales	Campylobacteraceae	Campylobacter	Proteobacteria
Neisseria cinerea	NCTC10294	GCA_900475315	Complete	1.8329	50.9	1	1700	1	4.52941	cellular organisms	Bacteria		Proteobacteria	Betaproteobacteria	Neisseriales	Neisseriaceae	Neisseria	Proteobacteria
Eikenella corrodens	NCTC10596	GCA_900187105	Complete	2.19258	55.7	1	2100	1	5.09524	cellular organisms	Bacteria		Proteobacteria	Betaproteobacteria	Neisseriales	Neisseriaceae	Eikenella	Proteobacteria
Acinetobacter radioresistens	LH6	GCA_003258335	Complete	3.08978	41.8	1	2761	1	5.93988	cellular organisms	Bacteria		Proteobacteria	Gammaproteobacteria	Moraxellales	Moraxellaceae	Acinetobacter	Proteobacteria
Oxalobacter formigenes	HC-1	GCA_002127965	Complete	2.46887	49.6	1	2208	1	8.0543	cellular organisms	Bacteria		Proteobacteria	Betaproteobacteria	Burkholderiales	Oxalobacteraceae	Oxalobacter	Proteobacteria
Helicobacter bilis WiWa	WiWa	GCA_000364285	Scaffold	2.55966	34.9	17	2320	1	5.43103	cellular organisms	Bacteria		Proteobacteria	Epsilonproteobacteria	Campylobacterales	Helicobacteraceae	Helicobacter	Proteobacteria
Helicobacter winghamensis	2015D-0170	GCA_014931175	Complete	1.68898	35.5	1	1652	1	5.81114	cellular organisms	Bacteria		Proteobacteria	Epsilonproteobacteria	Campylobacterales	Helicobacteraceae	Helicobacter	Proteobacteria
Roseomonas cervicalis ATCC 49957	ATCC 49957	GCA_000164635	Scaffold	5.10098	69	498	4342	1	5.45872	cellular organisms	Bacteria		Proteobacteria	Alphaproteobacteria	Rhodospirillales	Acetobacteraceae	Roseomonas	Proteobacteria
Starkeya novella DSM 506	DSM 506	GCA_000092925	Complete	4.76502	67.9	1	4446	1	7.19748	cellular organisms	Bacteria		Proteobacteria	Alphaproteobacteria	Hyphomicrobiales	Xanthobacteraceae	Starkeya	Proteobacteria
Cardiobacterium hominis	NCTC10426	GCA_900637305	Complete	2.67076	59.2	1	2448	1	6.3317	cellular organisms	Bacteria		Proteobacteria	Gammaproteobacteria	Cardiobacteriales	Cardiobacteriaceae	Cardiobacterium	Proteobacteria
Klebsiella variicola	LEMB11	GCA_009648975	Complete	5.53665	57.5	1	5140	1	5.25292	Klebsiella/Raoultella group	Bacteria		Proteobacteria	Gammaproteobacteria	Enterobacterales	Enterobacteriaceae	Klebsiella	Proteobacteria
Pseudodesulfovibrio mercurii	ND132	GCA_000189295	Complete	3.85858	65.2	1	3453	1	11.1787	cellular organisms	Bacteria		Proteobacteria	Deltaproteobacteria	Desulfovibrionales	Desulfovibrionaceae	Pseudodesulfovibrio	Proteobacteria
Desulfarculus baarsii DSM 2075	DSM 2075	GCA_000143965	Complete	3.65573	65.7	1	3286	2	11.6859	cellular organisms	Bacteria		Proteobacteria	Deltaproteobacteria	Desulfarculales	Desulfarculaceae	Desulfarculus	Proteobacteria
Ruegeria lacuscaerulensis	HKCCC1251	GCA_013034745	Contig	4.59345	58	29	4360	1	8.21101	cellular organisms	Bacteria		Proteobacteria	Alphaproteobacteria	Rhodobacterales	Roseobacteraceae	Ruegeria	Proteobacteria
Pseudodesulfovibrio aespoeensis Aspo-2	Aspo-2	GCA_000176915	Complete	3.62911	62.6	1	3291	1	10.9389	cellular organisms	Bacteria		Proteobacteria	Deltaproteobacteria	Desulfovibrionales	Desulfovibrionaceae	Pseudodesulfovibrio	Proteobacteria
Brucella intermedia	NCTC12171	GCA_900454225	Contig	4.72789	57.7	3	4333	1	5.90815	Brucella/Ochrobactrum group	Bacteria		Proteobacteria	Alphaproteobacteria	Hyphomicrobiales	Brucellaceae	Brucella	Proteobacteria
Acinetobacter nosocomialis M2	M2	GCA_005281455	Complete	3.82497	38.8	1	3456	1	7.2338	cellular organisms	Bacteria		Proteobacteria	Gammaproteobacteria	Moraxellales	Moraxellaceae	Acinetobacter	Proteobacteria
Rhodomicrobium vannielii ATCC 17100	ATCC 17100	GCA_000166055	Complete	4.01447	62.2	1	3569	1	7.59316	cellular organisms	Bacteria		Proteobacteria	Alphaproteobacteria	Hyphomicrobiales	Hyphomicrobiaceae	Rhodomicrobium	Proteobacteria
Achromobacter xylosoxidans	AX1	GCA_008432465	Complete	6.40298	67.7	1	5732	1	8.7753	cellular organisms	Bacteria		Proteobacteria	Betaproteobacteria	Burkholderiales	Alcaligenaceae	Achromobacter	Proteobacteria
Candidatus Liberibacter solanacearum CLso-ZC1	CLso-ZC1	GCA_000183665	Complete	1.25828	35.2	1	1069	1	3.83536	cellular organisms	Bacteria		Proteobacteria	Alphaproteobacteria	Hyphomicrobiales	Rhizobiaceae	Liberibacter	Proteobacteria
Legionella drancourtii LLAP12	LLAP12	GCA_000162755	Scaffold	4.15261	39.4	58	3527	1	7.28665	cellular organisms	Bacteria		Proteobacteria	Gammaproteobacteria	Legionellales	Legionellaceae	Legionella	Proteobacteria
Acidovorax citrulli	M6	GCA_001593665	Complete	4.89955	68.8166	2	4290	1	8.74126	cellular organisms	Bacteria		Proteobacteria	Betaproteobacteria	Burkholderiales	Comamonadaceae	Acidovorax	Proteobacteria
Magnetospirillum magneticum AMB-1	AMB-1	GCA_000009985	Complete	4.96715	65.1	1	4589	1	11.6147	cellular organisms	Bacteria		Proteobacteria	Alphaproteobacteria	Rhodospirillales	Rhodospirillaceae	Magnetospirillum	Proteobacteria
Pseudomonas syringae pv. tomato str. DC3000	DC3000	GCA_000007805	Complete	6.53826	58.3401	3	5608	1	9.2903	Pseudomonas syringae pv. tomato	Bacteria		Proteobacteria	Gammaproteobacteria	Pseudomonadales	Pseudomonadaceae	Pseudomonas	Proteobacteria
Pseudomonas coronafaciens pv. oryzae str. 1_6	1_6	GCA_000156995	Complete	5.71446	57.8702	2	4964	1	9.00483	Pseudomonas coronafaciens pv. oryzae	Bacteria		Proteobacteria	Gammaproteobacteria	Pseudomonadales	Pseudomonadaceae	Pseudomonas	Proteobacteria
Pseudomonas savastanoi	MHT1	GCA_020917325	Complete	5.99988	58.5	1	5011	1	9.37937	cellular organisms	Bacteria		Proteobacteria	Gammaproteobacteria	Pseudomonadales	Pseudomonadaceae	Pseudomonas	Proteobacteria
Acinetobacter calcoaceticus	CA16	GCA_002055515	Complete	4.11599	38.6886	2	3787	1	7.44456	cellular organisms	Bacteria		Proteobacteria	Gammaproteobacteria	Moraxellales	Moraxellaceae	Acinetobacter	Proteobacteria
Acinetobacter johnsonii ANC 3681	ANC 3681	GCA_000368805	Scaffold	3.5405	41.5	8	3229	1	6.03902	cellular organisms	Bacteria		Proteobacteria	Gammaproteobacteria	Moraxellales	Moraxellaceae	Acinetobacter	Proteobacteria
Acinetobacter junii	YR7	GCA_018336855	Complete	3.43856	38.6027	2	3071	1	6.90329	cellular organisms	Bacteria		Proteobacteria	Gammaproteobacteria	Moraxellales	Moraxellaceae	Acinetobacter	Proteobacteria
Acinetobacter lwoffii	H7	GCA_019343495	Complete	3.5281	42.6326	6	3161	1	5.85258	cellular organisms	Bacteria		Proteobacteria	Gammaproteobacteria	Moraxellales	Moraxellaceae	Acinetobacter	Proteobacteria
Methylotenera mobilis JLW8	JLW8	GCA_000023705	Complete	2.54757	45.5	1	2312	1	8.08824	cellular organisms	Bacteria		Proteobacteria	Betaproteobacteria	Nitrosomonadales	Methylophilaceae	Methylotenera	Proteobacteria
Candidatus Regiella insecticola	Tut	GCA_013373955	Scaffold	2.49526	42.4	14	2503	1	8.07032	Enterobacteriaceae incertae sedis	Bacteria	aphid secondary symbionts	Proteobacteria	Gammaproteobacteria	Enterobacterales	Enterobacteriaceae	Candidatus Regiella	Proteobacteria
Vibrio fluvialis	ATCC 33809	GCA_001558415	Complete	4.82773	49.8961	2	4325	1	8.59917	cellular organisms	Bacteria		Proteobacteria	Gammaproteobacteria	Vibrionales	Vibrionaceae	Vibrio	Proteobacteria
Pantoea stewartii	ZJ-FGZX1	GCA_011044475	Complete	4.98286	53.5467	3	4530	1	5.60706	cellular organisms	Bacteria		Proteobacteria	Gammaproteobacteria	Enterobacterales	Erwiniaceae	Pantoea	Proteobacteria
Cronobacter turicensis	HA18060	GCA_011605535	Scaffold	4.46651	57.3	13	4039	1	4.97648	cellular organisms	Bacteria		Proteobacteria	Gammaproteobacteria	Enterobacterales	Enterobacteriaceae	Cronobacter	Proteobacteria
Methylotenera versatilis 301	301	GCA_000093025	Complete	3.05987	42.6	1	2756	1	8.6357	cellular organisms	Bacteria		Proteobacteria	Betaproteobacteria	Nitrosomonadales	Methylophilaceae	Methylotenera	Proteobacteria
Pasteurella dagmatis	NCTC11617	GCA_900186835	Complete	2.28721	37.5	1	2010	1	3.63184	cellular organisms	Bacteria		Proteobacteria	Gammaproteobacteria	Pasteurellales	Pasteurellaceae	Pasteurella	Proteobacteria
Serratia odorifera	FDAARGOS_353	GCA_002206385	Contig	5.52743	56.1	6	5036	1	5.75854	cellular organisms	Bacteria		Proteobacteria	Gammaproteobacteria	Enterobacterales	Yersiniaceae	Serratia	Proteobacteria
Vibrio mimicus MB451	MB-451	GCA_000176375	Contig	4.31345	46.4	3	3841	1	8.04478	cellular organisms	Bacteria		Proteobacteria	Gammaproteobacteria	Vibrionales	Vibrionaceae	Vibrio	Proteobacteria
Komagataeibacter xylinus	DSM 2325	GCA_004006375	Chromosome	3.72779	62.3638	3	3392	1	6.51533	cellular organisms	Bacteria		Proteobacteria	Alphaproteobacteria	Rhodospirillales	Acetobacteraceae	Komagataeibacter	Proteobacteria
Nitrosococcus watsonii C-113	C-113	GCA_000143085	Complete	3.37329	50.1211	3	3035	1	7.11697	cellular organisms	Bacteria		Proteobacteria	Gammaproteobacteria	Chromatiales	Chromatiaceae	Nitrosococcus	Proteobacteria
Vibrio alginolyticus	FDAARGOS_97	GCA_001471275	Contig	5.17784	44.7	2	4555	1	7.50823	cellular organisms	Bacteria		Proteobacteria	Gammaproteobacteria	Vibrionales	Vibrionaceae	Vibrio	Proteobacteria
Vibrio orientalis CIP 102891 = ATCC 33934	CIP 102891	GCA_000176235	Contig	4.69824	44.8	5	4197	1	8.24398	cellular organisms	Bacteria		Proteobacteria	Gammaproteobacteria	Vibrionales	Vibrionaceae	Vibrio	Proteobacteria
Vibrio coralliilyticus	S2052	GCA_000967465	Chromosome	5.43696	45.7508	3	4886	1	8.92345	cellular organisms	Bacteria		Proteobacteria	Gammaproteobacteria	Vibrionales	Vibrionaceae	Vibrio	Proteobacteria
Vibrio metschnikovii	9502-00	GCA_009763765	Complete	3.621	44.1904	2	3111	1	6.52523	cellular organisms	Bacteria		Proteobacteria	Gammaproteobacteria	Vibrionales	Vibrionaceae	Vibrio	Proteobacteria
Grimontia hollisae	FDAARGOS_111	GCA_001558255	Complete	3.99844	49.4846	2	3479	1	7.36055	cellular organisms	Bacteria		Proteobacteria	Gammaproteobacteria	Vibrionales	Vibrionaceae	Grimontia	Proteobacteria
Vibrio furnissii	FDAARGOS_777	GCA_006364355	Complete	4.99333	50.5938	3	4467	1	8.26058	cellular organisms	Bacteria		Proteobacteria	Gammaproteobacteria	Vibrionales	Vibrionaceae	Vibrio	Proteobacteria
Citromicrobium bathyomarinum	IOP_28	GCA_021021475	Contig	3.20427	65	13	3116	1	6.25802	cellular organisms	Bacteria		Proteobacteria	Alphaproteobacteria	Sphingomonadales	Sphingomonadaceae	Citromicrobium	Proteobacteria
Paraburkholderia silvatlantica	SRCL-318	GCA_003217075	Scaffold	8.08749	64.5	92	7231	1	8.56037	cellular organisms	Bacteria		Proteobacteria	Betaproteobacteria	Burkholderiales	Burkholderiaceae	Paraburkholderia	Proteobacteria
Enterobacter asburiae	1808-013	GCA_007035645	Complete	4.77072	55.7819	2	4373	1	4.50492	cellular organisms	Bacteria		Proteobacteria	Gammaproteobacteria	Enterobacterales	Enterobacteriaceae	Enterobacter	Proteobacteria
Alicycliphilus denitrificans	DP3	GCA_012530715	Complete	4.77003	68.1434	2	4356	1	8.14968	cellular organisms	Bacteria		Proteobacteria	Betaproteobacteria	Burkholderiales	Comamonadaceae	Alicycliphilus	Proteobacteria
Cupriavidus necator H16	H16	GCA_004798725	Complete	7.41456	66.3617	3	6614	1	8.48201	cellular organisms	Bacteria		Proteobacteria	Betaproteobacteria	Burkholderiales	Burkholderiaceae	Cupriavidus	Proteobacteria
Mesorhizobium ciceri biovar biserrulae	WSM1284	GCA_001618845	Complete	6.88045	62.5149	2	6386	1	6.62386	cellular organisms	Bacteria		Proteobacteria	Alphaproteobacteria	Hyphomicrobiales	Phyllobacteriaceae	Mesorhizobium	Proteobacteria
Methylosinus trichosporium OB3b	OB3b	GCA_000178815	Contig	4.96226	65.9	3	4402	1	8.4507	cellular organisms	Bacteria		Proteobacteria	Alphaproteobacteria	Hyphomicrobiales	Methylocystaceae	Methylosinus	Proteobacteria
Pseudomonas amygdali pv. tabaci str. ATCC 11528	ATCC 11528	GCA_000145945	Complete	6.20172	57.9725	2	5320	1	9.28571	Pseudomonas amygdali pv. tabaci	Bacteria		Proteobacteria	Gammaproteobacteria	Pseudomonadales	Pseudomonadaceae	Pseudomonas	Proteobacteria
Xanthomonas euvesicatoria pv. alfalfae	CFBP3836	GCA_017724035	Complete	5.12044	64.7735	2	4162	1	9.77895	cellular organisms	Bacteria		Proteobacteria	Gammaproteobacteria	Xanthomonadales	Xanthomonadaceae	Xanthomonas	Proteobacteria
Bilophila wadsworthia 3_1_6	3_1_6	GCA_000185705	Scaffold	4.39119	59.3	4	3712	1	9.29418	cellular organisms	Bacteria		Proteobacteria	Deltaproteobacteria	Desulfovibrionales	Desulfovibrionaceae	Bilophila	Proteobacteria
Simonsiella muelleri ATCC 29453	ATCC 29453	GCA_002951835	Complete	2.46986	41.5	1	2346	1	5.13364	cellular organisms	Bacteria		Proteobacteria	Betaproteobacteria	Neisseriales	Neisseriaceae	Simonsiella	Proteobacteria
Candidatus Midichloria mitochondrii IricVA	IricVA	GCA_000219355	Complete	1.18373	36.6	1	1262	1	2.37718	cellular organisms	Bacteria		Proteobacteria	Alphaproteobacteria	Rickettsiales	Candidatus Midichloriaceae	Candidatus Midichloria	Proteobacteria
Pantoea ananatis PA13	PA13	GCA_000233595	Complete	4.86713	53.6192	2	4411	1	5.35026	cellular organisms	Bacteria		Proteobacteria	Gammaproteobacteria	Enterobacterales	Erwiniaceae	Pantoea	Proteobacteria
Desulfomonile tiedjei DSM 6799	DSM 6799	GCA_000266945	Complete	6.52703	50.1107	2	5283	2	11.13	cellular organisms	Bacteria		Proteobacteria	Deltaproteobacteria	Syntrophales	Syntrophaceae	Desulfomonile	Proteobacteria
Acinetobacter haemolyticus	HW-2A	GCA_003323815	Complete	3.44117	39.7	1	3058	1	6.70373	cellular organisms	Bacteria		Proteobacteria	Gammaproteobacteria	Moraxellales	Moraxellaceae	Acinetobacter	Proteobacteria
Solidesulfovibrio fructosivorans JJ]	JJ	GCA_000179555	Contig	4.67359	63.9	75	4168	1	12.644	cellular organisms	Bacteria		Proteobacteria	Deltaproteobacteria	Desulfovibrionales	Desulfovibrionaceae	Solidesulfovibrio	Proteobacteria
Sulfuricurvum kujiense DSM 16994	DSM 16994	GCA_000183725	Complete	2.81936	44.5704	5	2778	1	10.4032	cellular organisms	Bacteria		Proteobacteria	Epsilonproteobacteria	Campylobacterales	Thiovulaceae	Sulfuricurvum	Proteobacteria
Helicobacter suis	NHP19-4022	GCA_013374215	Complete	1.68286	40.0893	3	1619	1	5.37369	cellular organisms	Bacteria		Proteobacteria	Epsilonproteobacteria	Campylobacterales	Helicobacteraceae	Helicobacter	Proteobacteria
Pantoea vagans	LMG 24199	GCA_004792415	Complete	4.79033	55.3189	3	4289	1	5.85218	cellular organisms	Bacteria		Proteobacteria	Gammaproteobacteria	Enterobacterales	Erwiniaceae	Pantoea	Proteobacteria
Asticcacaulis biprosthecum C19	C19	GCA_000204015	Scaffold	5.41153	60.7	6	4589	1	10.1329	cellular organisms	Bacteria		Proteobacteria	Alphaproteobacteria	Caulobacterales	Caulobacteraceae	Asticcacaulis	Proteobacteria
Novacetimonas hansenii	C110	GCA_014843995	Complete	3.54919	59.5658	3	2995	1	6.77796	cellular organisms	Bacteria		Proteobacteria	Alphaproteobacteria	Rhodospirillales	Acetobacteraceae	Novacetimonas	Proteobacteria
Acinetobacter oleivorans DR1	DR1	GCA_000196795	Complete	4.15254	38.7	1	3821	1	7.22324	cellular organisms	Bacteria		Proteobacteria	Gammaproteobacteria	Moraxellales	Moraxellaceae	Acinetobacter	Proteobacteria
Marinobacter adhaerens	HP15-B	GCA_018972165	Complete	4.42086	57.2	1	4051	1	8.76327	cellular organisms	Bacteria		Proteobacteria	Gammaproteobacteria	Pseudomonadales	Marinobacteraceae	Marinobacter	Proteobacteria
Taylorella equigenitalis	92-0972	GCA_002288025	Complete	1.66629	37.5	1	1488	1	6.45161	cellular organisms	Bacteria		Proteobacteria	Betaproteobacteria	Burkholderiales	Alcaligenaceae	Taylorella	Proteobacteria
Nitratifractor salsuginis DSM 16511	DSM 16511	GCA_000186245	Complete	2.10128	53.9	1	2107	1	7.49881	cellular organisms	Bacteria		Proteobacteria	Epsilonproteobacteria	Campylobacterales	Sulfurovaceae	Nitratifractor	Proteobacteria
Brevundimonas diminuta	NCTC8545	GCA_900445995	Contig	3.43881	67.3	2	3343	1	7.20909	cellular organisms	Bacteria		Proteobacteria	Alphaproteobacteria	Caulobacterales	Caulobacteraceae	Brevundimonas	Proteobacteria
Ketogulonicigenium vulgare	Hbe602	GCA_001399515	Complete	3.27639	61.734	3	3120	1	5.64103	cellular organisms	Bacteria		Proteobacteria	Alphaproteobacteria	Rhodobacterales	Roseobacteraceae	Ketogulonicigenium	Proteobacteria
Citrobacter freundii	FDAARGOS_549	GCA_003812345	Complete	5.10216	51.6776	2	4669	1	4.15507	cellular organisms	Bacteria		Proteobacteria	Gammaproteobacteria	Enterobacterales	Enterobacteriaceae	Citrobacter	Proteobacteria
Sutterella wadsworthensis	FDAARGOS_1159	GCA_016724805	Complete	3.02652	55	1	2369	1	7.85141	cellular organisms	Bacteria		Proteobacteria	Betaproteobacteria	Burkholderiales	Sutterellaceae	Sutterella	Proteobacteria
Hippea maritima DSM 10411	DSM 10411	GCA_000194135	Complete	1.69443	37.5	1	1707	1	6.44405	cellular organisms	Bacteria		Proteobacteria	Deltaproteobacteria	Desulfurellales	Desulfurellaceae	Hippea	Proteobacteria
Methylobacter tundripaludum 21/22	21/22	GCA_000685925	Contig	4.66521	49.5	1	3971	1	9.5442	cellular organisms	Bacteria		Proteobacteria	Gammaproteobacteria	Methylococcales	Methylococcaceae	Methylobacter	Proteobacteria
Parasutterella excrementihominis YIT 11859	YIT 11859	GCA_000205025	Scaffold	2.8317	48.1	93	2486	1	8.08528	cellular organisms	Bacteria		Proteobacteria	Betaproteobacteria	Burkholderiales	Sutterellaceae	Parasutterella	Proteobacteria
Sutterella parvirubra YIT 11816	YIT 11816	GCA_000250875	Scaffold	2.3769	65.2	188	1991	1	7.17871	cellular organisms	Bacteria		Proteobacteria	Betaproteobacteria	Burkholderiales	Sutterellaceae	Sutterella	Proteobacteria
Succinatimonas hippei YIT 12066	YIT 12066	GCA_000188195	Scaffold	2.30655	40.3	141	2002	1	5.59441	cellular organisms	Bacteria		Proteobacteria	Gammaproteobacteria	Aeromonadales	Succinivibrionaceae	Succinatimonas	Proteobacteria
Achromobacter piechaudii	LMG 1861	GCA_902860155	Contig	6.17215	64.8	12	5508	1	8.42411	cellular organisms	Bacteria		Proteobacteria	Betaproteobacteria	Burkholderiales	Alcaligenaceae	Achromobacter	Proteobacteria
Pseudomonas fulva	YAB-1	GCA_001186195	Contig	5.11984	61.5	23	4596	1	7.85466	cellular organisms	Bacteria		Proteobacteria	Gammaproteobacteria	Pseudomonadales	Pseudomonadaceae	Pseudomonas	Proteobacteria
Sphingobium chlorophenolicum	NBRC 16172	GCA_000722875	Contig	4.79612	64.3	129	4456	1	7.94434	cellular organisms	Bacteria		Proteobacteria	Alphaproteobacteria	Sphingomonadales	Sphingomonadaceae	Sphingobium	Proteobacteria
Desulfonema limicola	5ac10	GCA_017377355	Complete	6.90805	38.5	1	5732	1	15.5269	cellular organisms	Bacteria		Proteobacteria	Deltaproteobacteria	Desulfobacterales	Desulfobacteraceae	Desulfonema	Proteobacteria
Desulfonema magnum	4be13	GCA_017377395	Complete	8.02778	44.8	1	5975	0	14.6611	cellular organisms	Bacteria		Proteobacteria	Deltaproteobacteria	Desulfobacterales	Desulfobacteraceae	Desulfonema	Proteobacteria
Haemophilus parainfluenzae ATCC 33392	ATCC 33392	GCA_000191405	Scaffold	2.12476	39.2	10	1940	1	3.24742	cellular organisms	Bacteria		Proteobacteria	Gammaproteobacteria	Pasteurellales	Pasteurellaceae	Haemophilus	Proteobacteria
Rahnella aquatilis CIP 78.65 = ATCC 33071	CIP 78.65	GCA_000241955	Chromosome	5.4489	52.0762	4	4819	1	5.58207	cellular organisms	Bacteria		Proteobacteria	Gammaproteobacteria	Enterobacterales	Yersiniaceae	Rahnella	Proteobacteria
Vibrio tubiashii ATCC 19109	ATCC 19109	GCA_000772105	Complete	5.54034	45.0269	6	4956	1	8.43422	cellular organisms	Bacteria		Proteobacteria	Gammaproteobacteria	Vibrionales	Vibrionaceae	Vibrio	Proteobacteria
Vibrio scophthalmi	FP3289	GCA_001723385	Contig	5.07311	44.5	7	4533	2	7.25789	cellular organisms	Bacteria		Proteobacteria	Gammaproteobacteria	Vibrionales	Vibrionaceae	Vibrio	Proteobacteria
Vibrio ichthyoenteri ATCC 700023	ATCC 700023	GCA_000222605	Contig	4.64109	44.4	326	4218	2	6.899	cellular organisms	Bacteria		Proteobacteria	Gammaproteobacteria	Vibrionales	Vibrionaceae	Vibrio	Proteobacteria
Sinorhizobium fredii CCBAU 25509	CCBAU 25509	GCA_003177055	Complete	6.81086	62.193	3	6069	1	7.82666	Sinorhizobium/Ensifer group	Bacteria		Proteobacteria	Alphaproteobacteria	Hyphomicrobiales	Rhizobiaceae	Sinorhizobium	Proteobacteria
Vibrio anguillarum	PF4-E2-R4	GCA_003390675	Chromosome	3.85404	44.8165	2	3261	1	7.81969	cellular organisms	Bacteria		Proteobacteria	Gammaproteobacteria	Vibrionales	Vibrionaceae	Vibrio	Proteobacteria
Afipia clevelandensis ATCC 49720	ATCC 49720	GCA_000336555	Scaffold	4.39955	61.7	1	4170	1	7.79376	cellular organisms	Bacteria		Proteobacteria	Alphaproteobacteria	Hyphomicrobiales	Nitrobacteraceae	Afipia	Proteobacteria
Sphingobium yanoikuyae	S72	GCA_002504085	Complete	5.53263	64.2	1	5062	1	8.2181	cellular organisms	Bacteria		Proteobacteria	Alphaproteobacteria	Sphingomonadales	Sphingomonadaceae	Sphingobium	Proteobacteria
Marinomonas posidonica IVIA-Po-181	IVIA-Po-181	GCA_000214215	Complete	3.89994	44.3	1	3486	1	7.8887	cellular organisms	Bacteria		Proteobacteria	Gammaproteobacteria	Oceanospirillales	Oceanospirillaceae	Marinomonas	Proteobacteria
Pseudoxanthomonas suwonensis	DSM 17175	GCA_010093235	Contig	3.42806	70.4	66	3028	1	8.1572	cellular organisms	Bacteria		Proteobacteria	Gammaproteobacteria	Xanthomonadales	Xanthomonadaceae	Pseudoxanthomonas	Proteobacteria
Halomonas elongata DSM 2581	type strain: DSM 2581	GCA_000196875	Complete	4.06182	63.6	1	3704	1	6.10151	cellular organisms	Bacteria		Proteobacteria	Gammaproteobacteria	Oceanospirillales	Halomonadaceae	Halomonas	Proteobacteria
Marinomonas mediterranea MMB-1	MMB-1	GCA_000192865	Complete	4.68432	44.1	1	4133	1	8.95233	cellular organisms	Bacteria		Proteobacteria	Gammaproteobacteria	Oceanospirillales	Oceanospirillaceae	Marinomonas	Proteobacteria
Methylomicrobium album BG8	BG8	GCA_000214275	Chromosome	4.49344	56.2612	2	3891	1	9.04652	cellular organisms	Bacteria		Proteobacteria	Gammaproteobacteria	Methylococcales	Methylococcaceae	Methylomicrobium	Proteobacteria
Hylemonella gracilis ATCC 19624	ATCC 19624	GCA_000211835	Contig	3.61871	65.1	115	3247	1	8.34617	cellular organisms	Bacteria		Proteobacteria	Betaproteobacteria	Burkholderiales	Comamonadaceae	Hylemonella	Proteobacteria
Thiomicrospira cyclica ALM1	ALM1	GCA_000214825	Complete	1.93246	47	1	1668	1	5.33573	cellular organisms	Bacteria		Proteobacteria	Gammaproteobacteria	Thiotrichales	Piscirickettsiaceae	Thiomicrospira	Proteobacteria
Acetobacter aceti ATCC 23746	ATCC 23746	GCA_000379545	Scaffold	3.69077	57.1	3	3261	1	7.60503	cellular organisms	Bacteria		Proteobacteria	Alphaproteobacteria	Rhodospirillales	Acetobacteraceae	Acetobacter	Proteobacteria
Desulfocurvibacter africanus subsp. africanus str. Walvis Bay	Walvis Bay	GCA_000212675	Complete	4.20053	61.4	1	3755	1	11.3182	cellular organisms	Bacteria		Proteobacteria	Deltaproteobacteria	Desulfovibrionales	Desulfovibrionaceae	Desulfocurvibacter	Proteobacteria
Actinobacillus ureae	NCTC10220	GCA_900445015	Contig	2.49269	39.9	3	2170	1	4.37788	cellular organisms	Bacteria		Proteobacteria	Gammaproteobacteria	Pasteurellales	Pasteurellaceae	Actinobacillus	Proteobacteria
Kingella kingae KK12	KK12	GCA_000470255	Scaffold	1.99102	46.8	1	1892	1	4.75687	cellular organisms	Bacteria		Proteobacteria	Betaproteobacteria	Neisseriales	Neisseriaceae	Kingella	Proteobacteria
Lautropia mirabilis	NCTC12852	GCA_900637555	Complete	3.17201	65.5	1	2472	1	7.2411	cellular organisms	Bacteria		Proteobacteria	Betaproteobacteria	Burkholderiales	Burkholderiaceae	Lautropia	Proteobacteria
Aggregatibacter segnis ATCC 33393	NCTC10977	GCA_900476035	Complete	2.02283	42.6	1	1853	1	3.29196	cellular organisms	Bacteria		Proteobacteria	Gammaproteobacteria	Pasteurellales	Pasteurellaceae	Aggregatibacter	Proteobacteria
Enterobacter hormaechei	FDAARGOS 1435	GCA_019048625	Complete	4.76244	54.9966	2	4430	1	4.46953	cellular organisms	Bacteria		Proteobacteria	Gammaproteobacteria	Enterobacterales	Enterobacteriaceae	Enterobacter	Proteobacteria
Haemophilus aegyptius	NCTC8502	GCA_900475885	Complete	1.99326	38.3	1	1877	1	4.47523	cellular organisms	Bacteria		Proteobacteria	Gammaproteobacteria	Pasteurellales	Pasteurellaceae	Haemophilus	Proteobacteria
Kingella denitrificans	NCTC10995	GCA_900451365	Contig	2.24314	54	2	2207	1	4.93883	cellular organisms	Bacteria		Proteobacteria	Betaproteobacteria	Neisseriales	Neisseriaceae	Kingella	Proteobacteria
Neisseria bacilliformis	DSM 23338	GCA_014055025	Complete	2.49271	59.4	1	2295	1	5.2791	cellular organisms	Bacteria		Proteobacteria	Betaproteobacteria	Neisseriales	Neisseriaceae	Neisseria	Proteobacteria
Desulfobacca acetoxidans DSM 11109	DSM 11109	GCA_000195295	Complete	3.28254	52.9	1	2857	1	9.52048	cellular organisms	Bacteria		Proteobacteria	Deltaproteobacteria	Syntrophales	Syntrophaceae	Desulfobacca	Proteobacteria
Candidatus Tremblaya princeps	TREMTM	GCA_900080145	Contig	0.137475	58.3	4	67	1	1.49254	Betaproteobacteria incertae sedis	Bacteria		Proteobacteria	Betaproteobacteria			Candidatus Tremblaya	Proteobacteria
Candidatus Moranella endobia PCVAL	PCVAL	GCA_000364725	Complete	0.538203	43.5	1	400	1	0.25	cellular organisms	Bacteria		Proteobacteria	Gammaproteobacteria	Enterobacterales	Enterobacteriaceae	Candidatus Moranella	Proteobacteria
Methylomonas methanica MC09	MC09	GCA_000214665	Complete	5.05168	51.3	1	4498	1	10.2045	cellular organisms	Bacteria		Proteobacteria	Gammaproteobacteria	Methylococcales	Methylococcaceae	Methylomonas	Proteobacteria
Desulfobacter postgatei 2ac9	2ac9	GCA_000233695	Chromosome	3.97466	47.2	1	3566	1	10.9927	cellular organisms	Bacteria		Proteobacteria	Deltaproteobacteria	Desulfobacterales	Desulfobacteraceae	Desulfobacter	Proteobacteria
Xanthomonas vesicatoria ATCC 35937	LMG911	GCA_001908725	Complete	5.3499	64.0899	3	4365	1	9.30126	cellular organisms	Bacteria		Proteobacteria	Gammaproteobacteria	Xanthomonadales	Xanthomonadaceae	Xanthomonas	Proteobacteria
Xanthomonas perforans	DC05T6	GCA_020879715	Contig	4.98322	65	38	4094	1	9.84367	cellular organisms	Bacteria		Proteobacteria	Gammaproteobacteria	Xanthomonadales	Xanthomonadaceae	Xanthomonas	Proteobacteria
Mycetohabitans rhizoxinica HKI 454	HKI 454	GCA_000198775	Complete	3.75014	60.6963	3	2847	1	5.93607	cellular organisms	Bacteria		Proteobacteria	Betaproteobacteria	Burkholderiales	Burkholderiaceae	Mycetohabitans	Proteobacteria
Aeromonas caviae	WP8-S18-ESBL-04	GCA_014169735	Complete	4.56579	61.6007	2	4019	1	7.9373	cellular organisms	Bacteria		Proteobacteria	Gammaproteobacteria	Aeromonadales	Aeromonadaceae	Aeromonas	Proteobacteria
Haliangium ochraceum DSM 14365	DSM 14365	GCA_000024805	Complete	9.44631	69.5	1	6743	2	14.148	cellular organisms	Bacteria		Proteobacteria	Deltaproteobacteria	Myxococcales	Kofleriaceae	Haliangium	Proteobacteria
Sulfurospirillum deleyianum DSM 6946	DSM 6946	GCA_000024885	Complete	2.30635	39	1	2273	1	8.27101	cellular organisms	Bacteria		Proteobacteria	Epsilonproteobacteria	Campylobacterales	Sulfurospirillaceae	Sulfurospirillum	Proteobacteria
Desulfohalobium retbaense DSM 5692	DSM 5692	GCA_000024325	Complete	2.90957	57.2915	2	2467	1	10.8634	cellular organisms	Bacteria		Proteobacteria	Deltaproteobacteria	Desulfovibrionales	Desulfohalobiaceae	Desulfohalobium	Proteobacteria
Kangiella koreensis DSM 16069	DSM 16069	GCA_000024085	Complete	2.85207	43.7	1	2589	1	7.41599	cellular organisms	Bacteria		Proteobacteria	Gammaproteobacteria	Kangiellales	Kangiellaceae	Kangiella	Proteobacteria
Desulfomicrobium baculatum DSM 4028	DSM 4028	GCA_000023225	Complete	3.94266	58.6	1	3432	1	12.0629	cellular organisms	Bacteria		Proteobacteria	Deltaproteobacteria	Desulfovibrionales	Desulfomicrobiaceae	Desulfomicrobium	Proteobacteria
Klebsiella aerogenes	Ka37751	GCA_007632255	Complete	5.24927	54.9419	2	4814	1	5.21396	Klebsiella/Raoultella group	Bacteria		Proteobacteria	Gammaproteobacteria	Enterobacterales	Enterobacteriaceae	Klebsiella	Proteobacteria
Helicobacter felis ATCC 49179	ATCC 49179	GCA_000200595	Complete	1.67268	44.5	1	1624	1	6.03448	cellular organisms	Bacteria		Proteobacteria	Epsilonproteobacteria	Campylobacterales	Helicobacteraceae	Helicobacter	Proteobacteria
Acetobacter pomorum	LHT 2458	GCA_002738225	Contig	3.33212	51.7	212	3054	1	5.59921	cellular organisms	Bacteria		Proteobacteria	Alphaproteobacteria	Rhodospirillales	Acetobacteraceae	Acetobacter	Proteobacteria
Acidithiobacillus ferrivorans	PRJEB5721	GCA_900174455	Chromosome	3.45611	56.5108	2	3386	1	6.85174	cellular organisms	Bacteria		Proteobacteria	Acidithiobacillia	Acidithiobacillales	Acidithiobacillaceae	Acidithiobacillus	Proteobacteria
Avibacterium paragallinarum	ESV-135	GCA_011765605	Complete	2.52113	40.9	1	2339	1	4.78837	cellular organisms	Bacteria		Proteobacteria	Gammaproteobacteria	Pasteurellales	Pasteurellaceae	Avibacterium	Proteobacteria
Enterobacter mori	ACYC.E9L	GCA_022014715	Complete	4.84401	55.5336	2	4429	1	4.31249	cellular organisms	Bacteria		Proteobacteria	Gammaproteobacteria	Enterobacterales	Enterobacteriaceae	Enterobacter	Proteobacteria
Marichromatium purpuratum 984	984	GCA_000224005	Complete	3.77911	67.9	1	3223	1	10.1458	cellular organisms	Bacteria		Proteobacteria	Gammaproteobacteria	Chromatiales	Chromatiaceae	Marichromatium	Proteobacteria
Bartonella clarridgeiae 73	73	GCA_000253015	Complete	1.52274	35.7	1	1187	1	6.06571	cellular organisms	Bacteria		Proteobacteria	Alphaproteobacteria	Hyphomicrobiales	Bartonellaceae	Bartonella	Proteobacteria
Wolbachia endosymbiont wVitB of Nasonia vitripennis	wVitB	GCA_000204545	Scaffold	1.10764	34	426	990	1	4.44444	unclassified Wolbachia	Bacteria		Proteobacteria	Alphaproteobacteria	Rickettsiales	Anaplasmataceae	Wolbachia	Proteobacteria
Vibrio brasiliensis LMG 20546	LMG 20546	GCA_000189255	Contig	4.71503	45.8	116	4233	1	8.26837	cellular organisms	Bacteria		Proteobacteria	Gammaproteobacteria	Vibrionales	Vibrionaceae	Vibrio	Proteobacteria
Vibrio sinaloensis	YA2	GCA_023195835	Complete	4.16721	47.7147	2	3608	1	8.45344	cellular organisms	Bacteria		Proteobacteria	Gammaproteobacteria	Vibrionales	Vibrionaceae	Vibrio	Proteobacteria
Novosphingobium nitrogenifigens DSM 19370	DSM 19370	GCA_000192575	Scaffold	4.18265	63.8	32	3694	1	7.76936	cellular organisms	Bacteria		Proteobacteria	Alphaproteobacteria	Sphingomonadales	Sphingomonadaceae	Novosphingobium	Proteobacteria
Thiorhodococcus drewsii AZ1	AZ1	GCA_000224065	Contig	5.52419	62.3	141	4569	1	11.5486	cellular organisms	Bacteria		Proteobacteria	Gammaproteobacteria	Chromatiales	Chromatiaceae	Thiorhodococcus	Proteobacteria
Paraglaciecola agarilytica NO2	NO2	GCA_000314935	Contig	5.65492	44	96	4765	1	8.83526	cellular organisms	Bacteria		Proteobacteria	Gammaproteobacteria	Alteromonadales	Alteromonadaceae	Paraglaciecola	Proteobacteria
Thiocapsa marina 5811	5811	GCA_000223985	Contig	5.59554	64.1	62	4787	1	9.67203	cellular organisms	Bacteria		Proteobacteria	Gammaproteobacteria	Chromatiales	Chromatiaceae	Thiocapsa	Proteobacteria
Candidatus Odyssella thessalonicensis L13	L13	GCA_000190415	Contig	2.84765	42	20	2412	1	6.09453	cellular organisms	Bacteria		Proteobacteria	Alphaproteobacteria	Holosporales	Candidatus Paracaedibacteraceae	Candidatus Odyssella	Proteobacteria
Rubrivivax benzoatilyticus	JA2-Mal	GCA_011365705	Contig	4.15726	71.6	30	3752	1	8.92857	Burkholderiales genera incertae sedis	Bacteria		Proteobacteria	Betaproteobacteria	Burkholderiales		Rubrivivax	Proteobacteria
Vibrio rotiferianus	B64D1	GCA_002214395	Complete	5.27786	44.8521	2	4619	1	8.37844	cellular organisms	Bacteria		Proteobacteria	Gammaproteobacteria	Vibrionales	Vibrionaceae	Vibrio	Proteobacteria
Polymorphum gilvum SL003B-26A1	SL003B-26A1	GCA_000192745	Complete	4.71896	67.1174	2	4378	1	7.90315	cellular organisms	Bacteria		Proteobacteria	Alphaproteobacteria	Rhodobacterales	Rhodobacteraceae	Polymorphum	Proteobacteria
Acidiphilium multivorum AIU301	AIU301	GCA_000202835	Complete	4.21474	66.9853	9	3822	1	8.47724	cellular organisms	Bacteria		Proteobacteria	Alphaproteobacteria	Rhodospirillales	Acetobacteraceae	Acidiphilium	Proteobacteria
Verminephrobacter aporrectodeae subsp. tuberculatae At4	At4	GCA_000193225	Contig	4.6818	65.7	1082	4181	1	7.07965	cellular organisms	Bacteria		Proteobacteria	Betaproteobacteria	Burkholderiales	Comamonadaceae	Verminephrobacter	Proteobacteria
Aeromonas veronii	FDAARGOS_632	GCA_008693705	Complete	4.56187	58.8994	2	4016	1	8.19223	cellular organisms	Bacteria		Proteobacteria	Gammaproteobacteria	Aeromonadales	Aeromonadaceae	Aeromonas	Proteobacteria
Acidovorax radicis N35	N35	GCA_000204195	Contig	5.53023	64.9	30	4993	1	9.27298	cellular organisms	Bacteria		Proteobacteria	Betaproteobacteria	Burkholderiales	Comamonadaceae	Acidovorax	Proteobacteria
Burkholderia gladioli	BBB-01	GCA_016698705	Complete	8.20148	68.2365	3	6924	1	10.1242	cellular organisms	Bacteria		Proteobacteria	Betaproteobacteria	Burkholderiales	Burkholderiaceae	Burkholderia	Proteobacteria
Methyloversatilis universalis Fam500	Fam500	GCA_000478565	Contig	4.22016	67	1	3836	1	9.6194	cellular organisms	Bacteria		Proteobacteria	Betaproteobacteria	Nitrosomonadales	Sterolibacteriaceae	Methyloversatilis	Proteobacteria
Neisseria macacae ATCC 33926	ATCC 33926	GCA_022749495	Complete	2.80197	51.1	1	2514	1	6.96102	cellular organisms	Bacteria		Proteobacteria	Betaproteobacteria	Neisseriales	Neisseriaceae	Neisseria	Proteobacteria
Pseudomonas brassicacearum	3Re2-7	GCA_008370715	Complete	6.73854	60.8	1	5877	1	9.42658	cellular organisms	Bacteria		Proteobacteria	Gammaproteobacteria	Pseudomonadales	Pseudomonadaceae	Pseudomonas	Proteobacteria
Photobacterium leiognathi subsp. mandapamensis svers.1.1.	svers.1.1.	GCA_000211495	Scaffold	4.59892	41.1	11	3969	2	6.82792	cellular organisms	Bacteria		Proteobacteria	Gammaproteobacteria	Vibrionales	Vibrionaceae	Photobacterium	Proteobacteria
Gallibacterium anatis	12158-5	GCA_000772365	Contig	2.48338	39.9	79	2275	1	3.42857	cellular organisms	Bacteria		Proteobacteria	Gammaproteobacteria	Pasteurellales	Pasteurellaceae	Gallibacterium	Proteobacteria
Methylophaga aminisulfidivorans MP	MP	GCA_000214595	Contig	3.26196	43.4	3	3056	1	8.44241	cellular organisms	Bacteria		Proteobacteria	Gammaproteobacteria	Thiotrichales	Piscirickettsiaceae	Methylophaga	Proteobacteria
Haemophilus haemolyticus	NCTC10839	GCA_900477945	Complete	1.93464	38.5	1	1757	1	3.81332	cellular organisms	Bacteria		Proteobacteria	Gammaproteobacteria	Pasteurellales	Pasteurellaceae	Haemophilus	Proteobacteria
Salinisphaera shabanensis E1L3A	E1L3A	GCA_000215955	Contig	3.76033	61.6	41	3443	1	6.85449	cellular organisms	Bacteria		Proteobacteria	Gammaproteobacteria	Salinisphaerales	Salinisphaeraceae	Salinisphaera	Proteobacteria
Haemophilus pittmaniae	NCTC13334	GCA_900186995	Complete	2.18135	42.5	1	1962	1	3.41488	cellular organisms	Bacteria		Proteobacteria	Gammaproteobacteria	Pasteurellales	Pasteurellaceae	Haemophilus	Proteobacteria
Advenella mimigardefordensis DPN7	DPN7	GCA_000521505	Complete	4.76413	54.2574	2	4280	1	6.89252	cellular organisms	Bacteria		Proteobacteria	Betaproteobacteria	Burkholderiales	Alcaligenaceae	Advenella	Proteobacteria
Marinobacterium stanieri	DSM 7027	GCA_900155945	Scaffold	4.68033	55.6	24	4254	1	9.82605	cellular organisms	Bacteria		Proteobacteria	Gammaproteobacteria	Oceanospirillales	Oceanospirillaceae	Marinobacterium	Proteobacteria
Helicobacter bizzozeronii	M20	GCA_900196775	Scaffold	1.78726	45.9	126	1684	1	5.64133	cellular organisms	Bacteria		Proteobacteria	Epsilonproteobacteria	Campylobacterales	Helicobacteraceae	Helicobacter	Proteobacteria
Neisseria weaveri	NCTC12742	GCA_900638685	Complete	2.23848	49.1	1	2006	1	5.98205	cellular organisms	Bacteria		Proteobacteria	Betaproteobacteria	Neisseriales	Neisseriaceae	Neisseria	Proteobacteria
Caedibacter taeniospiralis	51K	GCA_002803295	Scaffold	1.3235	41.4773	18	1203	1	5.48628	cellular organisms	Bacteria		Proteobacteria	Gammaproteobacteria	Thiotrichales	Fastidiosibacteraceae	Caedibacter	Proteobacteria
Pantoea agglomerans	FDAARGOS 1447	GCA_019048385	Complete	4.69202	55.0741	3	4198	1	5.43116	cellular organisms	Bacteria		Proteobacteria	Gammaproteobacteria	Enterobacterales	Erwiniaceae	Pantoea	Proteobacteria
Vibrio nigripulchritudo POn4	POn4	GCA_001050675	Contig	6.0594	45.8	149	5398	1	8.15117	cellular organisms	Bacteria		Proteobacteria	Gammaproteobacteria	Vibrionales	Vibrionaceae	Vibrio	Proteobacteria
Acetobacter tropicalis	LMG 1663	GCA_001580945	Contig	3.76963	55.6	132	3274	1	6.96396	cellular organisms	Bacteria		Proteobacteria	Alphaproteobacteria	Rhodospirillales	Acetobacteraceae	Acetobacter	Proteobacteria
endosymbiont of Tevnia jerichonana (vent Tica)		GCA_000224925	Contig	3.6371	58.2	184	3184	1	9.70477	Gammaproteobacteria incertae sedis	Bacteria	sulfur-oxidizing symbionts	Proteobacteria	Gammaproteobacteria				Proteobacteria
endosymbiont of Riftia pachyptila (vent Ph05)		GCA_000224455	Contig	3.48104	58.8	197	3071	1	9.01986	Gammaproteobacteria incertae sedis	Bacteria	sulfur-oxidizing symbionts	Proteobacteria	Gammaproteobacteria				Proteobacteria
Brenneria salicis ATCC 15712 = DSM 30166	DSM 30166	GCA_003315515	Scaffold	3.90736	52.1	93	3348	1	4.12186	cellular organisms	Bacteria		Proteobacteria	Gammaproteobacteria	Enterobacterales	Pectobacteriaceae	Brenneria	Proteobacteria
Nitrospirillum amazonense CBAmc	CBAmC	GCA_000730165	Complete	7.38239	67.4958	4	6129	1	10.6706	cellular organisms	Bacteria		Proteobacteria	Alphaproteobacteria	Rhodospirillales	Azospirillaceae	Nitrospirillum	Proteobacteria
Xanthomonas sacchari	CFBP4641	GCA_002940085	Contig	4.91823	69.1	57	4103	1	9.02018	cellular organisms	Bacteria		Proteobacteria	Gammaproteobacteria	Xanthomonadales	Xanthomonadaceae	Xanthomonas	Proteobacteria
Burkholderia cepacia	AU41368	GCA_020419785	Contig	8.19504	67	35	7358	1	9.0106	cellular organisms	Bacteria		Proteobacteria	Betaproteobacteria	Burkholderiales	Burkholderiaceae	Burkholderia	Proteobacteria
Hafnia alvei	A23BA	GCA_011617105	Complete	4.77205	48.7715	2	4211	1	4.4645	cellular organisms	Bacteria		Proteobacteria	Gammaproteobacteria	Enterobacterales	Hafniaceae	Hafnia	Proteobacteria
Proteus vulgaris	ATCC 49132	GCA_000754995	Scaffold	3.97358	37.9	2	3533	1	4.16077	cellular organisms	Bacteria		Proteobacteria	Gammaproteobacteria	Enterobacterales	Morganellaceae	Proteus	Proteobacteria
Tatumella citrea	ATCC 39140	GCA_002163605	Complete	4.49098	49.6856	2	4002	1	5.44728	cellular organisms	Bacteria		Proteobacteria	Gammaproteobacteria	Enterobacterales	Erwiniaceae	Tatumella	Proteobacteria
Agrobacterium rhizogenes	A4	GCA_018138105	Complete	7.11137	59.9428	4	6609	2	7.52005	Rhizobium/Agrobacterium group	Bacteria		Proteobacteria	Alphaproteobacteria	Hyphomicrobiales	Rhizobiaceae	Agrobacterium	Proteobacteria
Paracoccus aminophilus JCM 7686	JCM 7686	GCA_000444995	Complete	4.87312	63.4088	6	4552	1	7.18366	cellular organisms	Bacteria		Proteobacteria	Alphaproteobacteria	Rhodobacterales	Rhodobacteraceae	Paracoccus	Proteobacteria
Micavibrio aeruginosavorus ARL-13	ARL-13	GCA_000226315	Complete	2.48198	54.7	1	2295	1	7.5817	Alphaproteobacteria incertae sedis	Bacteria		Proteobacteria	Alphaproteobacteria			Micavibrio	Proteobacteria
Sphingobium chungbukense	DJ77	GCA_001005725	Contig	5.51649	63.3	40	5169	1	7.81583	cellular organisms	Bacteria		Proteobacteria	Alphaproteobacteria	Sphingomonadales	Sphingomonadaceae	Sphingobium	Proteobacteria
Taylorella asinigenitalis MCE3	MCE3	GCA_000226625	Complete	1.63856	38.3	1	1491	1	5.56673	cellular organisms	Bacteria		Proteobacteria	Betaproteobacteria	Burkholderiales	Alcaligenaceae	Taylorella	Proteobacteria
Glaciecola nitratireducens FR1064	FR1064	GCA_000226565	Complete	4.13423	42.3	1	3432	1	9.49883	cellular organisms	Bacteria		Proteobacteria	Gammaproteobacteria	Alteromonadales	Alteromonadaceae	Glaciecola	Proteobacteria
Afipia felis	NCTC12499	GCA_900445155	Contig	4.19526	60.7	2	3970	1	6.97557	cellular organisms	Bacteria		Proteobacteria	Alphaproteobacteria	Hyphomicrobiales	Nitrobacteraceae	Afipia	Proteobacteria
Sphingomonas elodea ATCC 31461	ATCC 31461	GCA_000226955	Contig	4.12439	67.4	127	3820	1	7.77487	cellular organisms	Bacteria		Proteobacteria	Alphaproteobacteria	Sphingomonadales	Sphingomonadaceae	Sphingomonas	Proteobacteria
Acidithiobacillus thiooxidans ATCC 19377	ATCC 19377	GCA_009662475	Complete	3.41573	53	1	3434	1	5.73675	cellular organisms	Bacteria		Proteobacteria	Acidithiobacillia	Acidithiobacillales	Acidithiobacillaceae	Acidithiobacillus	Proteobacteria
Neisseria shayeganii	DSM 22244	GCA_014054965	Complete	2.41974	58	1	2294	1	5.32646	cellular organisms	Bacteria		Proteobacteria	Betaproteobacteria	Neisseriales	Neisseriaceae	Neisseria	Proteobacteria
Morganella morganii	MGYG-HGUT-02512	GCA_902387845	Complete	3.90692	51	1	3595	1	3.92211	cellular organisms	Bacteria		Proteobacteria	Gammaproteobacteria	Enterobacterales	Morganellaceae	Morganella	Proteobacteria
Komagataeibacter europaeus	SRCM101446	GCA_002173515	Complete	3.79791	61.7094	4	3291	1	6.86721	cellular organisms	Bacteria		Proteobacteria	Alphaproteobacteria	Rhodospirillales	Acetobacteraceae	Komagataeibacter	Proteobacteria
Komagataeibacter oboediens	IMBG 311	GCA_018491655	Scaffold	3.73251	61.6993	62	3329	1	6.48843	cellular organisms	Bacteria		Proteobacteria	Alphaproteobacteria	Rhodospirillales	Acetobacteraceae	Komagataeibacter	Proteobacteria
Candidatus Glomeribacter gigasporarum BEG34	BEG34	GCA_000227585	Scaffold	1.72695	54.8	124	1719	1	5.00291	cellular organisms	Bacteria		Proteobacteria	Betaproteobacteria	Burkholderiales	Burkholderiaceae	Candidatus Glomeribacter	Proteobacteria
Thiomicrospira aerophila AL3	AL3	GCA_000227665	Complete	2.15836	45.9	1	2041	1	7.7413	cellular organisms	Bacteria		Proteobacteria	Gammaproteobacteria	Thiotrichales	Piscirickettsiaceae	Thiomicrospira	Proteobacteria
Thioalkalivibrio thiocyanoxidans ARh2	ARh2	GCA_000385215	Contig	2.76534	66.2	61	2572	1	7.23173	cellular organisms	Bacteria		Proteobacteria	Gammaproteobacteria	Chromatiales	Ectothiorhodospiraceae	Thioalkalivibrio	Proteobacteria
Thiocystis violascens DSM 198	DSM 198	GCA_000227745	Complete	5.01707	62.6	1	4419	1	11.0885	cellular organisms	Bacteria		Proteobacteria	Gammaproteobacteria	Chromatiales	Chromatiaceae	Thiocystis	Proteobacteria
Thiorhodospira sibirica ATCC 700588	ATCC 700588	GCA_000227725	Scaffold	3.19688	56.7	5	2702	1	9.70011	cellular organisms	Bacteria		Proteobacteria	Gammaproteobacteria	Chromatiales	Ectothiorhodospiraceae	Thiorhodospira	Proteobacteria
Neisseria wadsworthii	DSM 22245	GCA_014054885	Complete	2.50153	48.7	1	2271	1	5.10788	cellular organisms	Bacteria		Proteobacteria	Betaproteobacteria	Neisseriales	Neisseriaceae	Neisseria	Proteobacteria
Dickeya chrysanthemi Ech1591	Ech1591	GCA_000023565	Complete	4.81385	54.5	1	4118	1	6.09519	cellular organisms	Bacteria		Proteobacteria	Gammaproteobacteria	Enterobacterales	Pectobacteriaceae	Dickeya	Proteobacteria
Wolbachia endosymbiont of Onchocerca volvulus str. Cameroon	Cameroon	GCA_000530755	Complete	0.960618	32.1	1	680	1	2.5	unclassified Wolbachia	Bacteria		Proteobacteria	Alphaproteobacteria	Rickettsiales	Anaplasmataceae	Wolbachia	Proteobacteria
Azospirillum brasilense	Sp 7	GCA_007827425	Contig	7.03081	68.3	21	6216	1	10.1512	cellular organisms	Bacteria		Proteobacteria	Alphaproteobacteria	Rhodospirillales	Azospirillaceae	Azospirillum	Proteobacteria
Legionella hackeliae	ATCC35250	GCA_000953655	Complete	3.57086	38.9454	2	3103	1	6.54206	cellular organisms	Bacteria		Proteobacteria	Gammaproteobacteria	Legionellales	Legionellaceae	Legionella	Proteobacteria
Rhizobium tropici CIAT 899	CIAT 899	GCA_000330885	Complete	6.68633	59.5131	4	6127	1	7.54039	Rhizobium/Agrobacterium group	Bacteria		Proteobacteria	Alphaproteobacteria	Hyphomicrobiales	Rhizobiaceae	Rhizobium	Proteobacteria
Vibrio campbellii	BoB-53	GCA_002906475	Complete	5.42558	45.5279	2	4768	1	8.2005	cellular organisms	Bacteria		Proteobacteria	Gammaproteobacteria	Vibrionales	Vibrionaceae	Vibrio	Proteobacteria
Thermochromatium tepidum ATCC 43061	ATCC 43061	GCA_009664085	Complete	2.95829	63.4	1	2610	1	8.42912	cellular organisms	Bacteria		Proteobacteria	Gammaproteobacteria	Chromatiales	Chromatiaceae	Thermochromatium	Proteobacteria
Rickettsia slovaca 13-B	13-B	GCA_000237845	Complete	1.27509	32.5	1	1336	1	4.11677	cellular organisms	Bacteria		Proteobacteria	Alphaproteobacteria	Rickettsiales	Rickettsiaceae	Rickettsia	Proteobacteria
Wolbachia endosymbiont of Diaphorina citri	KPSwDI05P26	GCA_013096725	Chromosome	1.51869	34.1	1	1306	1	9.03522	unclassified Wolbachia	Bacteria		Proteobacteria	Alphaproteobacteria	Rickettsiales	Anaplasmataceae	Wolbachia	Proteobacteria
Cedecea davisae DSM 4568	DSM 4568	GCA_000412335	Scaffold	4.88698	54.3	3	4390	1	4.30524	cellular organisms	Bacteria		Proteobacteria	Gammaproteobacteria	Enterobacterales	Enterobacteriaceae	Cedecea	Proteobacteria
Pseudomonas tolaasii NCPPB 2192	NCPPB 2192	GCA_002813445	Contig	6.7928	60.6	1	5982	1	8.82648	cellular organisms	Bacteria		Proteobacteria	Gammaproteobacteria	Pseudomonadales	Pseudomonadaceae	Pseudomonas	Proteobacteria
Erwinia aphidicola	JCM 21238	GCA_014773485	Contig	5.11804	56.7	25	4532	1	4.9647	cellular organisms	Bacteria		Proteobacteria	Gammaproteobacteria	Enterobacterales	Erwiniaceae	Erwinia	Proteobacteria
Candidatus Thiodictyon syntrophicum	Cad16T	GCA_002813775	Complete	7.73898	66.24	3	6420	1	10.348	cellular organisms	Bacteria		Proteobacteria	Gammaproteobacteria	Chromatiales	Chromatiaceae	Thiodictyon	Proteobacteria
Candidatus Sodalis pierantonius str. SOPE	SOPE	GCA_000517405	Complete	4.51314	56.1	1	3196	1	2.88641	cellular organisms	Bacteria		Proteobacteria	Gammaproteobacteria	Enterobacterales	Bruguierivoracaceae	Sodalis	Proteobacteria
Ectothiorhodospira shaposhnikovii	DSM 243	GCA_016584105	Scaffold	3.78823	62.4	154	3413	1	8.52622	cellular organisms	Bacteria		Proteobacteria	Gammaproteobacteria	Chromatiales	Ectothiorhodospiraceae	Ectothiorhodospira	Proteobacteria
Shimwellia blattae DSM 4481 = NBRC 105725	DSM 4481	GCA_000262305	Complete	4.15872	56.5	1	3752	1	4.50426	cellular organisms	Bacteria		Proteobacteria	Gammaproteobacteria	Enterobacterales	Enterobacteriaceae	Shimwellia	Proteobacteria
Desulfobacula toluolica Tol2	Tol2	GCA_000307105	Complete	5.19791	41.4	1	4442	1	12.8771	cellular organisms	Bacteria		Proteobacteria	Deltaproteobacteria	Desulfobacterales	Desulfobacteraceae	Desulfobacula	Proteobacteria
Azospira oryzae	DSM 21223	GCA_004217225	Scaffold	3.45062	66.3	6	3134	1	10.0191	cellular organisms	Bacteria		Proteobacteria	Betaproteobacteria	Rhodocyclales	Rhodocyclaceae	Azospira	Proteobacteria
Rickettsia japonica	M99123	GCA_002356735	Chromosome	1.28391	32.4	1	1300	1	4.07692	cellular organisms	Bacteria		Proteobacteria	Alphaproteobacteria	Rickettsiales	Rickettsiaceae	Rickettsia	Proteobacteria
Cycloclasticus pugetii PS-1	PS-1	GCA_000384415	Contig	2.38392	42	1	2257	1	7.31059	cellular organisms	Bacteria		Proteobacteria	Gammaproteobacteria	Thiotrichales	Piscirickettsiaceae	Cycloclasticus	Proteobacteria
Acidovorax temperans	DSM 7270	GCA_006716905	Contig	4.65139	63.2	6	4135	1	8.82709	cellular organisms	Bacteria		Proteobacteria	Betaproteobacteria	Burkholderiales	Comamonadaceae	Acidovorax	Proteobacteria
Pseudomonas gingeri	A6001	GCA_013386115	Scaffold	7.35617	62.9	29	6396	1	9.59975	cellular organisms	Bacteria		Proteobacteria	Gammaproteobacteria	Pseudomonadales	Pseudomonadaceae	Pseudomonas	Proteobacteria
Pseudomonas agarici	NCPPB 2472	GCA_001543125	Chromosome	5.502	59	1	4722	1	8.21686	cellular organisms	Bacteria		Proteobacteria	Gammaproteobacteria	Pseudomonadales	Pseudomonadaceae	Pseudomonas	Proteobacteria
Candidatus Profftella armatura	DC	GCA_000441555	Complete	0.464857	24.1965	2	348	1	3.16092	Betaproteobacteria incertae sedis	Bacteria		Proteobacteria	Betaproteobacteria			Candidatus Profftella	Proteobacteria
Methylobacterium oryzae CBMB20	CBMB20	GCA_000757795	Complete	6.28663	69.8	1	5645	1	8.27281	cellular organisms	Bacteria		Proteobacteria	Alphaproteobacteria	Hyphomicrobiales	Methylobacteriaceae	Methylobacterium	Proteobacteria
Actinobacillus suis ATCC 33415	ATCC 33415	GCA_000739435	Complete	2.5016	40.2	1	2241	1	4.55154	cellular organisms	Bacteria		Proteobacteria	Gammaproteobacteria	Pasteurellales	Pasteurellaceae	Actinobacillus	Proteobacteria
Planktomarina temperata RCA23	RCA23	GCA_000738435	Complete	3.28812	53.6	1	3084	1	5.96628	cellular organisms	Bacteria		Proteobacteria	Alphaproteobacteria	Rhodobacterales	Rhodobacteraceae	Planktomarina	Proteobacteria
Vibrio navarrensis	0053-83	GCA_012275065	Chromosome	4.28743	48.5553	3	3704	1	8.26134	cellular organisms	Bacteria		Proteobacteria	Gammaproteobacteria	Vibrionales	Vibrionaceae	Vibrio	Proteobacteria
Arsenophonus nasoniae	FIN	GCA_004768525	Complete	4.98711	38.7659	18	4830	1	4.01656	cellular organisms	Bacteria		Proteobacteria	Gammaproteobacteria	Enterobacterales	Morganellaceae	Arsenophonus	Proteobacteria
Wolbachia endosymbiont of Wuchereria bancrofti	wWb	GCA_002204235	Scaffold	1.06085	34.3	100	975	1	2.15385	unclassified Wolbachia	Bacteria		Proteobacteria	Alphaproteobacteria	Rickettsiales	Anaplasmataceae	Wolbachia	Proteobacteria
Pseudomonas viridiflava	CFBP 1590	GCA_900184295	Complete	6.09351	59.2	1	5287	1	9.15453	cellular organisms	Bacteria		Proteobacteria	Gammaproteobacteria	Pseudomonadales	Pseudomonadaceae	Pseudomonas	Proteobacteria
Candidatus Ishikawaella capsulata Mpkobe	Mpkobe	GCA_000828515	Complete	0.754729	30.1685	2	594	1	0.673401	cellular organisms	Bacteria		Proteobacteria	Gammaproteobacteria	Enterobacterales	Enterobacteriaceae	Candidatus Ishikawaella	Proteobacteria
Moraxella bovoculi	58086	GCA_000988745	Complete	2.14197	45.5853	2	1910	1	4.65969	cellular organisms	Bacteria		Proteobacteria	Gammaproteobacteria	Moraxellales	Moraxellaceae	Moraxella	Proteobacteria
Mesorhizobium australicum WSM2073	WSM2073	GCA_000230995	Complete	6.20053	62.8	1	5784	1	6.3278	cellular organisms	Bacteria		Proteobacteria	Alphaproteobacteria	Hyphomicrobiales	Phyllobacteriaceae	Mesorhizobium	Proteobacteria
Mesorhizobium huakuii	583	GCA_014189455	Complete	8.44925	62.5003	4	7225	1	6.94929	cellular organisms	Bacteria		Proteobacteria	Alphaproteobacteria	Hyphomicrobiales	Phyllobacteriaceae	Mesorhizobium	Proteobacteria
Burkholderia plantarii	ATCC 43733	GCA_001411805	Complete	8.08105	68.5777	3	6804	1	9.67078	cellular organisms	Bacteria		Proteobacteria	Betaproteobacteria	Burkholderiales	Burkholderiaceae	Burkholderia	Proteobacteria
Cardiobacterium valvarum	NCTC13294	GCA_900460955	Contig	2.75552	58	2	2603	1	6.33884	cellular organisms	Bacteria		Proteobacteria	Gammaproteobacteria	Cardiobacteriales	Cardiobacteriaceae	Cardiobacterium	Proteobacteria
Thauera aromatica K172	K172	GCA_003030465	Complete	3.71179	67.2059	2	3361	1	8.5655	cellular organisms	Bacteria		Proteobacteria	Betaproteobacteria	Rhodocyclales	Zoogloeaceae	Thauera	Proteobacteria
Sphingobium indicum B90A	B90A	GCA_000264945	Complete	3.94573	65.0243	4	3692	1	7.33622	cellular organisms	Bacteria		Proteobacteria	Alphaproteobacteria	Sphingomonadales	Sphingomonadaceae	Sphingobium	Proteobacteria
Azospirillum lipoferum	59b	GCA_008364955	Scaffold	7.98718	67.3	72	6962	1	11.4191	cellular organisms	Bacteria		Proteobacteria	Alphaproteobacteria	Rhodospirillales	Azospirillaceae	Azospirillum	Proteobacteria
Cupidesulfovibrio termitidis HI1	HI1	GCA_000504305	Scaffold	4.25795	66.1	1	3367	1	12.8304	cellular organisms	Bacteria		Proteobacteria	Deltaproteobacteria	Desulfovibrionales	Desulfovibrionaceae	Cupidesulfovibrio	Proteobacteria
Herbaspirillum frisingense GSF30	GSF30	GCA_000300975	Contig	5.40833	63	93	4845	1	9.78328	cellular organisms	Bacteria		Proteobacteria	Betaproteobacteria	Burkholderiales	Oxalobacteraceae	Herbaspirillum	Proteobacteria
Xanthomonas hortorum	B07-007	GCA_002285515	Complete	5.2509	63.6409	2	4278	1	9.86442	cellular organisms	Bacteria		Proteobacteria	Gammaproteobacteria	Xanthomonadales	Xanthomonadaceae	Xanthomonas	Proteobacteria
Thiothrix nivea DSM 5205	DSM 5205	GCA_000260135	Scaffold	4.69171	54.9	4	4523	1	9.52907	cellular organisms	Bacteria		Proteobacteria	Gammaproteobacteria	Thiotrichales	Thiotrichaceae	Thiothrix	Proteobacteria
Massilia timonae	NEU	GCA_001866515	Contig	5.96926	65.8	1	5081	1	11.4938	Massilia group	Bacteria		Proteobacteria	Betaproteobacteria	Burkholderiales	Oxalobacteraceae	Massilia	Proteobacteria
Desulfomicrobium orale DSM 12838	DSM 12838	GCA_001553625	Complete	2.78337	58.9	1	2486	1	9.59069	cellular organisms	Bacteria		Proteobacteria	Deltaproteobacteria	Desulfovibrionales	Desulfomicrobiaceae	Desulfomicrobium	Proteobacteria
Halomonas sulfidaeris	SST4	GCA_003298795	Contig	4.25452	53.8	49	3817	1	6.86403	cellular organisms	Bacteria		Proteobacteria	Gammaproteobacteria	Oceanospirillales	Halomonadaceae	Halomonas	Proteobacteria
Ralstonia syzygii	LLRS-1	GCA_018243215	Complete	5.69472	66.3	2	4864	1	8.55263	cellular organisms	Bacteria		Proteobacteria	Betaproteobacteria	Burkholderiales	Burkholderiaceae	Ralstonia	Proteobacteria
Caballeronia glathei	LMG 14190	GCA_000751215	Contig	8.04949	64.7	139	7171	1	8.64594	cellular organisms	Bacteria		Proteobacteria	Betaproteobacteria	Burkholderiales	Burkholderiaceae	Caballeronia	Proteobacteria
Leptothrix ochracea L12	L12	GCA_000262525	Scaffold	0.510792	58	36	460	0	6.52174	Burkholderiales genera incertae sedis	Bacteria		Proteobacteria	Betaproteobacteria	Burkholderiales		Leptothrix	Proteobacteria
Ewingella americana	CCUG 14506T	GCA_008693045	Contig	4.91058	53.9	19	4412	1	5.59837	cellular organisms	Bacteria		Proteobacteria	Gammaproteobacteria	Enterobacterales	Yersiniaceae	Ewingella	Proteobacteria
Leclercia adecarboxylata	USDA-ARS-USMARC-60222	GCA_001518835	Complete	4.80392	55.8	1	4356	1	4.68105	cellular organisms	Bacteria		Proteobacteria	Gammaproteobacteria	Enterobacterales	Enterobacteriaceae	Leclercia	Proteobacteria
Yokenella regensburgei	DSM 5079	GCA_003634235	Scaffold	4.68865	54.8	11	4373	1	4.11617	cellular organisms	Bacteria		Proteobacteria	Gammaproteobacteria	Enterobacterales	Enterobacteriaceae	Yokenella	Proteobacteria
Alcanivorax dieselolei B5	B5	GCA_000300005	Complete	4.92822	61.6	1	4378	1	8.7026	cellular organisms	Bacteria		Proteobacteria	Gammaproteobacteria	Oceanospirillales	Alcanivoracaceae	Alcanivorax	Proteobacteria
Thioflavicoccus mobilis 8321	8321	GCA_000327045	Complete	4.13752	65.5486	2	3587	1	8.11263	cellular organisms	Bacteria		Proteobacteria	Gammaproteobacteria	Chromatiales	Chromatiaceae	Thioflavicoccus	Proteobacteria
Bartonella rochalimae ATCC BAA-1498	ATCC BAA-1498	GCA_000706645	Scaffold	1.53414	35.9	3	1244	1	5.14469	cellular organisms	Bacteria		Proteobacteria	Alphaproteobacteria	Hyphomicrobiales	Bartonellaceae	Bartonella	Proteobacteria
Bartonella schoenbuchensis m07a	m07a	GCA_000385435	Scaffold	1.68047	37.7054	5	1432	1	4.88827	cellular organisms	Bacteria		Proteobacteria	Alphaproteobacteria	Hyphomicrobiales	Bartonellaceae	Bartonella	Proteobacteria
Beggiatoa alba B18LD	B18LD	GCA_000245015	Scaffold	4.26515	40.7	3	3471	1	13.3103	cellular organisms	Bacteria		Proteobacteria	Gammaproteobacteria	Thiotrichales	Thiotrichaceae	Beggiatoa	Proteobacteria
Ectothiorhodospira haloalkaliphila ATCC 51935	ATCC 51935	GCA_000633935	Scaffold	3.44843	63	4	3108	1	8.20463	cellular organisms	Bacteria		Proteobacteria	Gammaproteobacteria	Chromatiales	Ectothiorhodospiraceae	Ectothiorhodospira	Proteobacteria
Acinetobacter ursingii NIPH 706	NIPH 706	GCA_000369885	Scaffold	3.51004	40	20	3196	1	6.25782	cellular organisms	Bacteria		Proteobacteria	Gammaproteobacteria	Moraxellales	Moraxellaceae	Acinetobacter	Proteobacteria
Tatumella ptyseos ATCC 33301	ATCC 33301	GCA_000439895	Contig	3.53905	51.6	85	3168	1	3.75631	cellular organisms	Bacteria		Proteobacteria	Gammaproteobacteria	Enterobacterales	Erwiniaceae	Tatumella	Proteobacteria
Trabulsiella guamensis ATCC 49490	ATCC 49490	GCA_000734965	Contig	4.92975	53.6	278	4595	1	4.46855	cellular organisms	Bacteria		Proteobacteria	Gammaproteobacteria	Enterobacterales	Enterobacteriaceae	Trabulsiella	Proteobacteria
Raoultella planticola	A2-F21	GCA_022637595	Complete	5.64688	55.7	1	5164	1	5.15105	Klebsiella/Raoultella group	Bacteria		Proteobacteria	Gammaproteobacteria	Enterobacterales	Enterobacteriaceae	Raoultella	Proteobacteria
Leminorella grimontii ATCC 33999 = DSM 5078	ATCC 33999	GCA_000735425	Contig	4.23561	53.9	57	3719	1	5.23771	cellular organisms	Bacteria		Proteobacteria	Gammaproteobacteria	Enterobacterales	Budviciaceae	Leminorella	Proteobacteria
Buttiauxella agrestis	DSM 9389	GCA_013234275	Complete	4.56625	50.7	1	4076	1	4.41609	cellular organisms	Bacteria		Proteobacteria	Gammaproteobacteria	Enterobacterales	Enterobacteriaceae	Buttiauxella	Proteobacteria
Kluyvera ascorbata	NCTC9737	GCA_900452265	Contig	5.12662	54.1	5	4678	1	4.61736	cellular organisms	Bacteria		Proteobacteria	Gammaproteobacteria	Enterobacterales	Enterobacteriaceae	Kluyvera	Proteobacteria
Endozoicomonas montiporae CL-33	CL-33	GCA_001583435	Chromosome	5.43026	48.5	1	4739	1	5.54969	cellular organisms	Bacteria		Proteobacteria	Gammaproteobacteria	Oceanospirillales	Endozoicomonadaceae	Endozoicomonas	Proteobacteria
Neorhizobium galegae bv. orientalis str. HAMBI 540	HAMBI 540	GCA_000731315	Complete	6.45503	61.248	2	6057	1	7.26432	Neorhizobium galegae bv. orientalis	Bacteria		Proteobacteria	Alphaproteobacteria	Hyphomicrobiales	Rhizobiaceae	Neorhizobium	Proteobacteria
Campylobacter insulaenigrae NCTC 12927	NCTC 12927	GCA_000816185	Complete	1.46508	28.2	1	1443	1	5.33611	cellular organisms	Bacteria		Proteobacteria	Epsilonproteobacteria	Campylobacterales	Campylobacteraceae	Campylobacter	Proteobacteria
Campylobacter avium LMG 24591	LMG 24591	GCA_002238335	Complete	1.73863	34.2	1	1704	1	5.86854	cellular organisms	Bacteria		Proteobacteria	Epsilonproteobacteria	Campylobacterales	Campylobacteraceae	Campylobacter	Proteobacteria
Campylobacter helveticus	ATCC 51209	GCA_002080395	Complete	1.87149	34.3399	6	1936	1	5.16529	cellular organisms	Bacteria		Proteobacteria	Epsilonproteobacteria	Campylobacterales	Campylobacteraceae	Campylobacter	Proteobacteria
Campylobacter cuniculorum DSM 23162 = LMG 24588	LMG 24588	GCA_002104335	Complete	1.93777	31.1968	3	1831	1	5.13381	cellular organisms	Bacteria		Proteobacteria	Epsilonproteobacteria	Campylobacterales	Campylobacteraceae	Campylobacter	Proteobacteria
Campylobacter hyointestinalis subsp. lawsonii	CHY5	GCA_013372165	Complete	1.80815	33.2941	2	1792	1	6.25	cellular organisms	Bacteria		Proteobacteria	Epsilonproteobacteria	Campylobacterales	Campylobacteraceae	Campylobacter	Proteobacteria
Campylobacter lanienae NCTC 13004	NCTC 13004	GCA_002139935	Complete	1.59455	34.6	1	1575	1	5.58022	cellular organisms	Bacteria		Proteobacteria	Epsilonproteobacteria	Campylobacterales	Campylobacteraceae	Campylobacter	Proteobacteria
Campylobacter sputorum bv. paraureolyticus LMG 11764	LMG 17589	GCA_002220755	Complete	1.72502	29.6	1	1693	1	6.23896	Campylobacter sputorum biovar paraureolyticus	Bacteria		Proteobacteria	Epsilonproteobacteria	Campylobacterales	Campylobacteraceae	Campylobacter	Proteobacteria
Campylobacter mucosalis	ATCC 43264	GCA_013372205	Complete	1.77348	36.6	1	1773	1	6.65539	cellular organisms	Bacteria		Proteobacteria	Epsilonproteobacteria	Campylobacterales	Campylobacteraceae	Campylobacter	Proteobacteria
Aliarcobacter cryaerophilus ATCC 43158	ATCC 43158	GCA_003660105	Complete	2.10834	27.3605	2	2076	1	7.7553	cellular organisms	Bacteria		Proteobacteria	Epsilonproteobacteria	Campylobacterales	Arcobacteraceae	Aliarcobacter	Proteobacteria
Malaciobacter molluscorum LMG 25693	CECT 7696	GCA_003544935	Complete	2.80058	26.2	1	2700	1	9.18519	cellular organisms	Bacteria		Proteobacteria	Epsilonproteobacteria	Campylobacterales	Arcobacteraceae	Malaciobacter	Proteobacteria
Malaciobacter mytili LMG 24559	LMG 24559	GCA_003346775	Complete	3.0376	26.5046	2	2909	1	9.69405	cellular organisms	Bacteria		Proteobacteria	Epsilonproteobacteria	Campylobacterales	Arcobacteraceae	Malaciobacter	Proteobacteria
Aliarcobacter skirrowii CCUG 10374	CCUG 10374	GCA_003544835	Complete	1.96985	27.7	1	1972	1	7.50507	cellular organisms	Bacteria		Proteobacteria	Epsilonproteobacteria	Campylobacterales	Arcobacteraceae	Aliarcobacter	Proteobacteria
Aliarcobacter thereius LMG 24486	LMG 24486	GCA_001695395	Scaffold	1.90931	27	1	1900	1	6.52632	cellular organisms	Bacteria		Proteobacteria	Epsilonproteobacteria	Campylobacterales	Arcobacteraceae	Aliarcobacter	Proteobacteria
Aliarcobacter trophiarum LMG 25534	LMG 25534	GCA_003355515	Complete	1.91561	28.2	1	1907	1	7.656	cellular organisms	Bacteria		Proteobacteria	Epsilonproteobacteria	Campylobacterales	Arcobacteraceae	Aliarcobacter	Proteobacteria
Campylobacter volucris	LMG 24380	GCA_008245045	Complete	1.53206	28.5958	2	1502	1	5.92543	cellular organisms	Bacteria		Proteobacteria	Epsilonproteobacteria	Campylobacterales	Campylobacteraceae	Campylobacter	Proteobacteria
Pseudomonas synxantha	R6-28-08	GCA_003851555	Complete	6.56233	59.6	1	5837	1	8.66884	cellular organisms	Bacteria		Proteobacteria	Gammaproteobacteria	Pseudomonadales	Pseudomonadaceae	Pseudomonas	Proteobacteria
Erwinia tracheiphila	BHKY	GCA_021365465	Complete	4.95852	50.4977	2	4196	1	3.31268	cellular organisms	Bacteria		Proteobacteria	Gammaproteobacteria	Enterobacterales	Erwiniaceae	Erwinia	Proteobacteria
Pseudoxanthomonas spadix BD-a59	BD-a59	GCA_000233915	Complete	3.45255	67.7	1	3050	1	7.08197	cellular organisms	Bacteria		Proteobacteria	Gammaproteobacteria	Xanthomonadales	Xanthomonadaceae	Pseudoxanthomonas	Proteobacteria
Halomonas boliviensis LC1	LC1	GCA_000236035	Scaffold	4.20824	54.6	21	3734	1	7.15051	cellular organisms	Bacteria		Proteobacteria	Gammaproteobacteria	Oceanospirillales	Halomonadaceae	Halomonas	Proteobacteria
Legionella anisa	UMCG_3A	GCA_003176875	Chromosome	4.36228	38.2261	3	3740	1	6.87166	cellular organisms	Bacteria		Proteobacteria	Gammaproteobacteria	Legionellales	Legionellaceae	Legionella	Proteobacteria
Herbaspirillum rubrisubalbicans M1	M1	GCA_001483945	Complete	5.61126	61.5	1	4802	1	10.3269	cellular organisms	Bacteria		Proteobacteria	Betaproteobacteria	Burkholderiales	Oxalobacteraceae	Herbaspirillum	Proteobacteria
Methylocapsa acidiphila B2	B2	GCA_000427445	Scaffold	4.10343	61.8	2	3513	1	7.31568	cellular organisms	Bacteria		Proteobacteria	Alphaproteobacteria	Hyphomicrobiales	Beijerinckiaceae	Methylocapsa	Proteobacteria
Pelagibacterium halotolerans	ANSP101	GCA_013004005	Complete	3.9623	61.4	1	3778	1	6.45844	cellular organisms	Bacteria		Proteobacteria	Alphaproteobacteria	Hyphomicrobiales	Devosiaceae	Pelagibacterium	Proteobacteria
Mesorhizobium amorphae CCNWGS0123	CCNWGS0123	GCA_001686985	Complete	7.34395	62.8379	5	6634	1	7.552	cellular organisms	Bacteria		Proteobacteria	Alphaproteobacteria	Hyphomicrobiales	Phyllobacteriaceae	Mesorhizobium	Proteobacteria
Francisella persica ATCC VR-331	FSC845	GCA_001275365	Complete	1.51668	31.4	1	1188	1	3.89395	cellular organisms	Bacteria		Proteobacteria	Gammaproteobacteria	Thiotrichales	Francisellaceae	Francisella	Proteobacteria
Francisella noatunensis	FSC1145	GCA_016605205	Scaffold	1.75635	32.4	190	1563	1	4.73448	cellular organisms	Bacteria		Proteobacteria	Gammaproteobacteria	Thiotrichales	Francisellaceae	Francisella	Proteobacteria
Commensalibacter intestini A911	A911	GCA_000231445	Contig	2.45478	36.8	26	2211	1	6.28675	cellular organisms	Bacteria		Proteobacteria	Alphaproteobacteria	Rhodospirillales	Acetobacteraceae	Commensalibacter	Proteobacteria
Francisella hispaniensis	3523	GCA_000195555	Complete	1.94531	32.3	1	1809	1	5.36208	cellular organisms	Bacteria		Proteobacteria	Gammaproteobacteria	Thiotrichales	Francisellaceae	Francisella	Proteobacteria
Gluconobacter morbifer G707	G707	GCA_000234355	Contig	2.88706	59	19	2627	1	7.00419	cellular organisms	Bacteria		Proteobacteria	Alphaproteobacteria	Rhodospirillales	Acetobacteraceae	Gluconobacter	Proteobacteria
Piscirickettsia salmonis	Psal-070	GCA_009708955	Complete	3.3515	39.6493	3	3327	1	5.59398	cellular organisms	Bacteria		Proteobacteria	Gammaproteobacteria	Thiotrichales	Piscirickettsiaceae	Piscirickettsia	Proteobacteria
Fangia hongkongensis FSC776 = DSM 21703	DSM 21703	GCA_000379445	Scaffold	2.94674	37.9	37	2671	1	5.09173	cellular organisms	Bacteria		Proteobacteria	Gammaproteobacteria	Thiotrichales	Fastidiosibacteraceae	Fangia	Proteobacteria
Endozoicomonas elysicola	DSM 22380	GCA_000710775	Scaffold	5.60637	46.8	2	4502	1	6.30831	cellular organisms	Bacteria		Proteobacteria	Gammaproteobacteria	Oceanospirillales	Endozoicomonadaceae	Endozoicomonas	Proteobacteria
Methylotuvimicrobium alcaliphilum 20Z	20Z	GCA_000968535	Complete	4.79671	48.7	2	3972	1	10.0201	cellular organisms	Bacteria		Proteobacteria	Gammaproteobacteria	Methylococcales	Methylococcaceae	Methylotuvimicrobium	Proteobacteria
Xanthomonas campestris pv. musacearum NCPPB 4379	NCPPB 4379	GCA_000277895	Complete	4.83758	63.4765	2	3810	1	8.53018	Xanthomonas vasicola pv. musacearum	Bacteria		Proteobacteria	Gammaproteobacteria	Xanthomonadales	Xanthomonadaceae	Xanthomonas	Proteobacteria
Fluoribacter dumoffii Tex-KL	Tex-KL	GCA_000236145	Chromosome	3.76189	39.6395	2	3268	1	7.03794	cellular organisms	Bacteria		Proteobacteria	Gammaproteobacteria	Legionellales	Legionellaceae	Fluoribacter	Proteobacteria
Achromobacter arsenitoxydans SY8	SY8	GCA_000236785	Contig	6.15666	66	105	5615	1	8.38825	cellular organisms	Bacteria		Proteobacteria	Betaproteobacteria	Burkholderiales	Alcaligenaceae	Achromobacter	Proteobacteria
Xanthomonas arboricola pv. juglandis	Xanthomonas arboricola pv. juglandis CPBF 1494 isolated from C. illinoinensis	GCA_905367715	Complete	4.99786	65.7	1	4172	1	9.70757	cellular organisms	Bacteria		Proteobacteria	Gammaproteobacteria	Xanthomonadales	Xanthomonadaceae	Xanthomonas	Proteobacteria
Leisingera methylohalidivorans DSM 14336	DSM 14336; MB2	GCA_000511355	Complete	4.651	62.3557	3	4270	1	7.04918	cellular organisms	Bacteria		Proteobacteria	Alphaproteobacteria	Rhodobacterales	Roseobacteraceae	Leisingera	Proteobacteria
Sinorhizobium arboris LMG 14919	LMG 14919	GCA_000427465	Scaffold	6.8503	62	7	6103	1	7.66836	Sinorhizobium/Ensifer group	Bacteria		Proteobacteria	Alphaproteobacteria	Hyphomicrobiales	Rhizobiaceae	Sinorhizobium	Proteobacteria
Rickettsia australis str. Cutlack	Cutlack	GCA_000284155	Complete	1.32328	32.3282	2	1269	1	3.5461	cellular organisms	Bacteria		Proteobacteria	Alphaproteobacteria	Rickettsiales	Rickettsiaceae	Rickettsia	Proteobacteria
Rickettsia rhipicephali str. 3-7-female6-CWPP	3-7-female6-CWPP	GCA_000284075	Complete	1.30547	32.3884	2	1286	1	4.35459	cellular organisms	Bacteria		Proteobacteria	Alphaproteobacteria	Rickettsiales	Rickettsiaceae	Rickettsia	Proteobacteria
Haemophilus paraphrohaemolyticus	NCTC10671	GCA_900451065	Contig	2.13847	40.9	3	1982	1	4.2951	cellular organisms	Bacteria		Proteobacteria	Gammaproteobacteria	Pasteurellales	Pasteurellaceae	Haemophilus	Proteobacteria
Pasteurella bettyae CCUG 2042	CCUG 2042	GCA_000262245	Contig	2.25316	36.1	47	2101	1	3.61733	cellular organisms	Bacteria		Proteobacteria	Gammaproteobacteria	Pasteurellales	Pasteurellaceae	Pasteurella	Proteobacteria
Bartonella washoeensis Sb944nv	Sb944nv	GCA_000278135	Scaffold	1.97082	38.9	11	1532	1	5.09138	cellular organisms	Bacteria		Proteobacteria	Alphaproteobacteria	Hyphomicrobiales	Bartonellaceae	Bartonella	Proteobacteria
Bartonella doshiae	NCTC12862	GCA_900445535	Contig	1.84449	38	2	1494	1	5.95716	cellular organisms	Bacteria		Proteobacteria	Alphaproteobacteria	Hyphomicrobiales	Bartonellaceae	Bartonella	Proteobacteria
Bartonella elizabethae	NCTC12898	GCA_900638615	Complete	2.01854	38.4	1	1595	1	5.70533	cellular organisms	Bacteria		Proteobacteria	Alphaproteobacteria	Hyphomicrobiales	Bartonellaceae	Bartonella	Proteobacteria
Bartonella rattimassiliensis 15908	15908	GCA_000278215	Scaffold	2.17065	37.2	12	1580	1	5.94937	cellular organisms	Bacteria		Proteobacteria	Alphaproteobacteria	Hyphomicrobiales	Bartonellaceae	Bartonella	Proteobacteria
Bartonella vinsonii	NCTC12905	GCA_900638635	Complete	1.99508	39.1	1	1667	1	5.87882	cellular organisms	Bacteria		Proteobacteria	Alphaproteobacteria	Hyphomicrobiales	Bartonellaceae	Bartonella	Proteobacteria
Bartonella tamiae Th307	Th307	GCA_000279995	Scaffold	2.25495	38	1	1925	1	4.67532	cellular organisms	Bacteria		Proteobacteria	Alphaproteobacteria	Hyphomicrobiales	Bartonellaceae	Bartonella	Proteobacteria
Bartonella birtlesii LL-WM9	LL-WM9	GCA_000278095	Scaffold	1.92293	38.1	5	1520	1	5.06579	cellular organisms	Bacteria		Proteobacteria	Alphaproteobacteria	Hyphomicrobiales	Bartonellaceae	Bartonella	Proteobacteria
Bartonella melophagi K-2C	K-2C	GCA_000278255	Scaffold	1.57123	37.4	13	1239	1	4.60048	cellular organisms	Bacteria		Proteobacteria	Alphaproteobacteria	Hyphomicrobiales	Bartonellaceae	Bartonella	Proteobacteria
Bartonella taylorii	IBS325	GCA_002022465	Scaffold	1.67773	38.8	194	1351	1	5.32939	cellular organisms	Bacteria		Proteobacteria	Alphaproteobacteria	Hyphomicrobiales	Bartonellaceae	Bartonella	Proteobacteria
Bartonella alsatica	CIP 105477	GCA_013388295	Complete	1.65912	36.9	1	1283	1	4.52065	cellular organisms	Bacteria		Proteobacteria	Alphaproteobacteria	Hyphomicrobiales	Bartonellaceae	Bartonella	Proteobacteria
Bartonella australis Aust/NH1	Aust/NH1	GCA_000341355	Complete	1.59649	41.8	1	1292	1	4.87616	cellular organisms	Bacteria		Proteobacteria	Alphaproteobacteria	Hyphomicrobiales	Bartonellaceae	Bartonella	Proteobacteria
Bartonella bovis 91-4	33329	GCA_000384965	Chromosome	1.62467	37.4	1	2631	1	4.64768	cellular organisms	Bacteria		Proteobacteria	Alphaproteobacteria	Hyphomicrobiales	Bartonellaceae	Bartonella	Proteobacteria
Mesorhizobium alhagi CCNWXJ12-2	CCNWXJ12-2	GCA_000236565	Contig	6.96895	62.7	375	6581	1	7.23294	cellular organisms	Bacteria		Proteobacteria	Alphaproteobacteria	Hyphomicrobiales	Phyllobacteriaceae	Mesorhizobium	Proteobacteria
Tistrella mobilis KA081020-065	KA081020-065	GCA_000264455	Complete	6.51298	68.058	5	5719	1	8.18325	cellular organisms	Bacteria		Proteobacteria	Alphaproteobacteria	Rhodospirillales	Rhodospirillaceae	Tistrella	Proteobacteria
Rhodoferax antarcticus	DSM 24876	GCA_001955735	Complete	4.05544	58.871	3	3730	1	8.65952	cellular organisms	Bacteria		Proteobacteria	Betaproteobacteria	Burkholderiales	Comamonadaceae	Rhodoferax	Proteobacteria
Pseudomonas psychrotolerans	SDS18	GCA_001991015	Contig	5.25285	65.9	16	4817	1	9.13432	cellular organisms	Bacteria		Proteobacteria	Gammaproteobacteria	Pseudomonadales	Pseudomonadaceae	Pseudomonas	Proteobacteria
Janthinobacterium lividum	EIF1	GCA_013372045	Complete	6.37359	62.6	1	5535	1	10.6052	cellular organisms	Bacteria		Proteobacteria	Betaproteobacteria	Burkholderiales	Oxalobacteraceae	Janthinobacterium	Proteobacteria
Sphingomonas echinoides ATCC 14820	ATCC 14820	GCA_000241465	Scaffold	4.26494	64.4	6	3925	1	7.5414	cellular organisms	Bacteria		Proteobacteria	Alphaproteobacteria	Sphingomonadales	Sphingomonadaceae	Sphingomonas	Proteobacteria
Wolbachia pipientis	wStv	GCA_014107475	Chromosome	1.18535	35.3	1	1022	1	4.63138	cellular organisms	Bacteria		Proteobacteria	Alphaproteobacteria	Rickettsiales	Anaplasmataceae	Wolbachia	Proteobacteria
Simiduia agarivorans SA1 = DSM 21679	DSM 21679	GCA_000420285	Scaffold	4.27443	55.9	29	3768	1	9.42144	cellular organisms	Bacteria		Proteobacteria	Gammaproteobacteria	Cellvibrionales	Cellvibrionaceae	Simiduia	Proteobacteria
Pseudoalteromonas arctica A 37-1-2	A 37-1-2	GCA_000238395	Complete	4.72197	39.186	3	4067	1	8.87632	cellular organisms	Bacteria		Proteobacteria	Gammaproteobacteria	Alteromonadales	Pseudoalteromonadaceae	Pseudoalteromonas	Proteobacteria
Pseudoalteromonas citrea	DSM 8771	GCA_000238375	Contig	5.4346	41.2	27	4431	1	10.4491	cellular organisms	Bacteria		Proteobacteria	Gammaproteobacteria	Alteromonadales	Pseudoalteromonadaceae	Pseudoalteromonas	Proteobacteria
Pseudoalteromonas marina	13-15	GCA_900141965	Contig	4.09997	39.8	2	3572	1	8.28683	cellular organisms	Bacteria		Proteobacteria	Gammaproteobacteria	Alteromonadales	Pseudoalteromonadaceae	Pseudoalteromonas	Proteobacteria
Pseudoalteromonas piscicida	WCPW15003	GCA_019797925	Complete	5.38061	43.3891	2	4511	1	10.0865	cellular organisms	Bacteria		Proteobacteria	Gammaproteobacteria	Alteromonadales	Pseudoalteromonadaceae	Pseudoalteromonas	Proteobacteria
Pseudoalteromonas rubra	DSM 6842	GCA_000238295	Chromosome	6.14375	47.7966	44	4943	1	10.6615	cellular organisms	Bacteria		Proteobacteria	Gammaproteobacteria	Alteromonadales	Pseudoalteromonadaceae	Pseudoalteromonas	Proteobacteria
Pseudoalteromonas spongiae UST010723-006	UST010723-006	GCA_000238255	Complete	4.75241	40.8318	2	4162	1	9.34647	cellular organisms	Bacteria		Proteobacteria	Gammaproteobacteria	Alteromonadales	Pseudoalteromonadaceae	Pseudoalteromonas	Proteobacteria
Pseudoalteromonas undina	DSM 6065	GCA_000238275	Chromosome	4.02761	39.9846	4	3530	1	8.66856	cellular organisms	Bacteria		Proteobacteria	Gammaproteobacteria	Alteromonadales	Pseudoalteromonadaceae	Pseudoalteromonas	Proteobacteria
Pseudomonas extremaustralis	DSM 17835	GCA_900102035	Chromosome	6.67443	60.6	1	5973	1	8.83978	cellular organisms	Bacteria		Proteobacteria	Gammaproteobacteria	Pseudomonadales	Pseudomonadaceae	Pseudomonas	Proteobacteria
Citrobacter werkmanii	FDAARGOS_616	GCA_008693645	Complete	5.0493	52.2576	2	4614	1	4.31296	cellular organisms	Bacteria		Proteobacteria	Gammaproteobacteria	Enterobacterales	Enterobacteriaceae	Citrobacter	Proteobacteria
Citrobacter farmeri	CF_355	GCA_003938205	Scaffold	5.02625	53.3	19	4652	1	3.9123	cellular organisms	Bacteria		Proteobacteria	Gammaproteobacteria	Enterobacterales	Enterobacteriaceae	Citrobacter	Proteobacteria
Atlantibacter hermannii	ATCC 33651	GCA_008064855	Complete	4.31532	54.3	1	3856	1	4.27905	cellular organisms	Bacteria		Proteobacteria	Gammaproteobacteria	Enterobacterales	Enterobacteriaceae	Atlantibacter	Proteobacteria
Pseudescherichia vulneris	4928STDY7071515	GCA_902164725	Chromosome	4.39882	56.3	1	3525	1	3.80142	cellular organisms	Bacteria		Proteobacteria	Gammaproteobacteria	Enterobacterales	Enterobacteriaceae	Pseudescherichia	Proteobacteria
Leisingera caerulea DSM 24564	DSM 24564	GCA_000473325	Scaffold	5.34442	63.3	9	5143	1	7.31091	cellular organisms	Bacteria		Proteobacteria	Alphaproteobacteria	Rhodobacterales	Roseobacteraceae	Leisingera	Proteobacteria
Novosphingobium pentaromativorans US6-1	US6-1	GCA_000767465	Complete	5.45758	63.0142	6	4990	1	7.63527	cellular organisms	Bacteria		Proteobacteria	Alphaproteobacteria	Sphingomonadales	Sphingomonadaceae	Novosphingobium	Proteobacteria
Pseudomonas monteilii	B5	GCA_003671975	Complete	6.07913	61.6905	2	5488	1	8.40015	cellular organisms	Bacteria		Proteobacteria	Gammaproteobacteria	Pseudomonadales	Pseudomonadaceae	Pseudomonas	Proteobacteria
Sedimentitalea nanhaiensis DSM 24252	DSM 24252	GCA_000473225	Scaffold	4.94855	60.8	7	4645	1	6.67384	cellular organisms	Bacteria		Proteobacteria	Alphaproteobacteria	Rhodobacterales	Rhodobacteraceae	Sedimentitalea	Proteobacteria
Pseudomonas pseudoalcaligenes CECT 5344	CECT5344	GCA_000297075	Complete	4.68634	62.3	1	4161	1	7.95482	cellular organisms	Bacteria		Proteobacteria	Gammaproteobacteria	Pseudomonadales	Pseudomonadaceae	Pseudomonas	Proteobacteria
Cupriavidus basilensis	DSM 11853	GCA_008801925	Complete	8.94261	65.0235	8	7868	1	8.97306	cellular organisms	Bacteria		Proteobacteria	Betaproteobacteria	Burkholderiales	Burkholderiaceae	Cupriavidus	Proteobacteria
Rhizobium phaseoli	R650	GCA_001664385	Complete	6.72604	61.3616	5	6180	1	8.26593	Rhizobium/Agrobacterium group	Bacteria		Proteobacteria	Alphaproteobacteria	Hyphomicrobiales	Rhizobiaceae	Rhizobium	Proteobacteria
Pseudoalteromonas luteoviolacea	H2	GCA_006704145	Chromosome	6.04362	41.7771	7	5009	1	10.1218	cellular organisms	Bacteria		Proteobacteria	Gammaproteobacteria	Alteromonadales	Pseudoalteromonadaceae	Pseudoalteromonas	Proteobacteria
Alishewanella jeotgali KCTC 22429	KCTC 22429	GCA_000245735	Contig	3.83136	50.7	65	3479	1	8.50819	cellular organisms	Bacteria		Proteobacteria	Gammaproteobacteria	Alteromonadales	Alteromonadaceae	Alishewanella	Proteobacteria
Cronobacter malonaticus LMG 23826	LMG 23826	GCA_001277215	Complete	4.47376	56.8337	3	4090	1	4.93888	cellular organisms	Bacteria		Proteobacteria	Gammaproteobacteria	Enterobacterales	Enterobacteriaceae	Cronobacter	Proteobacteria
Xanthomonas fragariae	PD885	GCA_900183975	Complete	4.32844	62.2546	3	3276	1	7.11233	cellular organisms	Bacteria		Proteobacteria	Gammaproteobacteria	Xanthomonadales	Xanthomonadaceae	Xanthomonas	Proteobacteria
Thioalkalivibrio paradoxus ARh 1	ARh 1	GCA_000227685	Complete	3.75673	66.5	1	3387	1	8.23738	cellular organisms	Bacteria		Proteobacteria	Gammaproteobacteria	Chromatiales	Ectothiorhodospiraceae	Thioalkalivibrio	Proteobacteria
Advenella kashmirensis WT001	WT001	GCA_000219915	Complete	4.42388	54.7927	2	3445	1	5.86357	cellular organisms	Bacteria		Proteobacteria	Betaproteobacteria	Burkholderiales	Alcaligenaceae	Advenella	Proteobacteria
Candidatus Photodesmus katoptron	Akat8	GCA_000731785	Contig	1.00016	30.8609	18	856	1	3.03738	cellular organisms	Bacteria		Proteobacteria	Gammaproteobacteria	Vibrionales	Vibrionaceae	Candidatus Photodesmus	Proteobacteria
Basilea psittacipulmonis DSM 24701	DSM 24701	GCA_000743945	Complete	1.95907	40.3	1	1626	1	5.35055	cellular organisms	Bacteria		Proteobacteria	Betaproteobacteria	Burkholderiales	Alcaligenaceae	Basilea	Proteobacteria
Thioalkalivibrio thiocyanodenitrificans ARhD 1	ARhD 1	GCA_000378965	Scaffold	3.74665	64.8	3	3465	1	8.45599	cellular organisms	Bacteria		Proteobacteria	Gammaproteobacteria	Chromatiales	Ectothiorhodospiraceae	Thioalkalivibrio	Proteobacteria
Leucothrix mucor DSM 2157	DSM 2157	GCA_000419525	Contig	5.18567	47.8	2	4605	1	9.14224	cellular organisms	Bacteria		Proteobacteria	Gammaproteobacteria	Thiotrichales	Thiotrichaceae	Leucothrix	Proteobacteria
Pseudomonas fragi	NL20W	GCA_015476275	Complete	5.07721	59.2982	2	4479	1	7.92588	cellular organisms	Bacteria		Proteobacteria	Gammaproteobacteria	Pseudomonadales	Pseudomonadaceae	Pseudomonas	Proteobacteria
Pseudophaeobacter arcticus DSM 23566	DSM 23566	GCA_000473205	Scaffold	5.04923	59.3	6	4683	1	7.58061	cellular organisms	Bacteria		Proteobacteria	Alphaproteobacteria	Rhodobacterales	Rhodobacteraceae	Pseudophaeobacter	Proteobacteria
Methylocystis parvus	BRCS2	GCA_009685195	Complete	4.52904	63.3872	3	4226	1	7.24089	cellular organisms	Bacteria		Proteobacteria	Alphaproteobacteria	Hyphomicrobiales	Methylocystaceae	Methylocystis	Proteobacteria
Leisingera aquimarina DSM 24565	DSM 24565	GCA_000473165	Scaffold	5.34425	61.4	8	4827	1	7.93453	cellular organisms	Bacteria		Proteobacteria	Alphaproteobacteria	Rhodobacterales	Roseobacteraceae	Leisingera	Proteobacteria
Bartonella koehlerae C-29	C-29	GCA_000706625	Scaffold	1.74711	37.6	3	1313	1	4.03656	cellular organisms	Bacteria		Proteobacteria	Alphaproteobacteria	Hyphomicrobiales	Bartonellaceae	Bartonella	Proteobacteria
Vibrio cyclitrophicus	ECSMB14105	GCA_005144905	Complete	5.0744	43.7603	2	4278	1	7.94764	cellular organisms	Bacteria		Proteobacteria	Gammaproteobacteria	Vibrionales	Vibrionaceae	Vibrio	Proteobacteria
Wolbachia endosymbiont of Onchocerca ochengi	wOo	GCA_000306885	Complete	0.95799	32.1	1	679	1	2.35641	unclassified Wolbachia	Bacteria		Proteobacteria	Alphaproteobacteria	Rickettsiales	Anaplasmataceae	Wolbachia	Proteobacteria
Moraxella osloensis	CCUG 350	GCA_001553955	Complete	2.64914	43.5846	5	2247	1	6.99332	cellular organisms	Bacteria		Proteobacteria	Gammaproteobacteria	Moraxellales	Moraxellaceae	Moraxella	Proteobacteria
Rubrivivax gelatinosus	DSM 1709	GCA_004340905	Scaffold	5.07536	71.4	36	4697	1	8.43091	Burkholderiales genera incertae sedis	Bacteria		Proteobacteria	Betaproteobacteria	Burkholderiales		Rubrivivax	Proteobacteria
Sphingomonas melonis C3	C3	GCA_000371765	Contig	3.92964	67.2	4	3667	1	7.36297	cellular organisms	Bacteria		Proteobacteria	Alphaproteobacteria	Sphingomonadales	Sphingomonadaceae	Sphingomonas	Proteobacteria
Providencia sneebia DSM 19967	DSM 19967	GCA_000314895	Chromosome	3.89612	38.6057	4	6202	1	3.53635	cellular organisms	Bacteria		Proteobacteria	Gammaproteobacteria	Enterobacterales	Morganellaceae	Providencia	Proteobacteria
Providencia burhodogranariea DSM 19968	DSM 19968	GCA_000314855	Scaffold	4.57945	39.1	8	3812	1	4.40714	cellular organisms	Bacteria		Proteobacteria	Gammaproteobacteria	Enterobacterales	Morganellaceae	Providencia	Proteobacteria
Desulfonatronum lacustre DSM 10312	DSM 10312	GCA_000519265	Scaffold	3.76145	59.3	1	3330	1	11.5916	cellular organisms	Bacteria		Proteobacteria	Deltaproteobacteria	Desulfovibrionales	Desulfonatronaceae	Desulfonatronum	Proteobacteria
Nitratiruptor tergarcus DSM 16512	DSM 16512	GCA_900176045	Scaffold	1.92943	36.9	2	1969	1	6.09446	cellular organisms	Bacteria		Proteobacteria	Epsilonproteobacteria	Nautiliales	Nitratiruptoraceae	Nitratiruptor	Proteobacteria
Corallococcus coralloides DSM 2259	DSM 2259	GCA_000255295	Complete	10.0806	69.9	1	7981	2	13.5071	cellular organisms	Bacteria		Proteobacteria	Deltaproteobacteria	Myxococcales	Myxococcaceae	Corallococcus	Proteobacteria
Methylobacter luteus IMV-B-3098	IMV-B-3098	GCA_000427625	Scaffold	5.02914	51.1	4	4378	1	8.86249	cellular organisms	Bacteria		Proteobacteria	Gammaproteobacteria	Methylococcales	Methylococcaceae	Methylobacter	Proteobacteria
Marinovum algicola	FF3	GCA_900109145	Scaffold	5.39676	65	62	5099	1	7.06021	cellular organisms	Bacteria		Proteobacteria	Alphaproteobacteria	Rhodobacterales	Roseobacteraceae	Marinovum	Proteobacteria
Syntrophorhabdus aromaticivorans UI	UI	GCA_000512235	Scaffold	3.75948	52	3	3433	1	8.76784	cellular organisms	Bacteria		Proteobacteria	Deltaproteobacteria	Syntrophorhabdales	Syntrophorhabdaceae	Syntrophorhabdus	Proteobacteria
Rhizobium mesoamericanum STM3625	STM3625	GCA_000312665	Scaffold	6.46193	58.9	7	5903	1	7.50466	Rhizobium/Agrobacterium group	Bacteria		Proteobacteria	Alphaproteobacteria	Hyphomicrobiales	Rhizobiaceae	Rhizobium	Proteobacteria
Rhizobium grahamii	CCGM3	GCA_003351175	Scaffold	7.07776	59.5	30	6475	1	7.69112	Rhizobium/Agrobacterium group	Bacteria		Proteobacteria	Alphaproteobacteria	Hyphomicrobiales	Rhizobiaceae	Rhizobium	Proteobacteria
Sulfurospirillum barnesii SES-3	SES-3	GCA_000265295	Complete	2.51011	38.8	1	2489	1	8.11571	cellular organisms	Bacteria		Proteobacteria	Epsilonproteobacteria	Campylobacterales	Sulfurospirillaceae	Sulfurospirillum	Proteobacteria
Candidatus Steffania adelgidicola	Ad18-003	GCA_020541225	Complete	1.36954	37.1	1	697	1	0.860832	Gammaproteobacteria incertae sedis	Bacteria		Proteobacteria	Gammaproteobacteria			Candidatus Steffania	Proteobacteria
Burkholderia seminalis	FL-5-4-10-S1-D7	GCA_001718535	Complete	7.64894	67.2738	3	6792	1	9.27562	cellular organisms	Bacteria		Proteobacteria	Betaproteobacteria	Burkholderiales	Burkholderiaceae	Burkholderia	Proteobacteria
Frateuria aurantia DSM 6220	DSM 6220	GCA_000242255	Complete	3.60346	63.4	1	3110	1	7.49196	cellular organisms	Bacteria		Proteobacteria	Gammaproteobacteria	Xanthomonadales	Rhodanobacteraceae	Frateuria	Proteobacteria
Methylobacterium mesophilicum	NBRC 15688	GCA_022179445	Scaffold	5.90271	69.1	220	5529	1	6.98137	cellular organisms	Bacteria		Proteobacteria	Alphaproteobacteria	Hyphomicrobiales	Methylobacteriaceae	Methylobacterium	Proteobacteria
Pseudomonas chlororaphis	qlu-1	GCA_014524625	Complete	6.82768	63.1	1	5980	1	9.49908	cellular organisms	Bacteria		Proteobacteria	Gammaproteobacteria	Pseudomonadales	Pseudomonadaceae	Pseudomonas	Proteobacteria
Campylobacter ureolyticus DSM 20703	DSM 20703	GCA_000374605	Scaffold	1.74059	28.9	35	1748	1	5.77803	cellular organisms	Bacteria		Proteobacteria	Epsilonproteobacteria	Campylobacterales	Campylobacteraceae	Campylobacter	Proteobacteria
Afipia broomeae ATCC 49717	ATCC 49717	GCA_000314675	Scaffold	5.26197	61.3	4	4952	3	7.87561	cellular organisms	Bacteria		Proteobacteria	Alphaproteobacteria	Hyphomicrobiales	Nitrobacteraceae	Afipia	Proteobacteria
Sulfurimonas gotlandica GD1	GD1	GCA_000242915	Chromosome	2.95268	33.6	1	2822	1	12.2608	cellular organisms	Bacteria		Proteobacteria	Epsilonproteobacteria	Campylobacterales	Thiovulaceae	Sulfurimonas	Proteobacteria
Candidatus Symbiobacter mobilis CR	CR	GCA_000477435	Complete	2.99184	59.1	1	2401	1	12.6197	cellular organisms	Bacteria		Proteobacteria	Betaproteobacteria	Burkholderiales	Comamonadaceae	Candidatus Symbiobacter	Proteobacteria
Acinetobacter bereziniae	GD03185	GCA_016576965	Complete	4.72915	38.0183	2	4278	1	6.91912	cellular organisms	Bacteria		Proteobacteria	Gammaproteobacteria	Moraxellales	Moraxellaceae	Acinetobacter	Proteobacteria
Acinetobacter parvus DSM 16617 = CIP 108168	CIP 108168	GCA_000368025	Scaffold	2.91264	41.8	9	2569	1	6.26703	cellular organisms	Bacteria		Proteobacteria	Gammaproteobacteria	Moraxellales	Moraxellaceae	Acinetobacter	Proteobacteria
Magnetospirillum aberrantis SpK	SpK	GCA_011022235	Contig	4.14841	64.8	48	3827	1	10.3998	cellular organisms	Bacteria		Proteobacteria	Alphaproteobacteria	Rhodospirillales	Rhodospirillaceae	Magnetospirillum	Proteobacteria
Methylocaldum szegediense O-12	O-12	GCA_000427385	Scaffold	5.02229	57.1	2	4329	1	8.59321	cellular organisms	Bacteria		Proteobacteria	Gammaproteobacteria	Methylococcales	Methylococcaceae	Methylocaldum	Proteobacteria
Rickettsia helvetica C9P9	C9P9	GCA_000255355	Chromosome	1.41711	32.2133	2	1384	1	4.69653	cellular organisms	Bacteria		Proteobacteria	Alphaproteobacteria	Rickettsiales	Rickettsiaceae	Rickettsia	Proteobacteria
Pseudomonas mandelii	KGI_MA19	GCA_019693255	Complete	6.74977	59.3	1	5974	1	8.87178	cellular organisms	Bacteria		Proteobacteria	Gammaproteobacteria	Pseudomonadales	Pseudomonadaceae	Pseudomonas	Proteobacteria
Rhodovibrio salinarum DSM 9154	DSM 9154	GCA_000515255	Scaffold	4.17652	66	1	3741	1	7.32424	cellular organisms	Bacteria		Proteobacteria	Alphaproteobacteria	Hyphomicrobiales	Rhodovibrionaceae	Rhodovibrio	Proteobacteria
Sphingomonas phyllosphaerae FA2	FA2	GCA_000427645	Scaffold	3.9203	67.2	2	3549	1	7.91772	cellular organisms	Bacteria		Proteobacteria	Alphaproteobacteria	Sphingomonadales	Sphingomonadaceae	Sphingomonas	Proteobacteria
Glaciecola punicea	IC056	GCA_001756615	Contig	3.20174	43.1	28	2768	1	5.59971	cellular organisms	Bacteria		Proteobacteria	Gammaproteobacteria	Alteromonadales	Alteromonadaceae	Glaciecola	Proteobacteria
Magnetospirillum molischianum DSM 120	DSM 120	GCA_000294655	Contig	3.80562	61.5	61	3522	1	9.2561	cellular organisms	Bacteria		Proteobacteria	Alphaproteobacteria	Rhodospirillales	Rhodospirillaceae	Magnetospirillum	Proteobacteria
Sulfurospirillum multivorans DSM 12446	DSM 12446	GCA_000568815	Complete	3.17573	40.9	1	3235	1	8.53168	cellular organisms	Bacteria		Proteobacteria	Epsilonproteobacteria	Campylobacterales	Sulfurospirillaceae	Sulfurospirillum	Proteobacteria
Geminicoccus roseus DSM 18922	DSM 18922	GCA_000427665	Scaffold	5.69837	68.5	5	5096	1	7.43721	cellular organisms	Bacteria		Proteobacteria	Alphaproteobacteria	Rhodospirillales	Geminicoccaceae	Geminicoccus	Proteobacteria
Pseudomonas fuscovaginae	LMG 2158	GCA_900108595	Chromosome	6.59235	61.4	1	5692	1	9.46943	cellular organisms	Bacteria		Proteobacteria	Gammaproteobacteria	Pseudomonadales	Pseudomonadaceae	Pseudomonas	Proteobacteria
Pararhodospirillum photometricum DSM 122	DSM 122	GCA_000284415	Complete	3.87629	64.7	1	3291	1	10.0577	cellular organisms	Bacteria		Proteobacteria	Alphaproteobacteria	Rhodospirillales	Rhodospirillaceae	Pararhodospirillum	Proteobacteria
Serratia plymuthica AS9	AS9	GCA_000214235	Complete	5.44288	56	1	4941	1	6.27403	cellular organisms	Bacteria		Proteobacteria	Gammaproteobacteria	Enterobacterales	Yersiniaceae	Serratia	Proteobacteria
Pseudomonas avellanae	CC1416	GCA_000452845	Contig	5.92193	59	336	5110	1	8.72798	cellular organisms	Bacteria		Proteobacteria	Gammaproteobacteria	Pseudomonadales	Pseudomonadaceae	Pseudomonas	Proteobacteria
Methylovulum miyakonense HT12	HT12	GCA_000384075	Scaffold	4.68714	50.7	1	4119	1	9.20126	cellular organisms	Bacteria		Proteobacteria	Gammaproteobacteria	Methylococcales	Methylococcaceae	Methylovulum	Proteobacteria
Leisingera daeponensis DSM 23529	DSM 23529	GCA_000473145	Scaffold	4.6426	64.3	5	4288	1	8.13899	cellular organisms	Bacteria		Proteobacteria	Alphaproteobacteria	Rhodobacterales	Roseobacteraceae	Leisingera	Proteobacteria
Agrobacterium albertimagni AOL15	AOL15	GCA_000300855	Contig	5.08506	61.2	55	4765	1	7.82791	Rhizobium/Agrobacterium group	Bacteria		Proteobacteria	Alphaproteobacteria	Hyphomicrobiales	Rhizobiaceae	Agrobacterium	Proteobacteria
Alcaligenes faecalis	ZD02	GCA_000967305	Complete	4.24868	56.807	2	3773	1	8.32008	cellular organisms	Bacteria		Proteobacteria	Betaproteobacteria	Burkholderiales	Alcaligenaceae	Alcaligenes	Proteobacteria
Rickettsiella massiliensis 20B	20B	GCA_000257395	Contig	1.72797	38.9	6	1740	0	2.47126	cellular organisms	Bacteria		Proteobacteria	Gammaproteobacteria	Legionellales	Coxiellaceae	Rickettsiella	Proteobacteria
Bradyrhizobium elkanii USDA 61	USDA 61	GCA_012871055	Complete	9.65	63.6726	2	8806	2	8.19709	cellular organisms	Bacteria		Proteobacteria	Alphaproteobacteria	Hyphomicrobiales	Nitrobacteraceae	Bradyrhizobium	Proteobacteria
Phaeobacter inhibens	P54	GCA_002892185	Complete	4.24808	59.8238	6	3921	1	7.80413	cellular organisms	Bacteria		Proteobacteria	Alphaproteobacteria	Rhodobacterales	Roseobacteraceae	Phaeobacter	Proteobacteria
Methylotuvimicrobium buryatense	5GB1C	GCA_005931095	Complete	4.99888	48.7	1	4132	1	10.8422	cellular organisms	Bacteria		Proteobacteria	Gammaproteobacteria	Methylococcales	Methylococcaceae	Methylotuvimicrobium	Proteobacteria
Cronobacter dublinensis subsp. dublinensis LMG 23823	LMG 23823	GCA_001277235	Complete	4.6284	57.7574	2	4217	1	5.0747	cellular organisms	Bacteria		Proteobacteria	Gammaproteobacteria	Enterobacterales	Enterobacteriaceae	Cronobacter	Proteobacteria
Cronobacter universalis NCTC 9529	NCTC 9529	GCA_001277175	Complete	4.43687	57.8737	2	4040	1	4.9505	cellular organisms	Bacteria		Proteobacteria	Gammaproteobacteria	Enterobacterales	Enterobacteriaceae	Cronobacter	Proteobacteria
Alteromonas stellipolaris	R10SW13	GCA_001562195	Complete	4.64915	43.6	1	3876	1	9.61836	Alteromonas/Salinimonas group	Bacteria		Proteobacteria	Gammaproteobacteria	Alteromonadales	Alteromonadaceae	Alteromonas	Proteobacteria
Paraburkholderia caribensis MBA4	MBA4	GCA_000522545	Complete	9.4827	62.4918	3	8190	1	9.87187	cellular organisms	Bacteria		Proteobacteria	Betaproteobacteria	Burkholderiales	Burkholderiaceae	Paraburkholderia	Proteobacteria
Halomonas stevensii S18214	S18214	GCA_000275725	Contig	3.69374	60.2	53	3348	1	6.48148	cellular organisms	Bacteria		Proteobacteria	Gammaproteobacteria	Oceanospirillales	Halomonadaceae	Halomonas	Proteobacteria
Cronobacter muytjensii ATCC 51329	ATCC 51329	GCA_001277195	Complete	4.36411	57.7	1	3927	1	5.16934	cellular organisms	Bacteria		Proteobacteria	Gammaproteobacteria	Enterobacterales	Enterobacteriaceae	Cronobacter	Proteobacteria
Erwinia piriflorinigrans CFBP 5888	CFBP 5888	GCA_001050515	Contig	3.93065	52.9	25	3480	1	4.22414	cellular organisms	Bacteria		Proteobacteria	Gammaproteobacteria	Enterobacterales	Erwiniaceae	Erwinia	Proteobacteria
Herbaspirillum lusitanum P6-12	P6-12	GCA_000256565	Contig	4.90487	60.3	820	4470	1	7.94183	cellular organisms	Bacteria		Proteobacteria	Betaproteobacteria	Burkholderiales	Oxalobacteraceae	Herbaspirillum	Proteobacteria
Haemophilus sputorum HK 2154	HK 2154	GCA_000287615	Contig	2.08011	39.5	25	1957	1	3.16811	cellular organisms	Bacteria		Proteobacteria	Gammaproteobacteria	Pasteurellales	Pasteurellaceae	Haemophilus	Proteobacteria
Rhodanobacter spathiphylli B39	B39	GCA_000264295	Contig	3.91058	66.5	203	3495	1	8.81259	cellular organisms	Bacteria		Proteobacteria	Gammaproteobacteria	Xanthomonadales	Rhodanobacteraceae	Rhodanobacter	Proteobacteria
Rhodanobacter fulvus Jip2	Jip2	GCA_000264315	Contig	3.8796	65.6	130	3422	1	9.1467	cellular organisms	Bacteria		Proteobacteria	Gammaproteobacteria	Xanthomonadales	Rhodanobacteraceae	Rhodanobacter	Proteobacteria
Rhodanobacter thiooxydans	FW104-T7	GCA_001617355	Contig	4.1317	67.2	147	3643	1	8.37222	cellular organisms	Bacteria		Proteobacteria	Gammaproteobacteria	Xanthomonadales	Rhodanobacteraceae	Rhodanobacter	Proteobacteria
Candidatus Portiera aleyrodidarum BT-B-HRs	BT-B	GCA_000292685	Complete	0.358242	26.2	1	248	1	1.6129	Zymobacter group	Bacteria		Proteobacteria	Gammaproteobacteria	Oceanospirillales	Halomonadaceae	Candidatus Portiera	Proteobacteria
Cronobacter condimenti 1330	LMG 26250	GCA_001277255	Complete	4.49948	55.7394	2	4053	1	5.08265	cellular organisms	Bacteria		Proteobacteria	Gammaproteobacteria	Enterobacterales	Enterobacteriaceae	Cronobacter	Proteobacteria
Helicobacter cetorum MIT 99-5656	MIT 99-5656	GCA_000259275	Complete	1.84779	35.5778	2	1639	1	5.97926	cellular organisms	Bacteria		Proteobacteria	Epsilonproteobacteria	Campylobacterales	Helicobacteraceae	Helicobacter	Proteobacteria
Pseudoalteromonas flavipulchra NCIMB 2033 = ATCC BAA-314	NCIMB 2033	GCA_014858715	Contig	5.44107	43.3	10	4558	1	9.87275	cellular organisms	Bacteria		Proteobacteria	Gammaproteobacteria	Alteromonadales	Pseudoalteromonadaceae	Pseudoalteromonas	Proteobacteria
Halomonas smyrnensis AAD6	AAD6	GCA_000265245	Contig	3.56192	67.9	34	3205	1	6.83307	cellular organisms	Bacteria		Proteobacteria	Gammaproteobacteria	Oceanospirillales	Halomonadaceae	Halomonas	Proteobacteria
Oleidesulfovibrio alaskensis G20	G20	GCA_000012665	Complete	3.73023	57.8	1	3248	1	11.1453	cellular organisms	Bacteria		Proteobacteria	Deltaproteobacteria	Desulfovibrionales	Desulfovibrionaceae	Oleidesulfovibrio	Proteobacteria
Rheinheimera nanhaiensis E407-8	E407-8	GCA_000296695	Contig	3.9872	51.3	55	3635	1	8.17056	cellular organisms	Bacteria		Proteobacteria	Gammaproteobacteria	Chromatiales	Chromatiaceae	Rheinheimera	Proteobacteria
Pseudomonas knackmussii	N1-2	GCA_009911755	Complete	6.09563	65.6	1	5558	1	9.086	cellular organisms	Bacteria		Proteobacteria	Gammaproteobacteria	Pseudomonadales	Pseudomonadaceae	Pseudomonas	Proteobacteria
Desulfocapsa sulfexigens DSM 10523	DSM 10523	GCA_000341395	Complete	4.02351	45.389	2	3497	1	12.0961	cellular organisms	Bacteria		Proteobacteria	Deltaproteobacteria	Desulfobacterales	Desulfocapsaceae	Desulfocapsa	Proteobacteria
Methylobacter marinus A45	A45	GCA_000383855	Scaffold	4.98879	52.7	2	4388	1	8.59161	cellular organisms	Bacteria		Proteobacteria	Gammaproteobacteria	Methylococcales	Methylococcaceae	Methylobacter	Proteobacteria
Hydrocarboniphaga effusa AP103	AP103	GCA_000271305	Contig	5.19393	65.2	4	4484	1	9.07672	cellular organisms	Bacteria		Proteobacteria	Gammaproteobacteria	Nevskiales	Sinobacteraceae	Hydrocarboniphaga	Proteobacteria
Bordetella holmesii	H401	GCA_009627355	Complete	3.69658	62.7	1	3208	1	6.48379	cellular organisms	Bacteria		Proteobacteria	Betaproteobacteria	Burkholderiales	Alcaligenaceae	Bordetella	Proteobacteria
Pseudomonas kilonensis	BS3780	GCA_900105635	Contig	6.41538	60.8	2	5508	1	8.84168	cellular organisms	Bacteria		Proteobacteria	Gammaproteobacteria	Pseudomonadales	Pseudomonadaceae	Pseudomonas	Proteobacteria
Catenovulum agarivorans YM01	YM01	GCA_000281085	Scaffold	5.03268	40	70	4056	1	10.7249	cellular organisms	Bacteria		Proteobacteria	Gammaproteobacteria	Alteromonadales	Alteromonadaceae	Catenovulum	Proteobacteria
Rickettsia honei RB	RB	GCA_000263055	Contig	1.26876	32.4	11	1307	1	3.74904	cellular organisms	Bacteria		Proteobacteria	Alphaproteobacteria	Rickettsiales	Rickettsiaceae	Rickettsia	Proteobacteria
Deferrisoma camini S3R1	S3R1	GCA_000526155	Contig	4.23655	70.1	1	3611	1	10.3019	Deltaproteobacteria incertae sedis	Bacteria		Proteobacteria	Deltaproteobacteria			Deferrisoma	Proteobacteria
Alcanivorax hongdengensis A-11-3	A-11-3	GCA_000300995	Contig	3.66488	60.7	93	3428	1	7.1762	cellular organisms	Bacteria		Proteobacteria	Gammaproteobacteria	Oceanospirillales	Alcanivoracaceae	Alcanivorax	Proteobacteria
Kosakonia radicincitans	DSM 107547	GCA_008330085	Complete	5.77474	53.9754	2	5268	1	5.69476	cellular organisms	Bacteria		Proteobacteria	Gammaproteobacteria	Enterobacterales	Enterobacteriaceae	Kosakonia	Proteobacteria
Alcanivorax jadensis T9	T9	GCA_000756655	Contig	3.62937	58.4	30	3254	1	7.37554	cellular organisms	Bacteria		Proteobacteria	Gammaproteobacteria	Oceanospirillales	Alcanivoracaceae	Alcanivorax	Proteobacteria
Alcanivorax venustensis ISO4	ISO4	GCA_015356855	Contig	3.54433	64.7	91	3280	1	7.92683	cellular organisms	Bacteria		Proteobacteria	Gammaproteobacteria	Oceanospirillales	Alcanivoracaceae	Alcanivorax	Proteobacteria
Methylomicrobium lacus LW14	LW14	GCA_000527095	Contig	4.38492	54.7	1	3859	1	9.19927	cellular organisms	Bacteria		Proteobacteria	Gammaproteobacteria	Methylococcales	Methylococcaceae	Methylomicrobium	Proteobacteria
Thalassospira profundimaris WP0211	WP0211	GCA_000300275	Contig	4.38023	55.2	28	4000	1	8.35	cellular organisms	Bacteria		Proteobacteria	Alphaproteobacteria	Rhodospirillales	Thalassospiraceae	Thalassospira	Proteobacteria
Thalassospira xiamenensis	IOP_1	GCA_021021275	Contig	4.75589	54.8	65	4373	1	8.32381	cellular organisms	Bacteria		Proteobacteria	Alphaproteobacteria	Rhodospirillales	Thalassospiraceae	Thalassospira	Proteobacteria
Thalassospira lucentensis MCCC 1A00383 = DSM 14000	DSM 14000	GCA_000421265	Contig	4.74625	53.4	22	4267	1	9.09304	cellular organisms	Bacteria		Proteobacteria	Alphaproteobacteria	Rhodospirillales	Thalassospiraceae	Thalassospira	Proteobacteria
Thalassospira xianhensis MCCC 1A02616	MCCC 1A02616	GCA_003326475	Contig	5.16967	54.4	100	4777	1	7.51518	cellular organisms	Bacteria		Proteobacteria	Alphaproteobacteria	Rhodospirillales	Thalassospiraceae	Thalassospira	Proteobacteria
Thalassospira tepidiphila MCCC 1A03514	MCCC 1A03514	GCA_001662875	Contig	4.41026	54.9	27	4007	1	8.31046	cellular organisms	Bacteria		Proteobacteria	Alphaproteobacteria	Rhodospirillales	Thalassospiraceae	Thalassospira	Proteobacteria
Azorhizobium doebereinerae UFLA1-100	UFLA1-100	GCA_000473085	Scaffold	5.81751	68.9	104	5214	1	8.34292	cellular organisms	Bacteria		Proteobacteria	Alphaproteobacteria	Hyphomicrobiales	Xanthobacteraceae	Azorhizobium	Proteobacteria
Massilia alkalitolerans DSM 17462	DSM 17462	GCA_000427785	Scaffold	6.11168	65.3	75	5358	1	11.0489	Massilia group	Bacteria		Proteobacteria	Betaproteobacteria	Burkholderiales	Oxalobacteraceae	Massilia	Proteobacteria
Budvicia aquatica	FDAARGOS_387	GCA_002591785	Contig	5.94649	45.9	1	5009	1	5.76961	cellular organisms	Bacteria		Proteobacteria	Gammaproteobacteria	Enterobacterales	Budviciaceae	Budvicia	Proteobacteria
Ignatzschineria larvae DSM 13226	DSM 13226	GCA_000510805	Scaffold	2.4598	40.5	52	2017	1	5.85027	Gammaproteobacteria incertae sedis	Bacteria		Proteobacteria	Gammaproteobacteria			Ignatzschineria	Proteobacteria
Agrobacterium deltaense	CNPSo 3391	GCA_003931535	Contig	4.92659	59.9	50	4601	1	6.60726	Rhizobium/Agrobacterium group	Bacteria		Proteobacteria	Alphaproteobacteria	Hyphomicrobiales	Rhizobiaceae	Agrobacterium	Proteobacteria
Agrobacterium tomkonis CFBP 6623	CFBP 6623	GCA_900013535	Scaffold	5.52931	59.1	4	5066	1	7.50099	Rhizobium/Agrobacterium group	Bacteria		Proteobacteria	Alphaproteobacteria	Hyphomicrobiales	Rhizobiaceae	Agrobacterium	Proteobacteria
Agrobacterium fabrum	1D132	GCA_003667725	Complete	5.55311	58.9586	5	5055	1	7.24036	Rhizobium/Agrobacterium group	Bacteria		Proteobacteria	Alphaproteobacteria	Hyphomicrobiales	Rhizobiaceae	Agrobacterium	Proteobacteria
Agrobacterium fabacearum P4	P4	GCA_000442985	Chromosome	5.57094	58.4768	3	5123	1	7.20281	Rhizobium/Agrobacterium group	Bacteria		Proteobacteria	Alphaproteobacteria	Hyphomicrobiales	Rhizobiaceae	Agrobacterium	Proteobacteria
Agrobacterium salinitolerans	YIC 5082	GCA_002008225	Scaffold	4.99046	59.3	40	4578	1	7.1647	Rhizobium/Agrobacterium group	Bacteria		Proteobacteria	Alphaproteobacteria	Hyphomicrobiales	Rhizobiaceae	Agrobacterium	Proteobacteria
Paraburkholderia mimosarum LMG 23256 = NBRC 106338	LMG 23256	GCA_000472825	Scaffold	8.41097	63.9	268	7221	1	8.93228	cellular organisms	Bacteria		Proteobacteria	Betaproteobacteria	Burkholderiales	Burkholderiaceae	Paraburkholderia	Proteobacteria
Pseudobdellovibrio exovorus JSS	JSS	GCA_000348725	Complete	2.65789	41.9	1	2584	1	6.50155	cellular organisms	Bacteria		Proteobacteria	Oligoflexia	Bdellovibrionales	Bdellovibrionaceae	Pseudobdellovibrio	Proteobacteria
Marinobacter sp. EC-HK377	MBHK15	GCA_902498775	Scaffold	4.39508	57.2	7	3962	1	8.78344	unclassified Marinobacter	Bacteria		Proteobacteria	Gammaproteobacteria	Pseudomonadales	Marinobacteraceae	Marinobacter	Proteobacteria
Rickettsia sp. MEAM1 (Bemisia tabaci)	MEAM1	GCA_002285905	Complete	1.37862	32.5	1	1385	1	3.02376	unclassified Rickettsia	Bacteria		Proteobacteria	Alphaproteobacteria	Rickettsiales	Rickettsiaceae	Rickettsia	Proteobacteria
Enterovibrio norvegicus	Alg239-V16	GCA_900537165	Contig	5.70555	47.7	34	4822	1	8.65604	cellular organisms	Bacteria		Proteobacteria	Gammaproteobacteria	Vibrionales	Vibrionaceae	Enterovibrio	Proteobacteria
Hydrogenovibrio halophilus DSM 15072	DSM 15072	GCA_000384235	Scaffold	2.35669	54.9	1	2155	1	8.53828	cellular organisms	Bacteria		Proteobacteria	Gammaproteobacteria	Thiotrichales	Piscirickettsiaceae	Hydrogenovibrio	Proteobacteria
Wenxinia marina	CGMCC 1.6105	GCA_014645075	Contig	4.17451	70.5	33	3943	1	7.20264	cellular organisms	Bacteria		Proteobacteria	Alphaproteobacteria	Rhodobacterales	Roseobacteraceae	Wenxinia	Proteobacteria
Lamprocystis purpurea DSM 4197	DSM 4197	GCA_000379525	Scaffold	6.90874	64.3	213	5880	2	10.3401	cellular organisms	Bacteria		Proteobacteria	Gammaproteobacteria	Chromatiales	Chromatiaceae	Lamprocystis	Proteobacteria
Haemophilus parahaemolyticus	FDAARGOS_1199	GCA_016889385	Complete	2.09346	40.3017	2	1903	1	3.52076	cellular organisms	Bacteria		Proteobacteria	Gammaproteobacteria	Pasteurellales	Pasteurellaceae	Haemophilus	Proteobacteria
Rhodocyclus tenuis	2761	GCA_009469755	Contig	3.85448	64.7	30	3467	1	9.48947	cellular organisms	Bacteria		Proteobacteria	Betaproteobacteria	Rhodocyclales	Rhodocyclaceae	Rhodocyclus	Proteobacteria
Gluconobacter frateurii	NBRC 3264	GCA_002723955	Contig	3.30938	56.1	10	3006	1	7.18563	cellular organisms	Bacteria		Proteobacteria	Alphaproteobacteria	Rhodospirillales	Acetobacteraceae	Gluconobacter	Proteobacteria
Fuscovulum blasticum	44709	GCA_003071405	Complete	3.70609	66.4219	2	3529	1	6.82333	cellular organisms	Bacteria		Proteobacteria	Alphaproteobacteria	Rhodobacterales	Rhodobacteraceae	Fuscovulum	Proteobacteria
Enterovibrio calviensis DSM 14347	DSM 14347	GCA_000621165	Scaffold	5.50335	47.5	28	4739	1	8.20848	cellular organisms	Bacteria		Proteobacteria	Gammaproteobacteria	Vibrionales	Vibrionaceae	Enterovibrio	Proteobacteria
Rhodothalassium salexigens DSM 2132	DSM 2132	GCA_004341375	Scaffold	3.35876	68.6	23	2834	1	8.43331	cellular organisms	Bacteria		Proteobacteria	Alphaproteobacteria	Rhodothalassiales	Rhodothalassiaceae	Rhodothalassium	Proteobacteria
Cereibacter changlensis	DSM 18774	GCA_003254335	Scaffold	4.92436	68	81	4628	1	7.19533	cellular organisms	Bacteria		Proteobacteria	Alphaproteobacteria	Rhodobacterales	Rhodobacteraceae	Cereibacter	Proteobacteria
Vibrio rumoiensis	FERM P-14531	GCA_002218045	Complete	4.20715	42.344	4	3609	1	6.65004	cellular organisms	Bacteria		Proteobacteria	Gammaproteobacteria	Vibrionales	Vibrionaceae	Vibrio	Proteobacteria
Vibrio breoganii	10N.222.51.E4	GCA_002876585	Scaffold	4.04674	45.1	127	3564	1	5.78002	cellular organisms	Bacteria		Proteobacteria	Gammaproteobacteria	Vibrionales	Vibrionaceae	Vibrio	Proteobacteria
Phaeovulum veldkampii DSM 11550	DSM 11550	GCA_004363195	Scaffold	3.26829	65.1	74	3120	1	7.08333	cellular organisms	Bacteria		Proteobacteria	Alphaproteobacteria	Rhodobacterales	Rhodobacteraceae	Phaeovulum	Proteobacteria
Rhodobaca bogoriensis DSM 18756	DSM 18756	GCA_004366635	Scaffold	3.90876	59	24	3666	1	7.06492	cellular organisms	Bacteria		Proteobacteria	Alphaproteobacteria	Rhodobacterales	Rhodobacteraceae	Rhodobaca	Proteobacteria
Rhodovulum sulfidophilum	SNK001	GCA_001633145	Complete	4.19649	66.8568	2	3846	1	6.37025	cellular organisms	Bacteria		Proteobacteria	Alphaproteobacteria	Rhodobacterales	Rhodobacteraceae	Rhodovulum	Proteobacteria
Rhodovulum marinum	DSM 18063	GCA_004343075	Scaffold	3.94857	67.2	38	3777	1	6.83082	cellular organisms	Bacteria		Proteobacteria	Alphaproteobacteria	Rhodobacterales	Rhodobacteraceae	Rhodovulum	Proteobacteria
Nitratireductor aquibiodomus	ES.061	GCA_900105565	Contig	4.35293	61.4	2	4028	1	6.53741	cellular organisms	Bacteria		Proteobacteria	Alphaproteobacteria	Hyphomicrobiales	Phyllobacteriaceae	Nitratireductor	Proteobacteria
Corallococcus macrosporus DSM 14697	DSM 14697	GCA_002305895	Complete	8.97351	70.6	1	7166	2	13.0617	cellular organisms	Bacteria		Proteobacteria	Deltaproteobacteria	Myxococcales	Myxococcaceae	Corallococcus	Proteobacteria
Vibrio kanaloae	R17	GCA_001995825	Complete	4.6687	43.9708	2	3938	1	7.44033	cellular organisms	Bacteria		Proteobacteria	Gammaproteobacteria	Vibrionales	Vibrionaceae	Vibrio	Proteobacteria
Vibrio crassostreae	16SF1_51	GCA_003751935	Contig	5.1539	44.4	30	4413	1	8.38432	cellular organisms	Bacteria		Proteobacteria	Gammaproteobacteria	Vibrionales	Vibrionaceae	Vibrio	Proteobacteria
Vibrio tasmaniensis	LMG 20012	GCA_006333845	Contig	4.82975	44	175	4166	1	7.56121	cellular organisms	Bacteria		Proteobacteria	Gammaproteobacteria	Vibrionales	Vibrionaceae	Vibrio	Proteobacteria
Aliivibrio logei	1S159	GCA_001691055	Scaffold	4.638	39	76	4102	2	8.14237	cellular organisms	Bacteria		Proteobacteria	Gammaproteobacteria	Vibrionales	Vibrionaceae	Aliivibrio	Proteobacteria
Sphingobium xenophagum	C1	GCA_002288285	Complete	4.60264	63.1957	7	4296	1	7.19274	cellular organisms	Bacteria		Proteobacteria	Alphaproteobacteria	Sphingomonadales	Sphingomonadaceae	Sphingobium	Proteobacteria
Acinetobacter venetianus RAG-1 = CIP 110063	CIP 110063	GCA_000368585	Scaffold	3.45826	39.1	5	3173	1	6.77592	cellular organisms	Bacteria		Proteobacteria	Gammaproteobacteria	Moraxellales	Moraxellaceae	Acinetobacter	Proteobacteria
Chondromyces apiculatus DSM 436	DSM 436	GCA_000601485	Contig	11.5777	70.3	182	8475	2	15.4218	cellular organisms	Bacteria		Proteobacteria	Deltaproteobacteria	Myxococcales	Polyangiaceae	Chondromyces	Proteobacteria
Granulosicoccus antarcticus IMCC3135	IMCC3135	GCA_002215215	Complete	7.78386	52.9	1	6582	2	9.49559	cellular organisms	Bacteria		Proteobacteria	Gammaproteobacteria	Chromatiales	Granulosicoccaceae	Granulosicoccus	Proteobacteria
Sulfurospirillum halorespirans DSM 13726	DSM 13726; PCE-M2	GCA_001723605	Complete	3.02984	41.3	1	2967	1	9.43714	cellular organisms	Bacteria		Proteobacteria	Epsilonproteobacteria	Campylobacterales	Sulfurospirillaceae	Sulfurospirillum	Proteobacteria
Pseudomonas alcaliphila NBRC 102411	NBRC 102411	GCA_002091495	Contig	5.32727	62.9	29	4951	1	8.28116	cellular organisms	Bacteria		Proteobacteria	Gammaproteobacteria	Pseudomonadales	Pseudomonadaceae	Pseudomonas	Proteobacteria
Alishewanella agri BL06	BL06	GCA_000272005	Contig	3.49171	50.6	30	3142	1	8.46595	cellular organisms	Bacteria		Proteobacteria	Gammaproteobacteria	Alteromonadales	Alteromonadaceae	Alishewanella	Proteobacteria
Snodgrassella alvi wkB2	wkB2	GCA_000600005	Complete	2.52798	41.3	1	2194	1	5.92525	cellular organisms	Bacteria		Proteobacteria	Betaproteobacteria	Neisseriales	Neisseriaceae	Snodgrassella	Proteobacteria
Xanthomonas translucens pv. undulosa	XtLr8	GCA_017301775	Complete	4.64933	67.9071	3	3786	1	8.29371	cellular organisms	Bacteria		Proteobacteria	Gammaproteobacteria	Xanthomonadales	Xanthomonadaceae	Xanthomonas	Proteobacteria
Paraburkholderia terrae	KU-64	GCA_020885575	Complete	10.3915	61.9516	6	9123	2	9.61307	cellular organisms	Bacteria		Proteobacteria	Betaproteobacteria	Burkholderiales	Burkholderiaceae	Paraburkholderia	Proteobacteria
Alishewanella aestuarii B11	B11	GCA_000280055	Contig	3.58805	51	43	3277	1	7.62893	cellular organisms	Bacteria		Proteobacteria	Gammaproteobacteria	Alteromonadales	Alteromonadaceae	Alishewanella	Proteobacteria
secondary endosymbiont of Ctenarytaina eucalypti	Ceuc_S	GCA_000287335	Complete	1.44114	43.3	1	710	1	0.422535	Enterobacteriaceae incertae sedis	Bacteria	aphid secondary symbionts	Proteobacteria	Gammaproteobacteria	Enterobacterales	Enterobacteriaceae		Proteobacteria
secondary endosymbiont of Heteropsylla cubana	Hcub_S	GCA_000287355	Complete	1.1216	28.9	1	548	1	1.27737	Enterobacteriaceae incertae sedis	Bacteria	aphid secondary symbionts	Proteobacteria	Gammaproteobacteria	Enterobacterales	Enterobacteriaceae		Proteobacteria
Marinobacter lipolyticus SM19	SM19	GCA_000397065	Scaffold	4.02001	56.8	25	3583	1	9.23807	cellular organisms	Bacteria		Proteobacteria	Gammaproteobacteria	Pseudomonadales	Marinobacteraceae	Marinobacter	Proteobacteria
Pseudomonas marginalis	PgKB35	GCA_008692035	Contig	6.94267	61	9	6261	1	8.77137	cellular organisms	Bacteria		Proteobacteria	Gammaproteobacteria	Pseudomonadales	Pseudomonadaceae	Pseudomonas	Proteobacteria
Acinetobacter baylyi ADP1	ADP1	GCA_000046845	Complete	3.59862	40.4	1	3209	1	6.63758	cellular organisms	Bacteria		Proteobacteria	Gammaproteobacteria	Moraxellales	Moraxellaceae	Acinetobacter	Proteobacteria
Moritella dasanensis ArB 0140	ArB 0140	GCA_000276805	Contig	4.88958	40.8	61	4202	1	8.82913	cellular organisms	Bacteria		Proteobacteria	Gammaproteobacteria	Alteromonadales	Moritellaceae	Moritella	Proteobacteria
Rhizobium giardinii	SEMIA 4084	GCA_014200295	Scaffold	6.56949	60.8	28	5929	1	8.44999	Rhizobium/Agrobacterium group	Bacteria		Proteobacteria	Alphaproteobacteria	Hyphomicrobiales	Rhizobiaceae	Rhizobium	Proteobacteria
Rhizobium sullae	HCNT1	GCA_002812325	Scaffold	7.29818	59.9	54	6825	1	8.01465	Rhizobium/Agrobacterium group	Bacteria		Proteobacteria	Alphaproteobacteria	Hyphomicrobiales	Rhizobiaceae	Rhizobium	Proteobacteria
Paraburkholderia nodosa DSM 21604	DSM 21604	GCA_000519185	Scaffold	9.62797	64.1	113	8459	1	8.91253	cellular organisms	Bacteria		Proteobacteria	Betaproteobacteria	Burkholderiales	Burkholderiaceae	Paraburkholderia	Proteobacteria
Desulfovibrio intestinalis	DSM 11275	GCA_014202345	Scaffold	3.43928	54.9	16	2695	1	10.3906	cellular organisms	Bacteria		Proteobacteria	Deltaproteobacteria	Desulfovibrionales	Desulfovibrionaceae	Desulfovibrio	Proteobacteria
Limimaricola hongkongensis DSM 17492	DSM 17492	GCA_000600975	Scaffold	3.18884	68.3812	8	3029	1	6.7349	cellular organisms	Bacteria		Proteobacteria	Alphaproteobacteria	Rhodobacterales	Rhodobacteraceae	Limimaricola	Proteobacteria
Moraxella boevrei DSM 14165	DSM 14165	GCA_000379845	Scaffold	2.42721	40.1	43	2257	1	5.71555	cellular organisms	Bacteria		Proteobacteria	Gammaproteobacteria	Moraxellales	Moraxellaceae	Moraxella	Proteobacteria
Oligella urethralis	NCTC11008	GCA_900454325	Contig	2.42007	46.6	2	2161	1	5.73808	cellular organisms	Bacteria		Proteobacteria	Betaproteobacteria	Burkholderiales	Alcaligenaceae	Oligella	Proteobacteria
Pasteurella langaaensis DSM 22999	DSM 22999	GCA_003096995	Contig	1.98969	40.9	29	1846	1	3.52113	cellular organisms	Bacteria		Proteobacteria	Gammaproteobacteria	Pasteurellales	Pasteurellaceae	Pasteurella	Proteobacteria
Rodentibacter pneumotropicus	ATCC 35149	GCA_000730685	Contig	2.43455	39.9	9	2148	1	3.91061	cellular organisms	Bacteria		Proteobacteria	Gammaproteobacteria	Pasteurellales	Pasteurellaceae	Rodentibacter	Proteobacteria
Thiolinea disciformis DSM 14473	DSM 14473	GCA_000371925	Contig	3.92395	45.1	71	3688	1	7.83623	cellular organisms	Bacteria		Proteobacteria	Gammaproteobacteria	Thiotrichales	Thiolinaceae	Thiolinea	Proteobacteria
Thiofilum flexile DSM 14609	DSM 14609	GCA_000380185	Scaffold	3.78763	44.4	72	3439	1	8.78162	cellular organisms	Bacteria		Proteobacteria	Gammaproteobacteria	Thiotrichales	Thiofilaceae	Thiofilum	Proteobacteria
Methylocystis rosea SV97	SV97	GCA_000372845	Scaffold	3.91205	62.5	2	3659	1	7.21509	cellular organisms	Bacteria		Proteobacteria	Alphaproteobacteria	Hyphomicrobiales	Methylocystaceae	Methylocystis	Proteobacteria
Methylosarcina fibrata AML-C10	AML-C10	GCA_000372865	Scaffold	4.97846	54.1	2	4277	1	10.1005	cellular organisms	Bacteria		Proteobacteria	Gammaproteobacteria	Methylococcales	Methylococcaceae	Methylosarcina	Proteobacteria
Afipia massiliensis	DSM 17498	GCA_014203115	Contig	5.32615	60.8	19	4970	1	7.42525	cellular organisms	Bacteria		Proteobacteria	Alphaproteobacteria	Hyphomicrobiales	Nitrobacteraceae	Afipia	Proteobacteria
Afipia birgiae 34632	34632	GCA_000308295	Scaffold	5.33415	60.8	5	4913	1	7.30714	cellular organisms	Bacteria		Proteobacteria	Alphaproteobacteria	Hyphomicrobiales	Nitrobacteraceae	Afipia	Proteobacteria
Methyloferula stellata AR4	AR4T	GCA_000385335	Contig	4.23545	59.5	1	3844	1	7.46618	cellular organisms	Bacteria		Proteobacteria	Alphaproteobacteria	Hyphomicrobiales	Beijerinckiaceae	Methyloferula	Proteobacteria
Moritella marina ATCC 15381	MP-1	GCA_008931805	Complete	4.76042	40.6858	2	4061	1	8.19995	cellular organisms	Bacteria		Proteobacteria	Gammaproteobacteria	Alteromonadales	Moritellaceae	Moritella	Proteobacteria
Reyranella massiliensis 521	521	GCA_000312425	Scaffold	5.79226	64.8	1	5635	1	6.26442	cellular organisms	Bacteria		Proteobacteria	Alphaproteobacteria	Hyphomicrobiales	Reyranellaceae	Reyranella	Proteobacteria
Bartonella rattaustraliani AUST/NH4	AUST/NH4	GCA_000312565	Contig	2.15844	38.8	108	1651	1	5.20896	cellular organisms	Bacteria		Proteobacteria	Alphaproteobacteria	Hyphomicrobiales	Bartonellaceae	Bartonella	Proteobacteria
Halomonas titanicae	SOB56	GCA_014697095	Complete	5.27969	54.6	1	4759	1	7.85879	cellular organisms	Bacteria		Proteobacteria	Gammaproteobacteria	Oceanospirillales	Halomonadaceae	Halomonas	Proteobacteria
Rhizobium gallicum bv. gallicum R602sp	R602	GCA_000816845	Complete	7.31119	59.6336	4	6629	1	7.88958	Rhizobium gallicum bv. gallicum	Bacteria		Proteobacteria	Alphaproteobacteria	Hyphomicrobiales	Rhizobiaceae	Rhizobium	Proteobacteria
Martelella mediterranea DSM 17316	MACL11	GCA_002043005	Complete	5.69307	62.3845	4	5121	1	7.08846	cellular organisms	Bacteria		Proteobacteria	Alphaproteobacteria	Hyphomicrobiales	Aurantimonadaceae	Martelella	Proteobacteria
Thiobacillus thioparus DSM 505	DSM 505	GCA_000373385	Scaffold	3.20152	62.3	18	3120	1	8.26923	cellular organisms	Bacteria		Proteobacteria	Betaproteobacteria	Nitrosomonadales	Thiobacillaceae	Thiobacillus	Proteobacteria
Asticcacaulis benevestitus DSM 16100 = ATCC BAA-896	DSM 16100	GCA_000376105	Contig	4.98707	58.4	100	4443	1	9.36304	cellular organisms	Bacteria		Proteobacteria	Alphaproteobacteria	Caulobacterales	Caulobacteraceae	Asticcacaulis	Proteobacteria
Thiomicrorhabdus chilensis DSM 12352	DSM 12352	GCA_000483485	Scaffold	2.44303	48.1	2	2199	1	7.59436	cellular organisms	Bacteria		Proteobacteria	Gammaproteobacteria	Thiotrichales	Piscirickettsiaceae	Thiomicrorhabdus	Proteobacteria
Oligella ureolytica DSM 18253	DSM 18253	GCA_000373745	Scaffold	2.6683	44.6	98	2510	1	5.13944	cellular organisms	Bacteria		Proteobacteria	Betaproteobacteria	Burkholderiales	Alcaligenaceae	Oligella	Proteobacteria
Acinetobacter bouvetii	JCM 18991	GCA_018324105	Complete	3.39925	45	1	3058	1	5.7554	cellular organisms	Bacteria		Proteobacteria	Gammaproteobacteria	Moraxellales	Moraxellaceae	Acinetobacter	Proteobacteria
Legionella shakespearei DSM 23087	ATCC 49655	GCA_001468025	Scaffold	3.50705	41.7	76	2892	1	7.15768	cellular organisms	Bacteria		Proteobacteria	Gammaproteobacteria	Legionellales	Legionellaceae	Legionella	Proteobacteria
Pasteurella testudinis	NCTC12150	GCA_900454705	Contig	3.02958	47.2	2	2761	1	4.88953	cellular organisms	Bacteria		Proteobacteria	Gammaproteobacteria	Pasteurellales	Pasteurellaceae	Pasteurella	Proteobacteria
Wohlfahrtiimonas chitiniclastica	ATCC 51249	GCA_002252325	Contig	2.13611	43.6	6	1964	1	5.95723	Gammaproteobacteria incertae sedis	Bacteria		Proteobacteria	Gammaproteobacteria			Wohlfahrtiimonas	Proteobacteria
Uliginosibacterium gangwonense DSM 18521	DSM 18521	GCA_000373965	Scaffold	5.02171	56.6	35	4516	1	9.32241	cellular organisms	Bacteria		Proteobacteria	Betaproteobacteria	Rhodocyclales	Zoogloeaceae	Uliginosibacterium	Proteobacteria
Kiloniella laminariae DSM 19542	DSM 19542	GCA_000374005	Scaffold	4.43894	51.4	38	4070	1	7.9833	cellular organisms	Bacteria		Proteobacteria	Alphaproteobacteria	Rhodospirillales	Kiloniellaceae	Kiloniella	Proteobacteria
Kangiella aquimarina DSM 16071	DSM 16071	GCA_000374105	Scaffold	2.6818	43.7	3	2437	1	7.63233	cellular organisms	Bacteria		Proteobacteria	Gammaproteobacteria	Kangiellales	Kangiellaceae	Kangiella	Proteobacteria
Neomegalonema perideroedes DSM 15528	DSM 15528	GCA_000374145	Scaffold	3.40995	67.2	17	3020	0	6.72185	cellular organisms	Bacteria		Proteobacteria	Alphaproteobacteria	Rhodobacterales	Neomegalonemataceae	Neomegalonema	Proteobacteria
Desulfobacter curvatus DSM 3379	DSM 3379	GCA_000373985	Scaffold	5.64428	46.9	234	4752	3	13.2127	cellular organisms	Bacteria		Proteobacteria	Deltaproteobacteria	Desulfobacterales	Desulfobacteraceae	Desulfobacter	Proteobacteria
Desulfovibrio oxyclinae DSM 11498	DSM 11498	GCA_000375485	Contig	3.32458	59.1	32	3051	1	11.3368	cellular organisms	Bacteria		Proteobacteria	Deltaproteobacteria	Desulfovibrionales	Desulfovibrionaceae	Desulfovibrio	Proteobacteria
Kordiimonas gwangyangensis DSM 19435 = JCM 12864	DSM 19435	GCA_000375545	Contig	4.08225	57.5	13	3644	1	8.64435	cellular organisms	Bacteria		Proteobacteria	Alphaproteobacteria	Kordiimonadales	Kordiimonadaceae	Kordiimonas	Proteobacteria
Aureimonas ureilytica DSM 18598 = NBRC 106430	NBRC 106430	GCA_001463945	Contig	5.0973	67.3	106	4707	1	8.37051	cellular organisms	Bacteria		Proteobacteria	Alphaproteobacteria	Hyphomicrobiales	Aurantimonadaceae	Aureimonas	Proteobacteria
Pseudaminobacter salicylatoxidans	DSM 6986	GCA_003148475	Scaffold	4.8368	62.7	43	4609	1	6.00998	cellular organisms	Bacteria		Proteobacteria	Alphaproteobacteria	Hyphomicrobiales	Phyllobacteriaceae	Pseudaminobacter	Proteobacteria
Yersinia massiliensis CCUG 53443	CCUG 53443	GCA_000312485	Scaffold	5.05028	47.3	22	4436	1	4.37331	cellular organisms	Bacteria		Proteobacteria	Gammaproteobacteria	Enterobacterales	Yersiniaceae	Yersinia	Proteobacteria
Sulfuricella denitrificans skB26	skB26	GCA_000297055	Complete	3.21721	56.1162	2	3022	1	9.19921	cellular organisms	Bacteria		Proteobacteria	Betaproteobacteria	Nitrosomonadales	Sulfuricellaceae	Sulfuricella	Proteobacteria
Pseudomonas luteola	ACRSF	GCA_022346805	Contig	4.70754	55.4	30	4303	1	7.90146	cellular organisms	Bacteria		Proteobacteria	Gammaproteobacteria	Pseudomonadales	Pseudomonadaceae	Pseudomonas	Proteobacteria
Aeromonas media	TR3_1	GCA_020423125	Complete	4.53103	61.1876	2	3954	1	7.78958	cellular organisms	Bacteria		Proteobacteria	Gammaproteobacteria	Aeromonadales	Aeromonadaceae	Aeromonas	Proteobacteria
Sphingobium fuliginis	KK22	GCA_015074805	Complete	4.98417	64.6875	4	4562	1	7.78167	cellular organisms	Bacteria		Proteobacteria	Alphaproteobacteria	Sphingomonadales	Sphingomonadaceae	Sphingobium	Proteobacteria
Thalassolituus oleivorans MIL-1	MIL-1	GCA_000355675	Complete	3.92033	46.6	1	3502	1	8.59509	cellular organisms	Bacteria		Proteobacteria	Gammaproteobacteria	Oceanospirillales	Oceanospirillaceae	Thalassolituus	Proteobacteria
Idiomarina xiamenensis 10-D-4	10-D-4	GCA_000299895	Contig	2.89928	49.5	77	2607	1	6.90449	cellular organisms	Bacteria		Proteobacteria	Gammaproteobacteria	Alteromonadales	Idiomarinaceae	Idiomarina	Proteobacteria
Oceanibaculum indicum	USBA 36	GCA_003633955	Contig	3.85383	65.5	15	3608	1	6.87361	cellular organisms	Bacteria		Proteobacteria	Alphaproteobacteria	Rhodospirillales	Thalassobaculaceae	Oceanibaculum	Proteobacteria
Salipiger thiooxidans	DSM 10146	GCA_900102075	Scaffold	5.87137	67.3	69	5470	1	7.3309	cellular organisms	Bacteria		Proteobacteria	Alphaproteobacteria	Rhodobacterales	Roseobacteraceae	Salipiger	Proteobacteria
Celeribacter baekdonensis	DSM 27375	GCA_900102315	Scaffold	4.44262	58.1	38	4271	1	6.88363	cellular organisms	Bacteria		Proteobacteria	Alphaproteobacteria	Rhodobacterales	Roseobacteraceae	Celeribacter	Proteobacteria
Cellvibrio mixtus	PSBB022	GCA_002268635	Contig	4.77389	49.3	5	3968	1	11.1643	cellular organisms	Bacteria		Proteobacteria	Gammaproteobacteria	Cellvibrionales	Cellvibrionaceae	Cellvibrio	Proteobacteria
Pseudomonas psychrophila	KM02	GCA_011040435	Complete	5.31392	57.4	1	4663	1	8.27793	cellular organisms	Bacteria		Proteobacteria	Gammaproteobacteria	Pseudomonadales	Pseudomonadaceae	Pseudomonas	Proteobacteria
Burkholderia pyrrocinia	DSM 10685	GCA_001028665	Complete	7.96135	66.4698	4	6976	1	9.375	cellular organisms	Bacteria		Proteobacteria	Betaproteobacteria	Burkholderiales	Burkholderiaceae	Burkholderia	Proteobacteria
Vibrio marisflavi CECT 7928	CECT 7928	GCA_921294215	Contig	4.78209	42.3	8	4229	2	6.99929	cellular organisms	Bacteria		Proteobacteria	Gammaproteobacteria	Vibrionales	Vibrionaceae	Vibrio	Proteobacteria
Vibrio aerogenes CECT 7868	CECT 7868	GCA_900130105	Contig	5.25026	45.7	77	4468	1	8.84064	cellular organisms	Bacteria		Proteobacteria	Gammaproteobacteria	Vibrionales	Vibrionaceae	Vibrio	Proteobacteria
Pseudoalteromonas ruthenica	S3137	GCA_000967625	Contig	4.06663	47.4	37	3660	1	8.38798	cellular organisms	Bacteria		Proteobacteria	Gammaproteobacteria	Alteromonadales	Pseudoalteromonadaceae	Pseudoalteromonas	Proteobacteria
Pseudomonas alcaligenes	NEB 585	GCA_001597285	Complete	4.4063	65.5	1	4069	1	8.99484	cellular organisms	Bacteria		Proteobacteria	Gammaproteobacteria	Pseudomonadales	Pseudomonadaceae	Pseudomonas	Proteobacteria
Pseudomonas azotoformans	LMG 21611	GCA_900103345	Chromosome	6.72739	61	1	5930	1	9.00506	cellular organisms	Bacteria		Proteobacteria	Gammaproteobacteria	Pseudomonadales	Pseudomonadaceae	Pseudomonas	Proteobacteria
Pseudomonas citronellolis	P3B5	GCA_001586155	Complete	6.95144	67.1	1	6067	1	8.55166	cellular organisms	Bacteria		Proteobacteria	Gammaproteobacteria	Pseudomonadales	Pseudomonadaceae	Pseudomonas	Proteobacteria
Pseudomonas cremoricolorata DSM 17059 = NBRC 16634	DSM 17059	GCA_000425745	Scaffold	4.65508	63.5	26	4101	1	8.09559	cellular organisms	Bacteria		Proteobacteria	Gammaproteobacteria	Pseudomonadales	Pseudomonadaceae	Pseudomonas	Proteobacteria
Pseudomonas flavescens NBRC 103044	NBRC 103044	GCA_002091575	Contig	5.84954	63.5	63	5232	1	8.21865	cellular organisms	Bacteria		Proteobacteria	Gammaproteobacteria	Pseudomonadales	Pseudomonadaceae	Pseudomonas	Proteobacteria
Pseudomonas japonica NBRC 103040 = DSM 22348	NBRC 103040	GCA_000730585	Contig	6.66313	64.2	162	5750	1	9.66788	cellular organisms	Bacteria		Proteobacteria	Gammaproteobacteria	Pseudomonadales	Pseudomonadaceae	Pseudomonas	Proteobacteria
Pseudomonas indica NBRC 103045	NBRC 103045	GCA_002091635	Contig	5.78788	64.1	62	5132	1	8.80748	cellular organisms	Bacteria		Proteobacteria	Gammaproteobacteria	Pseudomonadales	Pseudomonadaceae	Pseudomonas	Proteobacteria
Pseudomonas jinjuensis	JCM 21621	GCA_900103845	Scaffold	5.86867	66.4	31	5142	1	8.32361	cellular organisms	Bacteria		Proteobacteria	Gammaproteobacteria	Pseudomonadales	Pseudomonadaceae	Pseudomonas	Proteobacteria
Pseudomonas migulae	BS3662	GCA_900106025	Contig	6.78231	59.1	2	5984	1	9.04078	cellular organisms	Bacteria		Proteobacteria	Gammaproteobacteria	Pseudomonadales	Pseudomonadaceae	Pseudomonas	Proteobacteria
Pseudomonas mucidolens	LMG 2223	GCA_900106045	Chromosome	5.85317	59.1	1	5116	1	8.22909	cellular organisms	Bacteria		Proteobacteria	Gammaproteobacteria	Pseudomonadales	Pseudomonadaceae	Pseudomonas	Proteobacteria
Pseudomonas nitroreducens	WS 5012	GCA_012986205	Contig	6.75779	64.4	43	6178	1	8.98349	cellular organisms	Bacteria		Proteobacteria	Gammaproteobacteria	Pseudomonadales	Pseudomonadaceae	Pseudomonas	Proteobacteria
Pseudomonas oryzihabitans	DE0585	GCA_007665635	Scaffold	4.98628	66.2	19	4515	1	9.08084	cellular organisms	Bacteria		Proteobacteria	Gammaproteobacteria	Pseudomonadales	Pseudomonadaceae	Pseudomonas	Proteobacteria
Pseudomonas parafulva NBRC 16636 = DSM 17004	NBRC 16636	GCA_000730645	Contig	4.95436	62.5	55	4404	1	8.58311	cellular organisms	Bacteria		Proteobacteria	Gammaproteobacteria	Pseudomonadales	Pseudomonadaceae	Pseudomonas	Proteobacteria
Pseudomonas plecoglossicida	XSDHY-P	GCA_003391255	Complete	5.52552	62.7	1	4840	1	8.05785	cellular organisms	Bacteria		Proteobacteria	Gammaproteobacteria	Pseudomonadales	Pseudomonadaceae	Pseudomonas	Proteobacteria
Pseudomonas straminea	JCM 2783	GCA_900112645	Scaffold	4.9922	63.2	21	4537	1	8.61803	cellular organisms	Bacteria		Proteobacteria	Gammaproteobacteria	Pseudomonadales	Pseudomonadaceae	Pseudomonas	Proteobacteria
Helicobacter heilmannii	ASB1	GCA_001283065	Scaffold	1.63899	47.7	6	1535	1	5.40717	cellular organisms	Bacteria		Proteobacteria	Epsilonproteobacteria	Campylobacterales	Helicobacteraceae	Helicobacter	Proteobacteria
Edwardsiella hoshinae	FDAARGOS_940	GCA_016026395	Complete	3.81711	56.7956	2	3326	1	3.7282	cellular organisms	Bacteria		Proteobacteria	Gammaproteobacteria	Enterobacterales	Hafniaceae	Edwardsiella	Proteobacteria
Cedecea neteri	FDAARGOS_392	GCA_002393445	Complete	5.4693	54.2162	2	4953	1	5.04745	cellular organisms	Bacteria		Proteobacteria	Gammaproteobacteria	Enterobacterales	Enterobacteriaceae	Cedecea	Proteobacteria
Xanthomonas cassavae CFBP 4642	CFBP 4642	GCA_000454545	Chromosome	5.27076	65.141	7	4304	1	9.50279	cellular organisms	Bacteria		Proteobacteria	Gammaproteobacteria	Xanthomonadales	Xanthomonadaceae	Xanthomonas	Proteobacteria
Cupriavidus numazuensis	LMG 26411	GCA_905397435	Contig	9.0418	64.3	182	7967	1	8.77369	cellular organisms	Bacteria		Proteobacteria	Betaproteobacteria	Burkholderiales	Burkholderiaceae	Cupriavidus	Proteobacteria
Paraburkholderia acidipaludis NBRC 101816	NBRC 101816	GCA_000684975	Contig	6.47543	65.2	64	5791	1	8.96218	cellular organisms	Bacteria		Proteobacteria	Betaproteobacteria	Burkholderiales	Burkholderiaceae	Paraburkholderia	Proteobacteria
Paraburkholderia bannensis NBRC 103871	NBRC 103871	GCA_000685015	Contig	8.64877	64	102	7566	1	9.60751	cellular organisms	Bacteria		Proteobacteria	Betaproteobacteria	Burkholderiales	Burkholderiaceae	Paraburkholderia	Proteobacteria
Paraburkholderia ferrariae NBRC 106233	NBRC 106233	GCA_000685035	Contig	7.93864	64.8	97	7094	1	8.31572	cellular organisms	Bacteria		Proteobacteria	Betaproteobacteria	Burkholderiales	Burkholderiaceae	Paraburkholderia	Proteobacteria
Paraburkholderia fungorum	ATCC BAA-463	GCA_000961515	Complete	9.05898	61.7706	4	7934	1	8.97404	cellular organisms	Bacteria		Proteobacteria	Betaproteobacteria	Burkholderiales	Burkholderiaceae	Paraburkholderia	Proteobacteria
Paraburkholderia ginsengisoli	FDAARGOS_1049	GCA_016128195	Complete	6.59725	63.5434	3	5703	1	8.36402	cellular organisms	Bacteria		Proteobacteria	Betaproteobacteria	Burkholderiales	Burkholderiaceae	Paraburkholderia	Proteobacteria
Paraburkholderia heleia NBRC 101817	NBRC 101817	GCA_000739775	Contig	8.00747	64.6	110	7084	1	8.68154	cellular organisms	Bacteria		Proteobacteria	Betaproteobacteria	Burkholderiales	Burkholderiaceae	Paraburkholderia	Proteobacteria
Paraburkholderia kururiensis	HAMBI 2494	GCA_003350035	Scaffold	6.64839	65.4	66	5813	1	8.77344	cellular organisms	Bacteria		Proteobacteria	Betaproteobacteria	Burkholderiales	Burkholderiaceae	Paraburkholderia	Proteobacteria
Citrobacter sedlakii	3347689II	GCA_018128425	Complete	4.96724	54.3808	3	4533	1	4.19148	cellular organisms	Bacteria		Proteobacteria	Gammaproteobacteria	Enterobacterales	Enterobacteriaceae	Citrobacter	Proteobacteria
Serratia grimesii	BXF1	GCA_900186025	Chromosome	5.09082	52.8	1	4629	1	5.57356	cellular organisms	Bacteria		Proteobacteria	Gammaproteobacteria	Enterobacterales	Yersiniaceae	Serratia	Proteobacteria
Paraburkholderia oxyphila NBRC 105797	NBRC 105797	GCA_000685075	Contig	10.6477	64.1	313	9265	1	9.35578	cellular organisms	Bacteria		Proteobacteria	Betaproteobacteria	Burkholderiales	Burkholderiaceae	Paraburkholderia	Proteobacteria
Serratia rubidaea	FDAARGOS_926	GCA_016026735	Complete	4.99501	59.3	1	4548	1	5.5409	cellular organisms	Bacteria		Proteobacteria	Gammaproteobacteria	Enterobacterales	Yersiniaceae	Serratia	Proteobacteria
Kluyvera cryocrescens NBRC 102467	NBRC 102467	GCA_001571285	Contig	5.04466	53.9	101	4648	1	4.81928	cellular organisms	Bacteria		Proteobacteria	Gammaproteobacteria	Enterobacterales	Enterobacteriaceae	Kluyvera	Proteobacteria
Kluyvera intermedia	N2-1	GCA_009649915	Complete	4.93853	52.2865	2	4440	1	4.43694	cellular organisms	Bacteria		Proteobacteria	Gammaproteobacteria	Enterobacterales	Enterobacteriaceae	Kluyvera	Proteobacteria
Paraburkholderia caledonica	376MFSha3.1	GCA_000383275	Scaffold	7.38182	61.9	32	6415	1	9.68044	cellular organisms	Bacteria		Proteobacteria	Betaproteobacteria	Burkholderiales	Burkholderiaceae	Paraburkholderia	Proteobacteria
Sphingopyxis macrogoltabida	203	GCA_001314325	Complete	5.74862	64.8131	3	5474	1	8.05627	cellular organisms	Bacteria		Proteobacteria	Alphaproteobacteria	Sphingomonadales	Sphingomonadaceae	Sphingopyxis	Proteobacteria
Comamonas aquatica	NEB418	GCA_018064205	Complete	3.96919	64.5	1	3522	1	7.86485	cellular organisms	Bacteria		Proteobacteria	Betaproteobacteria	Burkholderiales	Comamonadaceae	Comamonas	Proteobacteria
Comamonas terrigena	FDAARGOS_394	GCA_002554425	Contig	4.71023	65	1	4091	1	8.13982	cellular organisms	Bacteria		Proteobacteria	Betaproteobacteria	Burkholderiales	Comamonadaceae	Comamonas	Proteobacteria
Novosphingobium lentum NBRC 107847	NBRC 107847	GCA_001590965	Contig	4.40785	65.7	53	4088	1	7.99902	cellular organisms	Bacteria		Proteobacteria	Alphaproteobacteria	Sphingomonadales	Sphingomonadaceae	Novosphingobium	Proteobacteria
Novosphingobium naphthalenivorans NBRC 102051	NBRC 102051	GCA_001590985	Contig	5.23609	63.8	234	4956	1	8.57546	cellular organisms	Bacteria		Proteobacteria	Alphaproteobacteria	Sphingomonadales	Sphingomonadaceae	Novosphingobium	Proteobacteria
Caenibius tardaugens NBRC 16725	NBRC 16725	GCA_003860345	Complete	4.3581	61.2	1	3992	1	7.59018	cellular organisms	Bacteria		Proteobacteria	Alphaproteobacteria	Hyphomicrobiales	Hyphomicrobiaceae	Caenibius	Proteobacteria
Sphingobium abikonense NBRC 16140	NBRC 16140	GCA_001598335	Contig	3.74928	63.5	50	3554	1	7.90658	cellular organisms	Bacteria		Proteobacteria	Alphaproteobacteria	Sphingomonadales	Sphingomonadaceae	Sphingobium	Proteobacteria
Sphingomonas adhaesiva	DSM 7418	GCA_002374855	Contig	3.76024	69.1	36	3494	1	7.58443	cellular organisms	Bacteria		Proteobacteria	Alphaproteobacteria	Sphingomonadales	Sphingomonadaceae	Sphingomonas	Proteobacteria
Sphingomonas aquatilis	DSM 15581	GCA_014196115	Contig	3.94859	67.1	36	3639	1	7.58564	cellular organisms	Bacteria		Proteobacteria	Alphaproteobacteria	Sphingomonadales	Sphingomonadaceae	Sphingomonas	Proteobacteria
Sphingomonas asaccharolytica NBRC 15499	NBRC 15499	GCA_001598355	Contig	4.6088	64.6	191	4340	1	7.25806	cellular organisms	Bacteria		Proteobacteria	Alphaproteobacteria	Sphingomonadales	Sphingomonadaceae	Sphingomonas	Proteobacteria
Sphingomonas azotifigens NBRC 15497	NBRC 15497	GCA_002091475	Contig	5.14574	67.3	163	4630	1	8.40173	cellular organisms	Bacteria		Proteobacteria	Alphaproteobacteria	Sphingomonadales	Sphingomonadaceae	Sphingomonas	Proteobacteria
Novosphingobium capsulatum NBRC 12533	NBRC 12533	GCA_001598375	Contig	4.83645	65.7	70	4315	1	9.13094	cellular organisms	Bacteria		Proteobacteria	Alphaproteobacteria	Sphingomonadales	Sphingomonadaceae	Novosphingobium	Proteobacteria
Sphingomonas changbaiensis NBRC 104936	NBRC 104936	GCA_000974765	Contig	3.21738	66.3	53	3114	1	7.73924	cellular organisms	Bacteria		Proteobacteria	Alphaproteobacteria	Sphingomonadales	Sphingomonadaceae	Sphingomonas	Proteobacteria
Sphingobium herbicidovorans NBRC 16415	NBRC 16415	GCA_001598535	Contig	4.08313	62.4	86	3893	1	7.1924	cellular organisms	Bacteria		Proteobacteria	Alphaproteobacteria	Sphingomonadales	Sphingomonadaceae	Sphingobium	Proteobacteria
Sphingomonas koreensis	ABOJV	GCA_001922385	Complete	4.81924	65.9451	2	4610	2	7.89588	cellular organisms	Bacteria		Proteobacteria	Alphaproteobacteria	Sphingomonadales	Sphingomonadaceae	Sphingomonas	Proteobacteria
Sphingomonas mali NBRC 15500	NBRC 15500	GCA_001598415	Contig	5.22838	64.9	108	4768	1	8.11661	cellular organisms	Bacteria		Proteobacteria	Alphaproteobacteria	Sphingomonadales	Sphingomonadaceae	Sphingomonas	Proteobacteria
Sphingomonas parapaucimobilis NBRC 15100	NBRC 15100	GCA_000787715	Contig	3.99452	66.4	127	3652	1	8.23755	cellular organisms	Bacteria		Proteobacteria	Alphaproteobacteria	Sphingomonadales	Sphingomonadaceae	Sphingomonas	Proteobacteria
Sphingomonas pituitosa NBRC 102491	NBRC 102491	GCA_001598435	Contig	4.74316	67.1	75	4319	1	8.75203	cellular organisms	Bacteria		Proteobacteria	Alphaproteobacteria	Sphingomonadales	Sphingomonadaceae	Sphingomonas	Proteobacteria
Sphingomonas pruni NBRC 15498	NBRC 15498	GCA_001598455	Contig	4.48234	64.8	168	4186	1	7.95509	cellular organisms	Bacteria		Proteobacteria	Alphaproteobacteria	Sphingomonadales	Sphingomonadaceae	Sphingomonas	Proteobacteria
Novosphingobium rosa NBRC 15208	NBRC 15208	GCA_001598555	Contig	6.95276	64.5	194	6046	1	9.44426	cellular organisms	Bacteria		Proteobacteria	Alphaproteobacteria	Sphingomonadales	Sphingomonadaceae	Novosphingobium	Proteobacteria
Sphingomonas paucimobilis	FDAARGOS_908	GCA_016027095	Complete	4.36708	65.6833	4	3955	2	8.39444	cellular organisms	Bacteria		Proteobacteria	Alphaproteobacteria	Sphingomonadales	Sphingomonadaceae	Sphingomonas	Proteobacteria
Sphingomonas sanguinis NBRC 13937	NBRC 13937	GCA_001591005	Contig	4.05309	66.1	134	3780	1	7.91005	cellular organisms	Bacteria		Proteobacteria	Alphaproteobacteria	Sphingomonadales	Sphingomonadaceae	Sphingomonas	Proteobacteria
Sphingomonas soli NBRC 100801	NBRC 100801	GCA_001591025	Contig	3.5141	65.1	35	3385	1	6.97194	cellular organisms	Bacteria		Proteobacteria	Alphaproteobacteria	Sphingomonadales	Sphingomonadaceae	Sphingomonas	Proteobacteria
Rhizorhapis suberifaciens	DSM 7465	GCA_014200045	Scaffold	3.36023	59.1	34	3134	1	6.4588	cellular organisms	Bacteria		Proteobacteria	Alphaproteobacteria	Sphingomonadales	Sphingomonadaceae	Rhizorhapis	Proteobacteria
Novosphingobium subterraneum NBRC 16086	NBRC 16086	GCA_001598575	Contig	4.70017	63.3	111	4413	1	8.4523	cellular organisms	Bacteria		Proteobacteria	Alphaproteobacteria	Sphingomonadales	Sphingomonadaceae	Novosphingobium	Proteobacteria
Sphingomonas trueperi	DSM 7225	GCA_011927635	Scaffold	4.61981	67.4	43	4240	1	8.2783	cellular organisms	Bacteria		Proteobacteria	Alphaproteobacteria	Sphingomonadales	Sphingomonadaceae	Sphingomonas	Proteobacteria
Sphingopyxis granuli	ku-sg	GCA_001956775	Chromosome	4.59072	62.8	1	3060	1	5.68627	cellular organisms	Bacteria		Proteobacteria	Alphaproteobacteria	Sphingomonadales	Sphingomonadaceae	Sphingopyxis	Proteobacteria
Vibrio superstes	G3-29	GCA_003569005	Scaffold	4.71858	44.6	5	4058	1	6.65352	cellular organisms	Bacteria		Proteobacteria	Gammaproteobacteria	Vibrionales	Vibrionaceae	Vibrio	Proteobacteria
Vibrio sagamiensis NBRC 104589	NBRC 104589	GCA_007990935	Contig	4.4766	40.6	155	3858	2	6.60964	cellular organisms	Bacteria		Proteobacteria	Gammaproteobacteria	Vibrionales	Vibrionaceae	Vibrio	Proteobacteria
Vibrio proteolyticus NBRC 13287	NBRC 13287	GCA_000467125	Contig	4.74554	50	50	4347	1	7.54543	cellular organisms	Bacteria		Proteobacteria	Gammaproteobacteria	Vibrionales	Vibrionaceae	Vibrio	Proteobacteria
Vibrio natriegens NBRC 15636 = ATCC 14048 = DSM 759	ATCC 14048	GCA_001456255	Complete	5.17515	45.0766	2	4488	1	7.33066	cellular organisms	Bacteria		Proteobacteria	Gammaproteobacteria	Vibrionales	Vibrionaceae	Vibrio	Proteobacteria
Vibrio nereis NBRC 15637	NBRC 15637	GCA_001591105	Contig	4.08558	45.4	66	3723	1	6.79559	cellular organisms	Bacteria		Proteobacteria	Gammaproteobacteria	Vibrionales	Vibrionaceae	Vibrio	Proteobacteria
Vibrio mediterranei	Vic-OC-097	GCA_013364395	Contig	5.6512	44.1	8	5069	1	7.27954	cellular organisms	Bacteria		Proteobacteria	Gammaproteobacteria	Vibrionales	Vibrionaceae	Vibrio	Proteobacteria
Vibrio inusitatus NBRC 102082	NBRC 102082	GCA_006538525	Contig	4.34871	42.9	43	3772	3	6.68081	cellular organisms	Bacteria		Proteobacteria	Gammaproteobacteria	Vibrionales	Vibrionaceae	Vibrio	Proteobacteria
Vibrio halioticoli	IAM 14596	GCA_003568965	Scaffold	4.09251	42.9	6	3450	1	6.81159	cellular organisms	Bacteria		Proteobacteria	Gammaproteobacteria	Vibrionales	Vibrionaceae	Vibrio	Proteobacteria
Vibrio gazogenes	ATCC 43942	GCA_002196515	Complete	4.78655	45.3086	3	4084	1	8.15377	cellular organisms	Bacteria		Proteobacteria	Gammaproteobacteria	Vibrionales	Vibrionaceae	Vibrio	Proteobacteria
Vibrio aestuarianus subsp. francensis	02/041	GCA_012395215	Scaffold	4.19644	42.8	2	3613	1	7.6114	cellular organisms	Bacteria		Proteobacteria	Gammaproteobacteria	Vibrionales	Vibrionaceae	Vibrio	Proteobacteria
Vibrio azureus	LC2-005	GCA_002849855	Chromosome	4.8339	42.2902	4	4093	2	7.01369	cellular organisms	Bacteria		Proteobacteria	Gammaproteobacteria	Vibrionales	Vibrionaceae	Vibrio	Proteobacteria
Vibrio comitans NBRC 102076	NBRC 102076	GCA_006538565	Contig	4.43421	44	38	3886	1	6.35615	cellular organisms	Bacteria		Proteobacteria	Gammaproteobacteria	Vibrionales	Vibrionaceae	Vibrio	Proteobacteria
Vibrio ezurae	HDS1-1	GCA_003568985	Scaffold	3.71363	43.3	14	3163	1	6.2915	cellular organisms	Bacteria		Proteobacteria	Gammaproteobacteria	Vibrionales	Vibrionaceae	Vibrio	Proteobacteria
Lelliottia amnigena	FDAARGOS_1445	GCA_019355955	Chromosome	4.59911	52.7426	2	4225	1	4.21302	cellular organisms	Bacteria		Proteobacteria	Gammaproteobacteria	Enterobacterales	Enterobacteriaceae	Lelliottia	Proteobacteria
Thauera butanivorans NBRC 103042	NBRC 103042	GCA_001591165	Contig	4.80654	66.1	156	4551	1	7.97627	cellular organisms	Bacteria		Proteobacteria	Betaproteobacteria	Rhodocyclales	Zoogloeaceae	Thauera	Proteobacteria
Pluralibacter gergoviae	FDAARGOS_186	GCA_003019925	Complete	5.40808	59	1	4880	1	4.73361	cellular organisms	Bacteria		Proteobacteria	Gammaproteobacteria	Enterobacterales	Enterobacteriaceae	Pluralibacter	Proteobacteria
Erwinia persicina	Cp2	GCA_019844095	Complete	4.80293	55.5	2	4279	1	5.39846	cellular organisms	Bacteria		Proteobacteria	Gammaproteobacteria	Enterobacterales	Erwiniaceae	Erwinia	Proteobacteria
Phaeovibrio sulfidiphilus	DSM 23193	GCA_014861485	Contig	2.58546	67	31	1966	1	7.93489	cellular organisms	Bacteria		Proteobacteria	Alphaproteobacteria	Rhodospirillales	Rhodospirillaceae	Phaeovibrio	Proteobacteria
Delftia tsuruhatensis	MTQ3	GCA_001021565	Contig	5.73718	66.9	62	5093	1	9.57426	cellular organisms	Bacteria		Proteobacteria	Betaproteobacteria	Burkholderiales	Comamonadaceae	Delftia	Proteobacteria
Agrobacterium rubi TR3 = NBRC 13261	NBRC 13261	GCA_000739935	Contig	5.29338	57.3	56	4862	1	7.13698	Rhizobium/Agrobacterium group	Bacteria		Proteobacteria	Alphaproteobacteria	Hyphomicrobiales	Rhizobiaceae	Agrobacterium	Proteobacteria
Psychrobacter phenylpyruvicus	Psychrobacter phenylpyruvicus ACAM535	GCA_904846425	Contig	3.27551	41.8	9	2617	1	5.84639	cellular organisms	Bacteria		Proteobacteria	Gammaproteobacteria	Moraxellales	Moraxellaceae	Psychrobacter	Proteobacteria
Shewanella algae	RQs-106	GCA_009730655	Complete	4.99003	53	1	4271	1	8.21822	cellular organisms	Bacteria		Proteobacteria	Gammaproteobacteria	Alteromonadales	Shewanellaceae	Shewanella	Proteobacteria
Acinetobacter schindleri	HZE30-1	GCA_010918895	Complete	3.33719	42.5152	9	3034	1	6.49308	cellular organisms	Bacteria		Proteobacteria	Gammaproteobacteria	Moraxellales	Moraxellaceae	Acinetobacter	Proteobacteria
Legionella fallonii LLAP-10	LLAP-10	GCA_000953135	Complete	4.43489	38.3339	3	3645	1	7.35254	cellular organisms	Bacteria		Proteobacteria	Gammaproteobacteria	Legionellales	Legionellaceae	Legionella	Proteobacteria
Dickeya dianthicola	ME23	GCA_003403135	Complete	4.90906	55.7	1	4228	1	5.36897	cellular organisms	Bacteria		Proteobacteria	Gammaproteobacteria	Enterobacterales	Pectobacteriaceae	Dickeya	Proteobacteria
Musicola paradisiaca Ech703	Ech703	GCA_000023545	Complete	4.67945	55	1	3932	1	5.62055	cellular organisms	Bacteria		Proteobacteria	Gammaproteobacteria	Enterobacterales	Pectobacteriaceae	Musicola	Proteobacteria
Dickeya solani	PPO 9019	GCA_002846995	Complete	4.96243	56.3834	2	4165	1	6.21849	cellular organisms	Bacteria		Proteobacteria	Gammaproteobacteria	Enterobacterales	Pectobacteriaceae	Dickeya	Proteobacteria
Moraxella lacunata	NCTC7911	GCA_900453245	Contig	3.17866	43.6	7	2965	1	7.62226	cellular organisms	Bacteria		Proteobacteria	Gammaproteobacteria	Moraxellales	Moraxellaceae	Moraxella	Proteobacteria
Moraxella atlantae	NCTC11091	GCA_900453305	Contig	2.50164	48	8	2101	1	5.85436	cellular organisms	Bacteria		Proteobacteria	Gammaproteobacteria	Moraxellales	Moraxellaceae	Moraxella	Proteobacteria
Neokomagataea tanensis	AH13 = NBRC 106556	GCA_006542335	Complete	2.577	51.9574	2	2212	1	5.96745	cellular organisms	Bacteria		Proteobacteria	Alphaproteobacteria	Rhodospirillales	Acetobacteraceae	Neokomagataea	Proteobacteria
Neokomagataea thailandica NBRC 106555	NBRC 106555	GCA_001598495	Contig	2.4913	52.4	83	2220	1	6.03604	cellular organisms	Bacteria		Proteobacteria	Alphaproteobacteria	Rhodospirillales	Acetobacteraceae	Neokomagataea	Proteobacteria
Comamonas granuli NBRC 101663	NBRC 101663	GCA_000739995	Contig	3.50599	68.5	34	3203	1	8.98876	cellular organisms	Bacteria		Proteobacteria	Betaproteobacteria	Burkholderiales	Comamonadaceae	Comamonas	Proteobacteria
Sphingobium cloacae	JCM 10874	GCA_002355855	Complete	4.54757	64.4911	7	4370	2	7.3913	cellular organisms	Bacteria		Proteobacteria	Alphaproteobacteria	Sphingomonadales	Sphingomonadaceae	Sphingobium	Proteobacteria
Sphingobium amiense	DSM 16289	GCA_003967075	Complete	4.77392	64.6175	7	4516	1	7.72808	cellular organisms	Bacteria		Proteobacteria	Alphaproteobacteria	Sphingomonadales	Sphingomonadaceae	Sphingobium	Proteobacteria
Bartonella queenslandensis	BqUM	GCA_018155095	Contig	2.0341	37.9	42	1603	1	5.36494	cellular organisms	Bacteria		Proteobacteria	Alphaproteobacteria	Hyphomicrobiales	Bartonellaceae	Bartonella	Proteobacteria
Thioalkalivibrio versutus	D301	GCA_001020955	Complete	2.96936	66	1	2699	1	8.33642	cellular organisms	Bacteria		Proteobacteria	Gammaproteobacteria	Chromatiales	Ectothiorhodospiraceae	Thioalkalivibrio	Proteobacteria
Paraburkholderia phenoliruptrix BR3459a	BR3459a	GCA_000300095	Complete	7.65113	63.1193	3	6559	2	9.17823	cellular organisms	Bacteria		Proteobacteria	Betaproteobacteria	Burkholderiales	Burkholderiaceae	Paraburkholderia	Proteobacteria
Actinobacillus capsulatus DSM 19761	DSM 19761	GCA_000374285	Scaffold	2.62114	40	46	2397	1	4.54545	cellular organisms	Bacteria		Proteobacteria	Gammaproteobacteria	Pasteurellales	Pasteurellaceae	Actinobacillus	Proteobacteria
Legionella drozanskii LLAP-1	LLAP-1	GCA_900640075	Scaffold	3.55843	39.3	64	3107	1	7.11297	cellular organisms	Bacteria		Proteobacteria	Gammaproteobacteria	Legionellales	Legionellaceae	Legionella	Proteobacteria
Sinorhizobium saheli	LMG 7837	GCA_001651875	Scaffold	5.99435	63.6	102	5392	1	7.69659	Sinorhizobium/Ensifer group	Bacteria		Proteobacteria	Alphaproteobacteria	Hyphomicrobiales	Rhizobiaceae	Sinorhizobium	Proteobacteria
Oceaniovalibus guishaninsula JLT2003	JLT2003	GCA_000299575	Contig	2.89713	67.4	68	2814	1	5.68586	cellular organisms	Bacteria		Proteobacteria	Alphaproteobacteria	Rhodobacterales	Roseobacteraceae	Oceaniovalibus	Proteobacteria
Paraglaciecola psychrophila 170	170	GCA_000315075	Contig	5.3356	40.3	107	4545	2	7.17272	cellular organisms	Bacteria		Proteobacteria	Gammaproteobacteria	Alteromonadales	Alteromonadaceae	Paraglaciecola	Proteobacteria
Sinorhizobium terangae	USDA4894	GCA_009601505	Scaffold	7.08128	61.3	139	6265	1	8.22027	Sinorhizobium/Ensifer group	Bacteria		Proteobacteria	Alphaproteobacteria	Hyphomicrobiales	Rhizobiaceae	Sinorhizobium	Proteobacteria
Nitratireductor aquimarinus	TN35-13	GCA_017255295	Contig	4.57167	62.2	28	4274	1	6.08329	cellular organisms	Bacteria		Proteobacteria	Alphaproteobacteria	Hyphomicrobiales	Phyllobacteriaceae	Nitratireductor	Proteobacteria
Nitratireductor pacificus pht-3B	pht-3B	GCA_000300335	Contig	4.46621	65.5	51	4189	1	6.46932	cellular organisms	Bacteria		Proteobacteria	Alphaproteobacteria	Hyphomicrobiales	Phyllobacteriaceae	Nitratireductor	Proteobacteria
Nitratireductor basaltis	UMTGB225	GCA_000733725	Contig	3.55181	59.8	5	3384	1	6.02837	cellular organisms	Bacteria		Proteobacteria	Alphaproteobacteria	Hyphomicrobiales	Phyllobacteriaceae	Nitratireductor	Proteobacteria
Acinetobacter tjernbergiae	DSM 14971	GCA_000759995	Contig	3.66676	38.5	57	3362	1	6.90065	cellular organisms	Bacteria		Proteobacteria	Gammaproteobacteria	Moraxellales	Moraxellaceae	Acinetobacter	Proteobacteria
Ahrensia kielensis DSM 5890	DSM 5890	GCA_000374465	Scaffold	3.36477	48.1	13	3178	1	5.9786	cellular organisms	Bacteria		Proteobacteria	Alphaproteobacteria	Hyphomicrobiales	Ahrensiaceae	Ahrensia	Proteobacteria
Algicola sagamiensis DSM 14643	DSM 14643	GCA_000374485	Scaffold	4.34128	42.8	37	3882	1	8.01133	cellular organisms	Bacteria		Proteobacteria	Gammaproteobacteria	Alteromonadales	Pseudoalteromonadaceae	Algicola	Proteobacteria
Brachymonas chironomi DSM 19884	DSM 19884	GCA_000374625	Scaffold	2.50356	63.6	35	2343	1	6.53009	cellular organisms	Bacteria		Proteobacteria	Betaproteobacteria	Burkholderiales	Comamonadaceae	Brachymonas	Proteobacteria
Chitinilyticum litopenaei DSM 21440	DSM 21440	GCA_000428145	Scaffold	3.96845	62.6	86	3593	1	9.62984	cellular organisms	Bacteria		Proteobacteria	Betaproteobacteria	Neisseriales	Chromobacteriaceae	Chitinilyticum	Proteobacteria
Arhodomonas aquaeolei DSM 8974	DSM 8974	GCA_000374645	Scaffold	3.95777	69.4	48	3519	1	7.89997	cellular organisms	Bacteria		Proteobacteria	Gammaproteobacteria	Chromatiales	Ectothiorhodospiraceae	Arhodomonas	Proteobacteria
Pusillimonas noertemannii	DSM 10065	GCA_003545825	Contig	4.20738	62.6	10	3855	1	8.40467	cellular organisms	Bacteria		Proteobacteria	Betaproteobacteria	Burkholderiales	Alcaligenaceae	Pusillimonas (ex Stolz et al. 2005)	Proteobacteria
Nitratireductor indicus	CGMCC 1.10953	GCA_900115835	Scaffold	5.00593	60.8	36	4759	1	6.66106	cellular organisms	Bacteria		Proteobacteria	Alphaproteobacteria	Hyphomicrobiales	Phyllobacteriaceae	Nitratireductor	Proteobacteria
Chitiniphilus shinanonensis DSM 23277	DSM 23277	GCA_000374805	Scaffold	4.15163	66.4	42	3655	1	9.16553	cellular organisms	Bacteria		Proteobacteria	Betaproteobacteria	Neisseriales	Chromobacteriaceae	Chitiniphilus	Proteobacteria
Nitratireductor kimnyeongensis	KACC 11904	GCA_019891395	Complete	4.05225	59.81	2	3780	1	6.03175	cellular organisms	Bacteria		Proteobacteria	Alphaproteobacteria	Hyphomicrobiales	Phyllobacteriaceae	Nitratireductor	Proteobacteria
Dyella ginsengisoli LA-4	LA-4	GCA_000334915	Contig	4.54686	67.7	99	4046	1	8.94711	cellular organisms	Bacteria		Proteobacteria	Gammaproteobacteria	Xanthomonadales	Rhodanobacteraceae	Dyella	Proteobacteria
Thauera aminoaromatica S2	S2	GCA_000310185	Contig	4.2807	68.7	317	3826	1	8.12223	cellular organisms	Bacteria		Proteobacteria	Betaproteobacteria	Rhodocyclales	Zoogloeaceae	Thauera	Proteobacteria
Thauera linaloolentis 47Lol = DSM 12138	DSM 12138	GCA_000621305	Scaffold	4.21434	66.6	45	3761	1	8.64132	cellular organisms	Bacteria		Proteobacteria	Betaproteobacteria	Rhodocyclales	Zoogloeaceae	Thauera	Proteobacteria
Thauera phenylacetica B4P	B4P	GCA_000310225	Contig	5.02239	68.6	681	4624	1	8.2992	cellular organisms	Bacteria		Proteobacteria	Betaproteobacteria	Rhodocyclales	Zoogloeaceae	Thauera	Proteobacteria
Gayadomonas joobiniege G7	G7	GCA_000300815	Contig	3.91043	41.4213	8	3325	1	9.80451	cellular organisms	Bacteria		Proteobacteria	Gammaproteobacteria	Alteromonadales	Alteromonadaceae	Gayadomonas	Proteobacteria
Herbaspirillum huttiense	NFYY 53159	GCA_004367745	Complete	5.69177	62.3	1	4980	1	10.1004	cellular organisms	Bacteria		Proteobacteria	Betaproteobacteria	Burkholderiales	Oxalobacteraceae	Herbaspirillum	Proteobacteria
Caenispirillum salinarum AK4	AK4	GCA_000315795	Contig	4.95247	68.8	61	4487	1	8.1569	cellular organisms	Bacteria		Proteobacteria	Alphaproteobacteria	Rhodospirillales	Rhodospirillaceae	Caenispirillum	Proteobacteria
Halomonas jeotgali Hwa	Hwa	GCA_000334215	Contig	2.8471	62.9	26	2501	1	6.35746	cellular organisms	Bacteria		Proteobacteria	Gammaproteobacteria	Oceanospirillales	Halomonadaceae	Halomonas	Proteobacteria
Moraxella macacae 0408225	408225	GCA_000320365	Contig	2.08466	39.6941	3	1788	1	6.26398	cellular organisms	Bacteria		Proteobacteria	Gammaproteobacteria	Moraxellales	Moraxellaceae	Moraxella	Proteobacteria
Aliiglaciecola lipolytica E3	E3	GCA_000314975	Contig	4.84214	40.8	76	4172	1	8.84468	cellular organisms	Bacteria		Proteobacteria	Gammaproteobacteria	Alteromonadales	Alteromonadaceae	Aliiglaciecola	Proteobacteria
Paraglaciecola arctica BSs20135	BSs20135	GCA_000314995	Contig	5.96446	40.1	72	5063	2	9.12502	cellular organisms	Bacteria		Proteobacteria	Gammaproteobacteria	Alteromonadales	Alteromonadaceae	Paraglaciecola	Proteobacteria
Glaciecola pallidula DSM 14239 = ACAM 615	DSM 14239	GCA_000428905	Scaffold	4.36305	41.2	29	3686	1	7.35214	cellular organisms	Bacteria		Proteobacteria	Gammaproteobacteria	Alteromonadales	Alteromonadaceae	Glaciecola	Proteobacteria
Paraglaciecola polaris LMG 21857	LMG 21857	GCA_000315055	Contig	5.2395	44.1	146	4466	1	8.62069	cellular organisms	Bacteria		Proteobacteria	Gammaproteobacteria	Alteromonadales	Alteromonadaceae	Paraglaciecola	Proteobacteria
Paraglaciecola mesophila KMM 241	KMM 241	GCA_000315015	Contig	5.05576	44.3	90	4294	1	8.40708	cellular organisms	Bacteria		Proteobacteria	Gammaproteobacteria	Alteromonadales	Alteromonadaceae	Paraglaciecola	Proteobacteria
Pseudomonas protegens CHA0	CHA0	GCA_900560965	Complete	6.8683	63.4	1	6131	1	9.36226	cellular organisms	Bacteria		Proteobacteria	Gammaproteobacteria	Pseudomonadales	Pseudomonadaceae	Pseudomonas	Proteobacteria
Octadecabacter arcticus 238	238	GCA_000155735	Complete	5.47825	55.1917	3	4990	1	7.17435	cellular organisms	Bacteria		Proteobacteria	Alphaproteobacteria	Rhodobacterales	Roseobacteraceae	Octadecabacter	Proteobacteria
Halomonas zhanjiangensis DSM 21076	DSM 21076	GCA_000377665	Scaffold	4.05878	54.5	16	3623	1	7.03837	cellular organisms	Bacteria		Proteobacteria	Gammaproteobacteria	Oceanospirillales	Halomonadaceae	Halomonas	Proteobacteria
Pseudomonas umsongensis	CY-1	GCA_012647205	Complete	6.69008	59.6	1	5912	1	8.3728	cellular organisms	Bacteria		Proteobacteria	Gammaproteobacteria	Pseudomonadales	Pseudomonadaceae	Pseudomonas	Proteobacteria
Pseudomonas resinovorans DSM 21078	DSM 21078	GCA_000423545	Scaffold	6.02768	63.6	53	5457	1	9.07092	cellular organisms	Bacteria		Proteobacteria	Gammaproteobacteria	Pseudomonadales	Pseudomonadaceae	Pseudomonas	Proteobacteria
Vibrio jasicida 090810c	090810c	GCA_002887615	Complete	5.98952	45.1	2	5198	1	8.52251	cellular organisms	Bacteria		Proteobacteria	Gammaproteobacteria	Vibrionales	Vibrionaceae	Vibrio	Proteobacteria
Gilvimarinus chinensis DSM 19667	DSM 19667	GCA_000377745	Scaffold	4.06887	51.2	18	3528	1	9.21202	cellular organisms	Bacteria		Proteobacteria	Gammaproteobacteria	Cellvibrionales	Cellvibrionaceae	Gilvimarinus	Proteobacteria
Paracoccus haeundaensis	CGMCC 1.8012	GCA_006239215	Contig	4.10483	66.2	127	3949	1	7.19169	cellular organisms	Bacteria		Proteobacteria	Alphaproteobacteria	Rhodobacterales	Rhodobacteraceae	Paracoccus	Proteobacteria
Paracoccus aestuarii	DSM 19484	GCA_003594815	Contig	3.74736	67.7	272	3634	1	6.52174	cellular organisms	Bacteria		Proteobacteria	Alphaproteobacteria	Rhodobacterales	Rhodobacteraceae	Paracoccus	Proteobacteria
Rahnella inusitata	Se8.10.12	GCA_018288855	Chromosome	5.47121	52.8668	3	4918	1	5.83571	cellular organisms	Bacteria		Proteobacteria	Gammaproteobacteria	Enterobacterales	Yersiniaceae	Rahnella	Proteobacteria
Paracoccus marcusii	CP157	GCA_019141545	Complete	4.07728	66.4356	23	3897	1	6.82576	cellular organisms	Bacteria		Proteobacteria	Alphaproteobacteria	Rhodobacterales	Rhodobacteraceae	Paracoccus	Proteobacteria
Vibrio cincinnatiensis	NCTC12012	GCA_900460255	Contig	3.80082	43.8	3	3313	1	7.0329	cellular organisms	Bacteria		Proteobacteria	Gammaproteobacteria	Vibrionales	Vibrionaceae	Vibrio	Proteobacteria
Sulfitobacter guttiformis KCTC 32187	KCTC 32187	GCA_000622425	Contig	3.97667	56.1	4	3701	1	6.83599	cellular organisms	Bacteria		Proteobacteria	Alphaproteobacteria	Rhodobacterales	Roseobacteraceae	Sulfitobacter	Proteobacteria
Thioalkalivibrio nitratireducens DSM 14787	DSM 14787	GCA_000321415	Complete	4.00235	66.5	1	3574	1	7.92632	cellular organisms	Bacteria		Proteobacteria	Gammaproteobacteria	Chromatiales	Ectothiorhodospiraceae	Thioalkalivibrio	Proteobacteria
Geopsychrobacter electrodiphilus DSM 16401	DSM 16401	GCA_000384395	Contig	4.24173	53.2	1	3795	1	11.1726	cellular organisms	Bacteria		Proteobacteria	Deltaproteobacteria	Desulfuromonadales	Geobacteraceae	Geopsychrobacter	Proteobacteria
Profundibacterium mesophilum KAUST100406-0324	KAUST100406-0324	GCA_009835145	Contig	3.38813	66.7	130	3198	1	7.09819	cellular organisms	Bacteria		Proteobacteria	Alphaproteobacteria	Rhodobacterales	Roseobacteraceae	Profundibacterium	Proteobacteria
Achromobacter denitrificans	FDAARGOS_788	GCA_013267375	Complete	6.73688	67.6	1	6156	1	8.08967	cellular organisms	Bacteria		Proteobacteria	Betaproteobacteria	Burkholderiales	Alcaligenaceae	Achromobacter	Proteobacteria
Citrobacter amalonaticus	FDAARGOS_165	GCA_001558935	Complete	5.08404	53.1318	2	4679	1	3.94877	cellular organisms	Bacteria		Proteobacteria	Gammaproteobacteria	Enterobacterales	Enterobacteriaceae	Citrobacter	Proteobacteria
Marinobacterium rhizophilum DSM 18822	DSM 18822	GCA_000378045	Scaffold	5.36457	58.5	58	4611	1	7.85079	cellular organisms	Bacteria		Proteobacteria	Gammaproteobacteria	Oceanospirillales	Oceanospirillaceae	Marinobacterium	Proteobacteria
Rudaea cellulosilytica DSM 22992	DSM 22992	GCA_000378125	Scaffold	4.34364	63.7	6	3691	1	8.88648	cellular organisms	Bacteria		Proteobacteria	Gammaproteobacteria	Xanthomonadales	Rhodanobacteraceae	Rudaea	Proteobacteria
Saccharibacter floricola DSM 15669	DSM 15669	GCA_000378165	Scaffold	2.38407	51.2	43	2156	1	5.93692	cellular organisms	Bacteria		Proteobacteria	Alphaproteobacteria	Rhodospirillales	Acetobacteraceae	Saccharibacter	Proteobacteria
Salinimonas chungwhensis DSM 16280	DSM 16280	GCA_000378185	Scaffold	3.98544	47	30	3501	1	8.0834	Alteromonas/Salinimonas group	Bacteria		Proteobacteria	Gammaproteobacteria	Alteromonadales	Alteromonadaceae	Salinimonas	Proteobacteria
Methylophilus methylotrophus DSM 46235 = ATCC 53528	ATCC 53528	GCA_000378225	Scaffold	2.86022	49.6	14	2660	1	8.30827	cellular organisms	Bacteria		Proteobacteria	Betaproteobacteria	Nitrosomonadales	Methylophilaceae	Methylophilus	Proteobacteria
Bibersteinia trehalosi USDA-ARS-USMARC-188	USDA-ARS-USMARC-188	GCA_000521725	Complete	2.34097	41	1	2055	1	4.57421	cellular organisms	Bacteria		Proteobacteria	Gammaproteobacteria	Pasteurellales	Pasteurellaceae	Bibersteinia	Proteobacteria
Herbaspirillum hiltneri N3	N3	GCA_001267925	Complete	4.96547	60.8	1	4445	1	9.65129	cellular organisms	Bacteria		Proteobacteria	Betaproteobacteria	Burkholderiales	Oxalobacteraceae	Herbaspirillum	Proteobacteria
Cystobacter fuscus DSM 2262	DSM 2262	GCA_000335475	Contig	12.2824	68.6	76	9829	2	14.8133	cellular organisms	Bacteria		Proteobacteria	Deltaproteobacteria	Myxococcales	Archangiaceae	Cystobacter	Proteobacteria
Legionella rowbothamii	LLAP6	GCA_900639985	Contig	3.96875	39.3	35	3327	1	7.00331	cellular organisms	Bacteria		Proteobacteria	Gammaproteobacteria	Legionellales	Legionellaceae	Legionella	Proteobacteria
Henriciella marina DSM 19595	DSM 19595	GCA_000376805	Contig	3.27777	59.9	2	3151	1	6.85497	cellular organisms	Bacteria		Proteobacteria	Alphaproteobacteria	Hyphomonadales	Hyphomonadaceae	Henriciella	Proteobacteria
Hirschia maritima DSM 19733	DSM 19733	GCA_000378345	Scaffold	3.35127	44.6	10	3036	1	7.74045	cellular organisms	Bacteria		Proteobacteria	Alphaproteobacteria	Hyphomonadales	Hyphomonadaceae	Hirschia	Proteobacteria
Leeia oryzae DSM 17879	DSM 17879	GCA_000376945	Contig	3.78544	54.5	25	3404	1	10.0764	cellular organisms	Bacteria		Proteobacteria	Betaproteobacteria	Neisseriales	Chromobacteriaceae	Leeia	Proteobacteria
Chitinimonas koreensis DSM 17726	DSM 17726	GCA_000428465	Scaffold	5.5861	68.8	39	4581	1	10.1266	cellular organisms	Bacteria		Proteobacteria	Betaproteobacteria	Burkholderiales	Burkholderiaceae	Chitinimonas	Proteobacteria
Hahella ganghwensis DSM 17046	DSM 17046	GCA_000376785	Contig	6.56496	49.2	144	5903	1	9.28342	cellular organisms	Bacteria		Proteobacteria	Gammaproteobacteria	Oceanospirillales	Hahellaceae	Hahella	Proteobacteria
Halomonas anticariensis FP35 = DSM 16096	FP35	GCA_000409775	Scaffold	5.07059	58.5	21	4601	1	7.15062	cellular organisms	Bacteria		Proteobacteria	Gammaproteobacteria	Oceanospirillales	Halomonadaceae	Halomonas	Proteobacteria
Halomonas lutea DSM 23508	DSM 23508	GCA_000378505	Scaffold	4.53309	59.1	42	4082	1	6.90838	cellular organisms	Bacteria		Proteobacteria	Gammaproteobacteria	Oceanospirillales	Halomonadaceae	Halomonas	Proteobacteria
Perlucidibaca piscinae DSM 21586	DSM 21586	GCA_000420045	Contig	2.42407	64.9	13	2299	1	6.74206	cellular organisms	Bacteria		Proteobacteria	Gammaproteobacteria	Pseudomonadales	Perlucidibacaceae	Perlucidibaca	Proteobacteria
Hellea balneolensis DSM 19091	DSM 19091	GCA_000428525	Scaffold	3.20882	48.4	10	2983	1	7.64331	cellular organisms	Bacteria		Proteobacteria	Alphaproteobacteria	Maricaulales	Robiginitomaculaceae	Hellea	Proteobacteria
Zooshikella ganghwensis	VG4	GCA_002261065	Contig	6.60515	41.1	12	5702	1	8.90915	cellular organisms	Bacteria		Proteobacteria	Gammaproteobacteria	Oceanospirillales	Zooshikellaceae	Zooshikella	Proteobacteria
Thiomicrorhabdus arctica DSM 13458	DSM 13458	GCA_000381085	Scaffold	2.55288	41.9	6	2237	1	7.91238	cellular organisms	Bacteria		Proteobacteria	Gammaproteobacteria	Thiotrichales	Piscirickettsiaceae	Thiomicrorhabdus	Proteobacteria
Candidatus Endolissoclinum faulkneri L2	L2	GCA_000319385	Complete	1.48119	34.1	1	771	1	3.89105	cellular organisms	Bacteria		Proteobacteria	Alphaproteobacteria	Rhodospirillales	Rhodospirillaceae	Candidatus Endolissoclinum	Proteobacteria
Succinimonas amylolytica DSM 2873	DSM 2873	GCA_000378405	Scaffold	3.96427	48.1	23	2810	1	9.67627	cellular organisms	Bacteria		Proteobacteria	Gammaproteobacteria	Aeromonadales	Succinivibrionaceae	Succinimonas	Proteobacteria
Colwellia piezophila ATCC BAA-637	ATCC BAA-637	GCA_000378625	Scaffold	5.48438	38.9	38	4384	2	9.69434	cellular organisms	Bacteria		Proteobacteria	Gammaproteobacteria	Alteromonadales	Colwelliaceae	Colwellia	Proteobacteria
Desulfospira joergensenii DSM 10085	DSM 10085	GCA_000420085	Contig	6.11947	50.6	6	5382	2	11.7986	cellular organisms	Bacteria		Proteobacteria	Deltaproteobacteria	Desulfobacterales	Desulfobacteraceae	Desulfospira	Proteobacteria
Caldimonas manganoxidans ATCC BAA-369	ATCC BAA-369	GCA_000381125	Scaffold	3.53212	66	89	3294	1	8.01214	cellular organisms	Bacteria		Proteobacteria	Betaproteobacteria	Burkholderiales	Comamonadaceae	Caldimonas	Proteobacteria
Curvibacter lanceolatus ATCC 14669	ATCC 14669	GCA_000381265	Scaffold	6.83252	65.5	72	6157	1	10.0698	cellular organisms	Bacteria		Proteobacteria	Betaproteobacteria	Burkholderiales	Comamonadaceae	Curvibacter	Proteobacteria
Pseudohaliea rubra DSM 19751	DSM 19751	GCA_000764025	Scaffold	3.2123	66.1	86	2831	1	6.95867	cellular organisms	Bacteria		Proteobacteria	Gammaproteobacteria	Cellvibrionales	Halieaceae	Pseudohaliea	Proteobacteria
Desulfovibrio desulfuricans	L4	GCA_017815575	Complete	3.55489	56.8144	2	2937	1	11.6786	cellular organisms	Bacteria		Proteobacteria	Deltaproteobacteria	Desulfovibrionales	Desulfovibrionaceae	Desulfovibrio	Proteobacteria
Aromatoleum toluclasticum ATCC 700605	MF63	GCA_000378245	Scaffold	5.92598	66	47	5375	1	9.2093	cellular organisms	Bacteria		Proteobacteria	Betaproteobacteria	Rhodocyclales	Rhodocyclaceae	Aromatoleum	Proteobacteria
Nitrosospira briensis C-128	C-128	GCA_000619905	Complete	3.21011	53.3	1	2785	1	6.78636	cellular organisms	Bacteria		Proteobacteria	Betaproteobacteria	Nitrosomonadales	Nitrosomonadaceae	Nitrosospira	Proteobacteria
Acinetobacter tandoii	W4-4-4	GCA_008867985	Contig	3.57354	40.2	50	3288	1	6.87348	cellular organisms	Bacteria		Proteobacteria	Gammaproteobacteria	Moraxellales	Moraxellaceae	Acinetobacter	Proteobacteria
Acinetobacter rudis CIP 110305	CIP 110305	GCA_000413895	Scaffold	4.06669	39.2	11	3516	1	6.7975	cellular organisms	Bacteria		Proteobacteria	Gammaproteobacteria	Moraxellales	Moraxellaceae	Acinetobacter	Proteobacteria
Acinetobacter beijerinckii CIP 110307	CIP 110307	GCA_000369005	Scaffold	3.56333	38.3	5	3255	1	7.15822	cellular organisms	Bacteria		Proteobacteria	Gammaproteobacteria	Moraxellales	Moraxellaceae	Acinetobacter	Proteobacteria
Acinetobacter towneri	GX3	GCA_017498585	Complete	2.79983	41.4932	3	2536	1	5.67823	cellular organisms	Bacteria		Proteobacteria	Gammaproteobacteria	Moraxellales	Moraxellaceae	Acinetobacter	Proteobacteria
Acinetobacter soli	M3-1-68	GCA_018139125	Complete	3.52075	42.8457	2	3135	1	6.53907	cellular organisms	Bacteria		Proteobacteria	Gammaproteobacteria	Moraxellales	Moraxellaceae	Acinetobacter	Proteobacteria
Acinetobacter brisouii CIP 110357	CIP 110357	GCA_000488275	Scaffold	3.14851	41.7	7	2877	1	6.25652	cellular organisms	Bacteria		Proteobacteria	Gammaproteobacteria	Moraxellales	Moraxellaceae	Acinetobacter	Proteobacteria
Acinetobacter indicus	TQ23	GCA_009914475	Complete	3.08493	45.7777	3	2770	1	5.84838	cellular organisms	Bacteria		Proteobacteria	Gammaproteobacteria	Moraxellales	Moraxellaceae	Acinetobacter	Proteobacteria
Acinetobacter gyllenbergii	FMP01	GCA_001682515	Scaffold	4.28491	41	25	3974	1	7.19678	cellular organisms	Bacteria		Proteobacteria	Gammaproteobacteria	Moraxellales	Moraxellaceae	Acinetobacter	Proteobacteria
Acinetobacter gerneri DSM 14967 = CIP 107464 = MTCC 9824	CIP 107464	GCA_000368565	Scaffold	4.59517	37.9	42	4104	1	7.48051	cellular organisms	Bacteria		Proteobacteria	Gammaproteobacteria	Moraxellales	Moraxellaceae	Acinetobacter	Proteobacteria
Acinetobacter guillouiae	NBRC 110550	GCA_002370525	Complete	4.64842	38.3	1	4164	1	7.0365	cellular organisms	Bacteria		Proteobacteria	Gammaproteobacteria	Moraxellales	Moraxellaceae	Acinetobacter	Proteobacteria
Aeromonas diversa CDC 2478-85	CECT 4254	GCA_000819805	Scaffold	4.06251	61.6	37	3696	1	7.25108	cellular organisms	Bacteria		Proteobacteria	Gammaproteobacteria	Aeromonadales	Aeromonadaceae	Aeromonas	Proteobacteria
Litoreibacter arenae DSM 19593	DSM 19593	GCA_000442275	Scaffold	3.68276	60.3	14	3535	1	6.84583	cellular organisms	Bacteria		Proteobacteria	Alphaproteobacteria	Rhodobacterales	Roseobacteraceae	Litoreibacter	Proteobacteria
Aeromonas molluscorum 848	848	GCA_000388115	Contig	4.23617	59.2	309	3786	1	7.34284	cellular organisms	Bacteria		Proteobacteria	Gammaproteobacteria	Aeromonadales	Aeromonadaceae	Aeromonas	Proteobacteria
Rickettsia monacensis	IrR/Munich	GCA_000499665	Complete	1.35345	32.4	1	1252	1	5.51118	cellular organisms	Bacteria		Proteobacteria	Alphaproteobacteria	Rickettsiales	Rickettsiaceae	Rickettsia	Proteobacteria
Salinivibrio costicola subsp. alcaliphilus	DSM 16359	GCA_001996185	Contig	3.38166	49.3	248	2979	1	6.94864	cellular organisms	Bacteria		Proteobacteria	Gammaproteobacteria	Vibrionales	Vibrionaceae	Salinivibrio	Proteobacteria
Liberibacter crescens	BT-0	GCA_001543305	Complete	1.52212	35.4	1	1292	1	3.94737	cellular organisms	Bacteria		Proteobacteria	Alphaproteobacteria	Hyphomicrobiales	Rhizobiaceae	Liberibacter	Proteobacteria
Morganella psychrotolerans	CCUG 53682T	GCA_008692955	Contig	4.16565	48.1	20	3738	1	4.44088	cellular organisms	Bacteria		Proteobacteria	Gammaproteobacteria	Enterobacterales	Morganellaceae	Morganella	Proteobacteria
Hafnia paralvei	AVS0177	GCA_020150375	Complete	4.94553	48.1088	3	4376	1	4.82176	cellular organisms	Bacteria		Proteobacteria	Gammaproteobacteria	Enterobacterales	Hafniaceae	Hafnia	Proteobacteria
Proteus hauseri	15H5D-4a	GCA_004116975	Complete	3.93073	37.5	1	3448	1	4.26334	cellular organisms	Bacteria		Proteobacteria	Gammaproteobacteria	Enterobacterales	Morganellaceae	Proteus	Proteobacteria
Vibrio casei	JB196	GCA_003335255	Contig	3.98729	40.6	28	3475	1	6.64748	cellular organisms	Bacteria		Proteobacteria	Gammaproteobacteria	Vibrionales	Vibrionaceae	Vibrio	Proteobacteria
Psychrobacter namhaensis	Psychrobacter namhaensis SW-242	GCA_904846355	Contig	2.82451	44.9	12	2319	1	6.64079	cellular organisms	Bacteria		Proteobacteria	Gammaproteobacteria	Moraxellales	Moraxellaceae	Psychrobacter	Proteobacteria
Serratia liquefaciens	S1	GCA_008364325	Complete	5.34995	55.2781	3	4890	1	5.43967	cellular organisms	Bacteria		Proteobacteria	Gammaproteobacteria	Enterobacterales	Yersiniaceae	Serratia	Proteobacteria
Halomonas alkaliphila	X3	GCA_003612795	Complete	4.02951	52.7	1	3567	1	6.95262	cellular organisms	Bacteria		Proteobacteria	Gammaproteobacteria	Oceanospirillales	Halomonadaceae	Halomonas	Proteobacteria
Halomonas venusta	4743	GCA_016859375	Chromosome	4.28226	52.7981	2	3777	1	7.04263	cellular organisms	Bacteria		Proteobacteria	Gammaproteobacteria	Oceanospirillales	Halomonadaceae	Halomonas	Proteobacteria
Providencia heimbachae	NCTC12003	GCA_900475855	Complete	4.286	40.4	1	3757	1	4.49827	cellular organisms	Bacteria		Proteobacteria	Gammaproteobacteria	Enterobacterales	Morganellaceae	Providencia	Proteobacteria
Raoultella ornithinolytica	NCTC9164	GCA_901421005	Contig	5.60686	55.7	2	5034	1	5.12515	Klebsiella/Raoultella group	Bacteria		Proteobacteria	Gammaproteobacteria	Enterobacterales	Enterobacteriaceae	Raoultella	Proteobacteria
Psychrobacter celer	DSM 23510	GCA_016107555	Contig	3.01909	46.6	73	2415	1	6.50104	cellular organisms	Bacteria		Proteobacteria	Gammaproteobacteria	Moraxellales	Moraxellaceae	Psychrobacter	Proteobacteria
Vibrio litoralis DSM 17657	DSM 17657	GCA_000426765	Scaffold	3.82388	41.9	20	3369	1	5.87711	cellular organisms	Bacteria		Proteobacteria	Gammaproteobacteria	Vibrionales	Vibrionaceae	Vibrio	Proteobacteria
Psychrobacter faecalis	Psychrobacter faecalis Iso-46	GCA_904845915	Contig	3.07267	43.6	101	2502	1	6.47482	cellular organisms	Bacteria		Proteobacteria	Gammaproteobacteria	Moraxellales	Moraxellaceae	Psychrobacter	Proteobacteria
Stenotrophomonas rhizophila	DSM14405	GCA_000661955	Chromosome	4.64898	67.3	1	3998	1	9.02951	cellular organisms	Bacteria		Proteobacteria	Gammaproteobacteria	Xanthomonadales	Xanthomonadaceae	Stenotrophomonas	Proteobacteria
Pseudomonas lundensis	2T.2.5.2	GCA_015377145	Complete	4.93414	58.5969	2	4394	1	7.91989	cellular organisms	Bacteria		Proteobacteria	Gammaproteobacteria	Pseudomonadales	Pseudomonadaceae	Pseudomonas	Proteobacteria
Psychrobacter immobilis	DSM 7229	GCA_003148585	Scaffold	3.24307	42.8	37	2621	1	6.98207	cellular organisms	Bacteria		Proteobacteria	Gammaproteobacteria	Moraxellales	Moraxellaceae	Psychrobacter	Proteobacteria
Psychrobacter aquimaris	Psychrobacter aquimaris SW-210	GCA_904845885	Contig	3.44195	43	17	2889	1	6.6459	cellular organisms	Bacteria		Proteobacteria	Gammaproteobacteria	Moraxellales	Moraxellaceae	Psychrobacter	Proteobacteria
Raoultella terrigena	JH01	GCA_012029655	Complete	5.59845	57.4	1	5045	1	5.47076	Klebsiella/Raoultella group	Bacteria		Proteobacteria	Gammaproteobacteria	Enterobacterales	Enterobacteriaceae	Raoultella	Proteobacteria
Maridesulfovibrio hydrothermalis AM13 = DSM 14728	AM13	GCA_000331025	Chromosome	3.70836	45.1086	2	3205	1	11.8565	cellular organisms	Bacteria		Proteobacteria	Deltaproteobacteria	Desulfovibrionales	Desulfovibrionaceae	Maridesulfovibrio	Proteobacteria
Candidatus Blochmannia chromaiodes str. 640	640	GCA_000331065	Complete	0.791219	29.5	1	608	1	1.15132	Enterobacteriaceae incertae sedis	Bacteria	ant endosymbionts	Proteobacteria	Gammaproteobacteria	Enterobacterales	Enterobacteriaceae	Candidatus Blochmannia	Proteobacteria
Frederiksenia canicola	HPA 21	GCA_011455495	Complete	2.1363	42.7	1	1953	1	3.1234	cellular organisms	Bacteria		Proteobacteria	Gammaproteobacteria	Pasteurellales	Pasteurellaceae	Frederiksenia	Proteobacteria
Tritonibacter mobilis F1926	F1926	GCA_000376545	Complete	4.83003	58.7372	5	4476	1	7.57373	cellular organisms	Bacteria		Proteobacteria	Alphaproteobacteria	Rhodobacterales	Rhodobacteraceae	Tritonibacter	Proteobacteria
Brevundimonas aveniformis DSM 17977	DSM 17977	GCA_000428765	Scaffold	2.57957	65.1	6	2558	1	6.52854	cellular organisms	Bacteria		Proteobacteria	Alphaproteobacteria	Caulobacterales	Caulobacteraceae	Brevundimonas	Proteobacteria
Conchiformibius kuhniae DSM 17694	DSM 17694	GCA_000428785	Scaffold	2.11863	56.2	50	2010	1	5.02238	cellular organisms	Bacteria		Proteobacteria	Betaproteobacteria	Neisseriales	Neisseriaceae	Conchiformibius	Proteobacteria
Desulfomicrobium escambiense DSM 10707	DSM 10707	GCA_000428825	Scaffold	3.78211	63.7	38	3335	1	12.2939	cellular organisms	Bacteria		Proteobacteria	Deltaproteobacteria	Desulfovibrionales	Desulfomicrobiaceae	Desulfomicrobium	Proteobacteria
Marinobacterium litorale DSM 23545	DSM 23545	GCA_000428985	Scaffold	4.3804	56.4	64	4122	1	9.46143	cellular organisms	Bacteria		Proteobacteria	Gammaproteobacteria	Oceanospirillales	Oceanospirillaceae	Marinobacterium	Proteobacteria
Novosphingobium acidiphilum DSM 19966	DSM 19966	GCA_000429005	Scaffold	3.70906	64.3	54	3372	1	7.35251	cellular organisms	Bacteria		Proteobacteria	Alphaproteobacteria	Sphingomonadales	Sphingomonadaceae	Novosphingobium	Proteobacteria
Salinarimonas rosea DSM 21201	DSM 21201	GCA_000429045	Scaffold	5.24532	71.8	56	4826	1	6.96229	cellular organisms	Bacteria		Proteobacteria	Alphaproteobacteria	Hyphomicrobiales	Salinarimonadaceae	Salinarimonas	Proteobacteria
Silanimonas lenta DSM 16282	DSM 16282	GCA_000429065	Scaffold	2.64704	71.1	21	2358	1	8.60899	cellular organisms	Bacteria		Proteobacteria	Gammaproteobacteria	Xanthomonadales	Xanthomonadaceae	Silanimonas	Proteobacteria
Novosphingopyxis baekryungensis DSM 16222	DSM 16222	GCA_000420305	Contig	3.06821	62.4	10	2873	1	6.92656	cellular organisms	Bacteria		Proteobacteria	Alphaproteobacteria	Sphingomonadales	Sphingomonadaceae	Novosphingopyxis	Proteobacteria
Myxococcus stipitatus DSM 14675	DSM 14675	GCA_000331735	Complete	10.3506	69.2	1	7940	2	13.9421	cellular organisms	Bacteria		Proteobacteria	Deltaproteobacteria	Myxococcales	Myxococcaceae	Myxococcus	Proteobacteria
Oceanimonas smirnovii ATCC BAA-899	ATCC BAA-899	GCA_000381965	Scaffold	3.28272	56.2	27	3069	1	6.6797	cellular organisms	Bacteria		Proteobacteria	Gammaproteobacteria	Aeromonadales	Aeromonadaceae	Oceanimonas	Proteobacteria
Microbulbifer variabilis ATCC 700307	ATCC 700307	GCA_000380565	Contig	4.83567	48.8	29	4207	1	7.72522	cellular organisms	Bacteria		Proteobacteria	Gammaproteobacteria	Cellvibrionales	Microbulbiferaceae	Microbulbifer	Proteobacteria
Hippea alviniae EP5-r	EP5-r	GCA_000420385	Contig	1.74939	37	4	1743	1	8.0895	cellular organisms	Bacteria		Proteobacteria	Deltaproteobacteria	Desulfurellales	Desulfurellaceae	Hippea	Proteobacteria
Aestuariibacter salexigens DSM 15300	DSM 15300	GCA_000429145	Scaffold	3.78384	48.5	22	3370	1	8.84273	cellular organisms	Bacteria		Proteobacteria	Gammaproteobacteria	Alteromonadales	Alteromonadaceae	Aestuariibacter	Proteobacteria
Acetobacter nitrogenifigens DSM 23921 = LMG 23498	NBRC 105050	GCA_007991375	Contig	4.24131	60.5	113	3648	1	6.74342	cellular organisms	Bacteria		Proteobacteria	Alphaproteobacteria	Rhodospirillales	Acetobacteraceae	Acetobacter	Proteobacteria
Megalodesulfovibrio gigas DSM 1382 = ATCC 19364	ATCC 19364	GCA_000468495	Chromosome	3.79602	63.6919	2	3300	1	13	cellular organisms	Bacteria		Proteobacteria	Deltaproteobacteria	Desulfovibrionales	Desulfovibrionaceae	Megalodesulfovibrio	Proteobacteria
Desulfovibrio inopinatus DSM 10711	DSM 10711	GCA_000429305	Scaffold	5.76755	49.2	69	4799	1	14.5447	cellular organisms	Bacteria		Proteobacteria	Deltaproteobacteria	Desulfovibrionales	Desulfovibrionaceae	Desulfovibrio	Proteobacteria
Paucidesulfovibrio longus DSM 6739	DSM 6739	GCA_000420485	Scaffold	3.70183	63.7	19	3380	1	11.9527	cellular organisms	Bacteria		Proteobacteria	Deltaproteobacteria	Desulfovibrionales	Desulfovibrionaceae	Paucidesulfovibrio	Proteobacteria
Fundidesulfovibrio putealis DSM 16056	DSM 16056	GCA_000429325	Scaffold	4.70574	62.8	29	4176	1	12.6676	cellular organisms	Bacteria		Proteobacteria	Deltaproteobacteria	Desulfovibrionales	Desulfovibrionaceae	Fundidesulfovibrio	Proteobacteria
Aliagarivorans marinus DSM 23064	DSM 23064	GCA_000429485	Scaffold	4.87835	53.3	42	4332	1	8.70268	cellular organisms	Bacteria		Proteobacteria	Gammaproteobacteria	Alteromonadales	Alteromonadaceae	Aliagarivorans	Proteobacteria
Aliagarivorans taiwanensis DSM 22990	DSM 22990	GCA_000429505	Scaffold	4.41327	53.3	80	3993	1	7.86376	cellular organisms	Bacteria		Proteobacteria	Gammaproteobacteria	Alteromonadales	Alteromonadaceae	Aliagarivorans	Proteobacteria
Pseudodonghicola xiamenensis DSM 18339	DSM 18339	GCA_000429365	Scaffold	4.72849	63.6	87	4382	1	7.3026	cellular organisms	Bacteria		Proteobacteria	Alphaproteobacteria	Rhodobacterales	Rhodobacteraceae	Pseudodonghicola	Proteobacteria
Aquaspirillum serpens DSM 68	DSM 68	GCA_000420525	Contig	2.6128	49.8	119	2401	1	8.788	cellular organisms	Bacteria		Proteobacteria	Betaproteobacteria	Neisseriales	Chromobacteriaceae	Aquaspirillum	Proteobacteria
Arenimonas oryziterrae DSM 21050 = YC6267	DSM 21050	GCA_000420545	Contig	3.09176	65.6	25	2848	1	8.14607	cellular organisms	Bacteria		Proteobacteria	Gammaproteobacteria	Xanthomonadales	Xanthomonadaceae	Arenimonas	Proteobacteria
Azonexus hydrophilus DSM 23864	DSM 23864	GCA_000429605	Scaffold	3.34118	62.8	16	3154	1	9.8922	cellular organisms	Bacteria		Proteobacteria	Betaproteobacteria	Rhodocyclales	Azonexaceae	Azonexus	Proteobacteria
Azospirillum halopraeferens DSM 3675	DSM 3675	GCA_000429625	Scaffold	6.51238	70.7	50	5901	1	9.84579	cellular organisms	Bacteria		Proteobacteria	Alphaproteobacteria	Rhodospirillales	Azospirillaceae	Azospirillum	Proteobacteria
Niveispirillum irakense DSM 11586	DSM 11586	GCA_000429645	Scaffold	5.45578	62.9	20	4683	1	9.31027	cellular organisms	Bacteria		Proteobacteria	Alphaproteobacteria	Rhodospirillales	Azospirillaceae	Niveispirillum	Proteobacteria
Azovibrio restrictus DSM 23866	DSM 23866	GCA_000429665	Scaffold	4.02569	65.4	53	3708	1	9.78964	cellular organisms	Bacteria		Proteobacteria	Betaproteobacteria	Rhodocyclales	Rhodocyclaceae	Azovibrio	Proteobacteria
Chitinibacter tainanensis DSM 15459	DSM 15459	GCA_000429785	Scaffold	3.42599	56.1	17	3145	1	8.87122	cellular organisms	Bacteria		Proteobacteria	Betaproteobacteria	Neisseriales	Chromobacteriaceae	Chitinibacter	Proteobacteria
Comamonas composti DSM 21721	DSM 21721	GCA_000429845	Scaffold	4.63407	63.3	55	4037	1	7.85237	cellular organisms	Bacteria		Proteobacteria	Betaproteobacteria	Burkholderiales	Comamonadaceae	Comamonas	Proteobacteria
Cucumibacter marinus DSM 18995	DSM 18995	GCA_000429865	Scaffold	3.71366	62.2	22	3522	1	7.12663	cellular organisms	Bacteria		Proteobacteria	Alphaproteobacteria	Hyphomicrobiales	Devosiaceae	Cucumibacter	Proteobacteria
Gemmobacter nectariphilus DSM 15620	DSM 15620	GCA_000429765	Scaffold	4.52364	66.2	57	4309	1	7.33349	cellular organisms	Bacteria		Proteobacteria	Alphaproteobacteria	Rhodobacterales	Rhodobacteraceae	Gemmobacter	Proteobacteria
Desulfatibacillum aliphaticivorans	AK-01	GCA_000021905	Complete	6.51707	54.5	1	5245	1	14.0324	cellular organisms	Bacteria		Proteobacteria	Deltaproteobacteria	Desulfobacterales	Desulfobacteraceae	Desulfatibacillum	Proteobacteria
Desulfatirhabdium butyrativorans DSM 18734	DSM 18734	GCA_000429925	Scaffold	4.48198	54.9	73	3798	1	12.4276	cellular organisms	Bacteria		Proteobacteria	Deltaproteobacteria	Desulfobacterales	Desulfobacteraceae	Desulfatirhabdium	Proteobacteria
Desulfogranum japonicum DSM 18378	DSM 18378	GCA_000429945	Scaffold	5.80057	45.8	124	4733	1	12.1065	cellular organisms	Bacteria		Proteobacteria	Deltaproteobacteria	Desulfobacterales	Desulfobulbaceae	Desulfogranum	Proteobacteria
Desulfogranum mediterraneum DSM 13871	DSM 13871	GCA_000429965	Scaffold	4.79681	57.6	68	3868	1	12.6422	cellular organisms	Bacteria		Proteobacteria	Deltaproteobacteria	Desulfobacterales	Desulfobulbaceae	Desulfogranum	Proteobacteria
Desulfocurvus vexinensis DSM 17965	DSM 17965	GCA_000519125	Scaffold	3.62718	69.7	57	3270	1	10.5199	cellular organisms	Bacteria		Proteobacteria	Deltaproteobacteria	Desulfovibrionales	Desulfovibrionaceae	Desulfocurvus	Proteobacteria
Maridesulfovibrio bastinii DSM 16055	DSM 16055	GCA_000429985	Scaffold	3.90917	43.1	39	3475	1	11.7122	cellular organisms	Bacteria		Proteobacteria	Deltaproteobacteria	Desulfovibrionales	Desulfovibrionaceae	Maridesulfovibrio	Proteobacteria
Desulfovibrio cuneatus DSM 11391	DSM 11391	GCA_000430005	Scaffold	3.35913	53.5	76	2706	1	9.86696	cellular organisms	Bacteria		Proteobacteria	Deltaproteobacteria	Desulfovibrionales	Desulfovibrionaceae	Desulfovibrio	Proteobacteria
Fodinicurvata sediminis DSM 21159	DSM 21159	GCA_000420625	Contig	3.69055	60.6	20	3422	1	7.33489	cellular organisms	Bacteria		Proteobacteria	Alphaproteobacteria	Hyphomicrobiales	Rhodovibrionaceae	Fodinicurvata	Proteobacteria
Ferrimonas futtsuensis DSM 18154	DSM 18154	GCA_000422645	Scaffold	4.29603	58.7	39	3860	1	7.84974	cellular organisms	Bacteria		Proteobacteria	Gammaproteobacteria	Alteromonadales	Ferrimonadaceae	Ferrimonas	Proteobacteria
Ferrimonas senticii DSM 18821	DSM 18821	GCA_000422665	Scaffold	3.88574	54	30	3399	1	6.97264	cellular organisms	Bacteria		Proteobacteria	Gammaproteobacteria	Alteromonadales	Ferrimonadaceae	Ferrimonas	Proteobacteria
Neptunomonas japonica DSM 18939	DSM 18939	GCA_000422765	Scaffold	4.39155	43.7	39	4111	1	8.29482	cellular organisms	Bacteria		Proteobacteria	Gammaproteobacteria	Oceanospirillales	Oceanospirillaceae	Neptunomonas	Proteobacteria
Pseudovibrio exalbescens	WB1-6	GCA_001907205	Contig	4.17255	55.1	52	3655	1	6.64843	cellular organisms	Bacteria		Proteobacteria	Alphaproteobacteria	Hyphomicrobiales	Stappiaceae	Pseudovibrio	Proteobacteria
Nevskia ramosa DSM 11499	DSM 11499	GCA_000420645	Contig	4.51529	64.4	13	3997	1	8.35627	cellular organisms	Bacteria		Proteobacteria	Gammaproteobacteria	Nevskiales	Sinobacteraceae	Nevskia	Proteobacteria
Paludibacterium yongneupense	BCRC 80531	GCA_018802645	Complete	4.41353	62.2	1	3979	1	9.62553	cellular organisms	Bacteria		Proteobacteria	Betaproteobacteria	Neisseriales	Chromobacteriaceae	Paludibacterium	Proteobacteria
Pleomorphomonas oryzae DSM 16300	DSM 16300	GCA_000422965	Scaffold	5.23045	63	37	4783	1	8.59293	cellular organisms	Bacteria		Proteobacteria	Alphaproteobacteria	Hyphomicrobiales	Pleomorphomonadaceae	Pleomorphomonas	Proteobacteria
Ponticaulis koreensis DSM 19734	DSM 19734	GCA_000420665	Scaffold	3.40038	54.8	6	3315	1	6.727	cellular organisms	Bacteria		Proteobacteria	Alphaproteobacteria	Hyphomonadales	Hyphomonadaceae	Ponticaulis	Proteobacteria
Erythrobacter cryptus DSM 12079	DSM 12079	GCA_000422985	Scaffold	2.95443	67.8	34	2790	1	6.37993	Erythrobacter/Porphyrobacter group	Bacteria		Proteobacteria	Alphaproteobacteria	Sphingomonadales	Erythrobacteraceae	Erythrobacter	Proteobacteria
Oceanobacter kriegii DSM 6294	DSM 6294	GCA_000422845	Scaffold	4.50583	55.3	36	3913	1	8.35676	cellular organisms	Bacteria		Proteobacteria	Gammaproteobacteria	Oceanospirillales	Oceanospirillaceae	Oceanobacter	Proteobacteria
Oceanospirillum maris DSM 6286	DSM 6286	GCA_000422865	Scaffold	3.70981	45.9	44	3222	1	9.52824	cellular organisms	Bacteria		Proteobacteria	Gammaproteobacteria	Oceanospirillales	Oceanospirillaceae	Oceanospirillum	Proteobacteria
Ottowia thiooxydans DSM 14619	DSM 14619	GCA_000422885	Scaffold	7.04872	58.6	79	6250	1	8.48	cellular organisms	Bacteria		Proteobacteria	Betaproteobacteria	Burkholderiales	Comamonadaceae	Ottowia	Proteobacteria
Haliea salexigens DSM 19537	DSM 19537	GCA_000423125	Scaffold	4.25872	60.8	76	3853	1	8.25331	cellular organisms	Bacteria		Proteobacteria	Gammaproteobacteria	Cellvibrionales	Halieaceae	Haliea	Proteobacteria
Pseudidiomarina sediminum	SN27-8	GCA_019801665	Contig	2.67466	50.3	11	2370	1	7.34177	cellular organisms	Bacteria		Proteobacteria	Gammaproteobacteria	Alteromonadales	Idiomarinaceae	Pseudidiomarina	Proteobacteria
Inquilinus limosus DSM 16000	DSM 16000	GCA_000423185	Scaffold	7.41371	69.9	64	6952	1	7.91139	cellular organisms	Bacteria		Proteobacteria	Alphaproteobacteria	Rhodospirillales	Rhodospirillaceae	Inquilinus	Proteobacteria
Kaistia adipata DSM 17808	DSM 17808	GCA_000423225	Scaffold	4.8392	67.1	12	4486	1	6.68747	cellular organisms	Bacteria		Proteobacteria	Alphaproteobacteria	Hyphomicrobiales	Kaistiaceae	Kaistia	Proteobacteria
Legionella moravica	NCTC12239	GCA_900452715	Contig	3.82591	40.1	2	3117	1	7.02599	cellular organisms	Bacteria		Proteobacteria	Gammaproteobacteria	Legionellales	Legionellaceae	Legionella	Proteobacteria
Marinimicrobium agarilyticum DSM 16975	DSM 16975	GCA_000423345	Scaffold	4.50229	57.9	29	3709	1	11.2699	cellular organisms	Bacteria		Proteobacteria	Gammaproteobacteria	Cellvibrionales	Cellvibrionaceae	Marinimicrobium	Proteobacteria
Lysobacter defluvii IMMIB APB-9 = DSM 18482	DSM 18482	GCA_000423325	Scaffold	2.72212	70.3	12	2486	1	6.83829	cellular organisms	Bacteria		Proteobacteria	Gammaproteobacteria	Xanthomonadales	Xanthomonadaceae	Lysobacter	Proteobacteria
Maritalea myrionectae	HL2708#5	GCA_003433515	Complete	3.70335	52.4327	3	3612	1	6.69989	cellular organisms	Bacteria		Proteobacteria	Alphaproteobacteria	Hyphomicrobiales	Devosiaceae	Maritalea	Proteobacteria
Pseudorhodobacter ferrugineus DSM 5888	DSM 5888	GCA_000420745	Contig	3.43027	58.5	42	3312	1	6.15942	cellular organisms	Bacteria		Proteobacteria	Alphaproteobacteria	Rhodobacterales	Rhodobacteraceae	Pseudorhodobacter	Proteobacteria
Roseomonas stagni DSM 19981	DSM 19981	GCA_900114315	Scaffold	6.38446	70.7	44	5869	1	7.32663	cellular organisms	Bacteria		Proteobacteria	Alphaproteobacteria	Rhodospirillales	Acetobacteraceae	Falsiroseomonas	Proteobacteria
Saccharospirillum impatiens DSM 12546	DSM 12546	GCA_000423605	Scaffold	4.74315	55.4	148	4201	1	8.51975	cellular organisms	Bacteria		Proteobacteria	Gammaproteobacteria	Oceanospirillales	Saccharospirillaceae	Saccharospirillum	Proteobacteria
Sandarakinorhabdus limnophila DSM 17366	DSM 17366	GCA_000420765	Contig	2.61374	64.5	11	2514	1	5.56881	cellular organisms	Bacteria		Proteobacteria	Alphaproteobacteria	Sphingomonadales	Sphingosinicellaceae	Sandarakinorhabdus	Proteobacteria
Sediminimonas qiaohouensis DSM 21189	DSM 21189	GCA_000423645	Scaffold	3.55498	63.8	67	3376	1	7.22749	cellular organisms	Bacteria		Proteobacteria	Alphaproteobacteria	Rhodobacterales	Roseobacteraceae	Sediminimonas	Proteobacteria
Sphingomonas jaspsi DSM 18422	DSM 18422	GCA_000585415	Scaffold	2.54801	64.7	1	2590	1	5.94595	cellular organisms	Bacteria		Proteobacteria	Alphaproteobacteria	Sphingomonadales	Sphingomonadaceae	Sphingomonas	Proteobacteria
Thalassobaculum salexigens DSM 19539	DSM 19539	GCA_000423805	Scaffold	5.08455	67.4	12	4671	1	7.36459	cellular organisms	Bacteria		Proteobacteria	Alphaproteobacteria	Rhodospirillales	Thalassobaculaceae	Thalassobaculum	Proteobacteria
Thermithiobacillus tepidarius DSM 3134	DSM 3134	GCA_000423825	Scaffold	2.9585	66.8	43	2870	1	7.14286	cellular organisms	Bacteria		Proteobacteria	Acidithiobacillia	Acidithiobacillales	Thermithiobacillaceae	Thermithiobacillus	Proteobacteria
Thermomonas fusca	SHC 3-19	GCA_005862345	Scaffold	2.90243	68.4	19	2602	1	7.80169	cellular organisms	Bacteria		Proteobacteria	Gammaproteobacteria	Xanthomonadales	Xanthomonadaceae	Thermomonas	Proteobacteria
Stappia stellulata DSM 5886	DSM 5886	GCA_000423705	Scaffold	4.62317	64.7	12	4168	1	7.41363	cellular organisms	Bacteria		Proteobacteria	Alphaproteobacteria	Hyphomicrobiales	Stappiaceae	Stappia	Proteobacteria
Novispirillum itersonii subsp. itersonii ATCC 12639	ATCC 12639	GCA_000381985	Scaffold	4.29065	63.1	34	3781	1	9.75932	cellular organisms	Bacteria		Proteobacteria	Alphaproteobacteria	Rhodospirillales	Rhodospirillaceae	Novispirillum	Proteobacteria
Falsiruegeria mediterranea	Alg239-R130	GCA_900537105	Contig	5.20937	58.8	21	4869	1	7.90717	cellular organisms	Bacteria		Proteobacteria	Alphaproteobacteria	Rhodobacterales	Roseobacteraceae	Falsiruegeria	Proteobacteria
Falsiruegeria litorea R37	CECT 7639	GCA_900172225	Contig	4.69163	59.2	18	4463	1	7.25969	cellular organisms	Bacteria		Proteobacteria	Alphaproteobacteria	Rhodobacterales	Roseobacteraceae	Falsiruegeria	Proteobacteria
Hyphomonas adhaerens MHS-3	MHS-3	GCA_000685235	Contig	3.66857	61.3	9	3473	1	6.65131	cellular organisms	Bacteria		Proteobacteria	Alphaproteobacteria	Hyphomonadales	Hyphomonadaceae	Hyphomonas	Proteobacteria
Hyphomonas johnsonii MHS-2	MHS-2	GCA_000685275	Contig	3.61877	62.5	18	3429	1	6.64917	cellular organisms	Bacteria		Proteobacteria	Alphaproteobacteria	Hyphomonadales	Hyphomonadaceae	Hyphomonas	Proteobacteria
Hyphomonas hirschiana VP5	VP5	GCA_000685255	Contig	3.69052	61.9	38	3465	1	6.89755	cellular organisms	Bacteria		Proteobacteria	Alphaproteobacteria	Hyphomonadales	Hyphomonadaceae	Hyphomonas	Proteobacteria
Hyphomonas jannaschiana VP2	VP2	GCA_000685215	Contig	3.64084	61.4	30	3478	1	6.46924	cellular organisms	Bacteria		Proteobacteria	Alphaproteobacteria	Hyphomonadales	Hyphomonadaceae	Hyphomonas	Proteobacteria
Hyphomonas oceanitis SCH89	SCH89	GCA_000685295	Contig	4.28017	60.2	188	4085	1	7.09914	cellular organisms	Bacteria		Proteobacteria	Alphaproteobacteria	Hyphomonadales	Hyphomonadaceae	Hyphomonas	Proteobacteria
Hyphomonas polymorpha PS728	PS728	GCA_000685315	Contig	4.05096	62.3	71	3818	1	6.86223	cellular organisms	Bacteria		Proteobacteria	Alphaproteobacteria	Hyphomonadales	Hyphomonadaceae	Hyphomonas	Proteobacteria
Pseudacidovorax intermedius	DSM 21352	GCA_003350475	Scaffold	5.97523	69.4	29	5415	1	8.27331	cellular organisms	Bacteria		Proteobacteria	Betaproteobacteria	Burkholderiales	Comamonadaceae	Pseudacidovorax	Proteobacteria
Methylohalobius crimeensis 10Ki	10Ki	GCA_000421465	Contig	3.50961	58.3	5	3312	1	8.96739	cellular organisms	Bacteria		Proteobacteria	Gammaproteobacteria	Methylococcales	Methylothermaceae	Methylohalobius	Proteobacteria
Pseudomonas extremorientalis	BS2774	GCA_900104365	Chromosome	6.3731	60.9	1	5615	1	8.78005	cellular organisms	Bacteria		Proteobacteria	Gammaproteobacteria	Pseudomonadales	Pseudomonadaceae	Pseudomonas	Proteobacteria
Psychrobacter lutiphocae	Psychrobacter lutiphocae IMMIBL-1110	GCA_904846305	Contig	3.21188	41.7	7	2522	1	5.47185	cellular organisms	Bacteria		Proteobacteria	Gammaproteobacteria	Moraxellales	Moraxellaceae	Psychrobacter	Proteobacteria
Rheinheimera perlucida DSM 18276	DSM 18276	GCA_000382165	Scaffold	4.00042	48.6	83	3648	1	8.30592	cellular organisms	Bacteria		Proteobacteria	Gammaproteobacteria	Chromatiales	Chromatiaceae	Rheinheimera	Proteobacteria
Robiginitomaculum antarcticum DSM 21748	DSM 21748	GCA_000365025	Scaffold	2.76947	52.5	5	2593	1	7.09603	cellular organisms	Bacteria		Proteobacteria	Alphaproteobacteria	Maricaulales	Robiginitomaculaceae	Robiginitomaculum	Proteobacteria
Kushneria aurantia DSM 21353	DSM 21353	GCA_000382245	Scaffold	3.75069	62.7	63	3420	1	6.95906	cellular organisms	Bacteria		Proteobacteria	Gammaproteobacteria	Oceanospirillales	Halomonadaceae	Kushneria	Proteobacteria
Solimonas variicoloris DSM 15731	DSM 15731	GCA_000382285	Scaffold	4.11945	69.1	48	3708	1	7.74002	cellular organisms	Bacteria		Proteobacteria	Gammaproteobacteria	Nevskiales	Sinobacteraceae	Solimonas	Proteobacteria
Vitreoscilla stercoraria	SAG 1488-6	GCA_022870945	Complete	2.66178	44.044	3	2453	1	5.585	cellular organisms	Bacteria		Proteobacteria	Betaproteobacteria	Neisseriales	Neisseriaceae	Vitreoscilla	Proteobacteria
Woodsholea maritima DSM 17123	DSM 17123	GCA_000382325	Scaffold	3.10595	55.7	20	2843	1	8.30109	cellular organisms	Bacteria		Proteobacteria	Alphaproteobacteria	Maricaulales	Maricaulaceae	Woodsholea	Proteobacteria
Massilia niastensis DSM 21313	DSM 21313	GCA_000382345	Scaffold	6.59449	66.3	139	5718	1	11.2627	Massilia group	Bacteria		Proteobacteria	Betaproteobacteria	Burkholderiales	Oxalobacteraceae	Massilia	Proteobacteria
Pannonibacter phragmitetus	NCTC13350	GCA_900454465	Contig	4.83749	63.1	2	4200	1	8.28571	cellular organisms	Bacteria		Proteobacteria	Alphaproteobacteria	Hyphomicrobiales	Stappiaceae	Pannonibacter	Proteobacteria
Pseudomonas thermotolerans J53	J53	GCA_000513835	Scaffold	3.75331	67	62	3442	1	7.52469	cellular organisms	Bacteria		Proteobacteria	Gammaproteobacteria	Pseudomonadales	Pseudomonadaceae	Pseudomonas	Proteobacteria
Sphaerotilus natans subsp. sulfidivorans	D-507	GCA_008329925	Complete	4.43099	69.7969	4	3857	1	9.17812	Burkholderiales genera incertae sedis	Bacteria		Proteobacteria	Betaproteobacteria	Burkholderiales		Sphaerotilus	Proteobacteria
Neorickettsia helminthoeca str. Oregon	Oregon	GCA_000632985	Complete	0.884232	41.7	1	797	1	2.50941	cellular organisms	Bacteria		Proteobacteria	Alphaproteobacteria	Rickettsiales	Anaplasmataceae	Neorickettsia	Proteobacteria
Lysobacter antibioticus	76	GCA_001442745	Complete	5.91639	66.8	1	4766	1	9.23206	cellular organisms	Bacteria		Proteobacteria	Gammaproteobacteria	Xanthomonadales	Xanthomonadaceae	Lysobacter	Proteobacteria
Serratia entomophila	A1	GCA_021462285	Complete	5.14782	58.946	2	4721	1	5.4014	cellular organisms	Bacteria		Proteobacteria	Gammaproteobacteria	Enterobacterales	Yersiniaceae	Serratia	Proteobacteria
Mannheimia varigena USDA-ARS-USMARC-1312	USDA-ARS-USMARC-1312	GCA_000521695	Complete	2.13193	40.5	1	1920	1	3.64583	cellular organisms	Bacteria		Proteobacteria	Gammaproteobacteria	Pasteurellales	Pasteurellaceae	Mannheimia	Proteobacteria
Actinobacillus porcitonsillarum	9953L55	GCA_003101015	Complete	2.26319	39.7	1	2052	1	4.2885	cellular organisms	Bacteria		Proteobacteria	Gammaproteobacteria	Pasteurellales	Pasteurellaceae	Actinobacillus	Proteobacteria
Paracoccus pantotrophus	DSM 2944	GCA_008824185	Complete	4.40938	67.5727	4	4147	1	6.87244	cellular organisms	Bacteria		Proteobacteria	Alphaproteobacteria	Rhodobacterales	Rhodobacteraceae	Paracoccus	Proteobacteria
Aeromonas bestiarum	GA97-22	GCA_002906925	Contig	4.71484	60.5	26	4178	1	7.97032	cellular organisms	Bacteria		Proteobacteria	Gammaproteobacteria	Aeromonadales	Aeromonadaceae	Aeromonas	Proteobacteria
Vibrio tapetis subsp. tapetis	Vibrio tapetis CECT4600	GCA_900233005	Complete	5.72587	43.6597	3	4865	1	8.18088	cellular organisms	Bacteria		Proteobacteria	Gammaproteobacteria	Vibrionales	Vibrionaceae	Vibrio	Proteobacteria
Aeromonas sobria	CECT 4245	GCA_000820145	Scaffold	4.68367	57.6	48	4165	1	8.13926	cellular organisms	Bacteria		Proteobacteria	Gammaproteobacteria	Aeromonadales	Aeromonadaceae	Aeromonas	Proteobacteria
Paraburkholderia bryophila	LMG 23644	GCA_003269035	Scaffold	8.0147	62.9	91	6998	1	9.35982	cellular organisms	Bacteria		Proteobacteria	Betaproteobacteria	Burkholderiales	Burkholderiaceae	Paraburkholderia	Proteobacteria
Marinobacter salsuginis	5N-3	GCA_009617755	Contig	4.15076	57.4	10	3726	1	8.80301	cellular organisms	Bacteria		Proteobacteria	Gammaproteobacteria	Pseudomonadales	Marinobacteraceae	Marinobacter	Proteobacteria
Roseovarius mucosus DSM 17069	DSM 17069	GCA_000768555	Scaffold	4.24182	61.9	17	4037	1	7.0597	cellular organisms	Bacteria		Proteobacteria	Alphaproteobacteria	Rhodobacterales	Roseobacteraceae	Roseovarius	Proteobacteria
Erwinia toletana	WS4403	GCA_017875465	Contig	5.29905	53.6	2	4743	1	5.10226	cellular organisms	Bacteria		Proteobacteria	Gammaproteobacteria	Enterobacterales	Erwiniaceae	Erwinia	Proteobacteria
Candidatus Liberibacter americanus str. Sao Paulo	Sao Paulo	GCA_000496595	Complete	1.1952	31.1	1	969	1	3.81837	cellular organisms	Bacteria		Proteobacteria	Alphaproteobacteria	Hyphomicrobiales	Rhizobiaceae	Liberibacter	Proteobacteria
Pseudomonas poae	BS2776	GCA_900103965	Chromosome	5.95024	60.4	1	5189	1	8.73001	cellular organisms	Bacteria		Proteobacteria	Gammaproteobacteria	Pseudomonadales	Pseudomonadaceae	Pseudomonas	Proteobacteria
Pseudomonas cannabina pv. alisalensis	MAFF 301419	GCA_016599635	Complete	6.14489	58.7765	2	5241	1	9.025	cellular organisms	Bacteria		Proteobacteria	Gammaproteobacteria	Pseudomonadales	Pseudomonadaceae	Pseudomonas	Proteobacteria
Photobacterium halotolerans	P44_P4S2P179	GCA_009904675	Scaffold	4.57287	51.2	165	4012	1	7.17846	cellular organisms	Bacteria		Proteobacteria	Gammaproteobacteria	Vibrionales	Vibrionaceae	Photobacterium	Proteobacteria
Pleomorphomonas koreensis DSM 23070	DSM 23070	GCA_000425185	Scaffold	4.62065	67.2	73	4235	1	8.00472	cellular organisms	Bacteria		Proteobacteria	Alphaproteobacteria	Hyphomicrobiales	Pleomorphomonadaceae	Pleomorphomonas	Proteobacteria
Anaerobiospirillum succiniciproducens DSM 6400	DSM 6400	GCA_000482845	Scaffold	3.80474	43.6	155	2143	1	8.53943	cellular organisms	Bacteria		Proteobacteria	Gammaproteobacteria	Aeromonadales	Succinivibrionaceae	Anaerobiospirillum	Proteobacteria
Azohydromonas australica DSM 1124	DSM 1124	GCA_000430725	Scaffold	8.78678	68.7	142	7708	1	10.2231	cellular organisms	Bacteria		Proteobacteria	Betaproteobacteria	Burkholderiales	Comamonadaceae	Azohydromonas	Proteobacteria
Aurantimonas coralicida DSM 14790	DSM 14790	GCA_000421645	Contig	4.61565	66.7	38	4284	1	7.44631	cellular organisms	Bacteria		Proteobacteria	Alphaproteobacteria	Hyphomicrobiales	Aurantimonadaceae	Aurantimonas	Proteobacteria
Brevundimonas naejangsanensis DSM 23858	DSM 23858	GCA_000421705	Contig	3.16452	66.6	10	2992	1	6.88503	cellular organisms	Bacteria		Proteobacteria	Alphaproteobacteria	Caulobacterales	Caulobacteraceae	Brevundimonas	Proteobacteria
Chitinilyticum aquatile DSM 21506	DSM 21506	GCA_000430805	Scaffold	3.68555	60.3	28	3422	1	9.08825	cellular organisms	Bacteria		Proteobacteria	Betaproteobacteria	Neisseriales	Chromobacteriaceae	Chitinilyticum	Proteobacteria
Derxia gummosa DSM 723	DSM 723	GCA_000482785	Scaffold	5.18517	69.9	15	4312	1	9.43878	cellular organisms	Bacteria		Proteobacteria	Betaproteobacteria	Burkholderiales	Alcaligenaceae	Derxia	Proteobacteria
Desulfatiglans anilini DSM 4660	DSM 4660	GCA_000422285	Scaffold	4.66734	58.8	107	3956	1	10.4398	cellular organisms	Bacteria		Proteobacteria	Deltaproteobacteria	Desulfobacterales	Desulfobacteraceae	Desulfatiglans	Proteobacteria
Desulfocicer vacuolatum DSM 3385	DSM 3385	GCA_900176365	Scaffold	5.0358	46.5	80	4029	1	11.7399	cellular organisms	Bacteria		Proteobacteria	Deltaproteobacteria	Desulfobacterales	Desulfobacteraceae	Desulfocicer	Proteobacteria
Luteimonas mephitis DSM 12574	DSM 12574	GCA_000422305	Scaffold	3.41601	68.5	18	3001	1	7.99733	cellular organisms	Bacteria		Proteobacteria	Gammaproteobacteria	Xanthomonadales	Xanthomonadaceae	Luteimonas	Proteobacteria
Marinospirillum minutulum DSM 6287	DSM 6287	GCA_000422325	Scaffold	2.83607	43.1	14	2583	1	8.32365	cellular organisms	Bacteria		Proteobacteria	Gammaproteobacteria	Oceanospirillales	Oceanospirillaceae	Marinospirillum	Proteobacteria
Oceanospirillum beijerinckii DSM 7166	DSM 7166	GCA_000422425	Scaffold	5.32532	47.9	99	4404	1	11.6913	cellular organisms	Bacteria		Proteobacteria	Gammaproteobacteria	Oceanospirillales	Oceanospirillaceae	Oceanospirillum	Proteobacteria
Desulfovibrio aminophilus DSM 12254	DSM 12254	GCA_000422565	Scaffold	3.41906	66.2	25	3225	1	11.3798	cellular organisms	Bacteria		Proteobacteria	Deltaproteobacteria	Desulfovibrionales	Desulfovibrionaceae	Desulfovibrio	Proteobacteria
Maridesulfovibrio zosterae DSM 11974	DSM 11974	GCA_000425265	Scaffold	4.09265	41.8	15	3572	1	12.0381	cellular organisms	Bacteria		Proteobacteria	Deltaproteobacteria	Desulfovibrionales	Desulfovibrionaceae	Maridesulfovibrio	Proteobacteria
Denitrificimonas caeni DSM 24390	DSM 24390	GCA_000421765	Contig	3.02232	48.3	24	2750	1	7.27273	cellular organisms	Bacteria		Proteobacteria	Gammaproteobacteria	Pseudomonadales	Pseudomonadaceae	Denitrificimonas	Proteobacteria
Psychromonas arctica DSM 14288	DSM 14288	GCA_000482725	Scaffold	4.7459	37.8	81	3962	1	8.05149	cellular organisms	Bacteria		Proteobacteria	Gammaproteobacteria	Alteromonadales	Psychromonadaceae	Psychromonas	Proteobacteria
Rheinheimera baltica DSM 14885	DSM 14885	GCA_000425345	Scaffold	4.35177	46.2	134	3939	1	9.24092	cellular organisms	Bacteria		Proteobacteria	Gammaproteobacteria	Chromatiales	Chromatiaceae	Rheinheimera	Proteobacteria
Rubritepida flocculans DSM 14296	DSM 14296	GCA_000425365	Scaffold	3.83412	73.4	74	3711	1	5.49717	cellular organisms	Bacteria		Proteobacteria	Alphaproteobacteria	Rhodospirillales	Acetobacteraceae	Rubritepida	Proteobacteria
Pseudoduganella violaceinigra DSM 15887	DSM 15887	GCA_000425385	Scaffold	6.11035	63	41	5658	1	10.0212	Massilia group	Bacteria		Proteobacteria	Betaproteobacteria	Burkholderiales	Oxalobacteraceae	Pseudoduganella	Proteobacteria
Ferrimonas kyonanensis DSM 18153	DSM 18153	GCA_000425405	Scaffold	4.93096	56.9	40	4423	1	7.77753	cellular organisms	Bacteria		Proteobacteria	Gammaproteobacteria	Alteromonadales	Ferrimonadaceae	Ferrimonas	Proteobacteria
Tepidiphilus margaritifer DSM 15129	DSM 15129	GCA_000425565	Scaffold	2.22024	64.8	19	2103	1	7.27532	cellular organisms	Bacteria		Proteobacteria	Hydrogenophilalia	Hydrogenophilales	Hydrogenophilaceae	Tepidiphilus	Proteobacteria
Halomonas halocynthiae DSM 14573	DSM 14573	GCA_000425725	Scaffold	2.87647	53.8	12	2612	1	5.78101	cellular organisms	Bacteria		Proteobacteria	Gammaproteobacteria	Oceanospirillales	Halomonadaceae	Halomonas	Proteobacteria
Pseudomonas azotifigens DSM 17556	DSM 17556	GCA_000425625	Scaffold	5.01742	66.9	59	4486	1	7.69059	cellular organisms	Bacteria		Proteobacteria	Gammaproteobacteria	Pseudomonadales	Pseudomonadaceae	Pseudomonas	Proteobacteria
Pseudomonas taiwanensis DSM 21245	DSM 21245	GCA_000425785	Scaffold	5.41513	61.9	67	4909	1	8.61683	cellular organisms	Bacteria		Proteobacteria	Gammaproteobacteria	Pseudomonadales	Pseudomonadaceae	Pseudomonas	Proteobacteria
Pseudomonas vranovensis DSM 16006	DSM 16006	GCA_000425805	Scaffold	5.69781	61.5	36	5171	1	8.54767	cellular organisms	Bacteria		Proteobacteria	Gammaproteobacteria	Pseudomonadales	Pseudomonadaceae	Pseudomonas	Proteobacteria
Limnohabitans parvus II-B4	II-B4	GCA_003063455	Contig	2.97253	59.2	11	2803	1	6.81413	cellular organisms	Bacteria		Proteobacteria	Betaproteobacteria	Burkholderiales	Comamonadaceae	Limnohabitans	Proteobacteria
Limnohabitans planktonicus II-D5	II-D5	GCA_001270065	Contig	4.87361	59.4	152	4032	1	7.49008	cellular organisms	Bacteria		Proteobacteria	Betaproteobacteria	Burkholderiales	Comamonadaceae	Limnohabitans	Proteobacteria
Melittangium boletus DSM 14713	DSM 14713	GCA_002305855	Complete	9.91044	68.4	1	7998	2	13.6284	cellular organisms	Bacteria		Proteobacteria	Deltaproteobacteria	Myxococcales	Archangiaceae	Melittangium	Proteobacteria
Photobacterium gaetbulicola Gung47	Gung47	GCA_000940995	Complete	5.90941	49.7275	2	5042	1	7.65569	cellular organisms	Bacteria		Proteobacteria	Gammaproteobacteria	Vibrionales	Vibrionaceae	Photobacterium	Proteobacteria
Pseudodesulfovibrio piezophilus C1TLV30	type strain: C1TLV30	GCA_000341895	Chromosome	3.6461	50	1	3238	1	12.0136	cellular organisms	Bacteria		Proteobacteria	Deltaproteobacteria	Desulfovibrionales	Desulfovibrionaceae	Pseudodesulfovibrio	Proteobacteria
Gluconobacter thailandicus	LMG 1741	GCA_001580835	Contig	3.67773	56.3	90	3272	1	7.64059	cellular organisms	Bacteria		Proteobacteria	Alphaproteobacteria	Rhodospirillales	Acetobacteraceae	Gluconobacter	Proteobacteria
Bradyrhizobium oligotrophicum S58	S58	GCA_000344805	Complete	8.26417	65.1	1	7118	1	9.34251	cellular organisms	Bacteria		Proteobacteria	Alphaproteobacteria	Hyphomicrobiales	Nitrobacteraceae	Bradyrhizobium	Proteobacteria
Dokdonella koreensis DS-123	DS-123	GCA_001632775	Complete	4.44662	70.3	1	3547	1	9.53187	cellular organisms	Bacteria		Proteobacteria	Gammaproteobacteria	Xanthomonadales	Rhodanobacteraceae	Dokdonella	Proteobacteria
Lysobacter dokdonensis DS-58	DS-58	GCA_000770795	Contig	3.27441	67.2	25	3110	1	8.36013	cellular organisms	Bacteria		Proteobacteria	Gammaproteobacteria	Xanthomonadales	Xanthomonadaceae	Lysobacter	Proteobacteria
Erythrobacter dokdonensis	DSM 17193	GCA_002155305	Contig	2.99645	64.8	13	2802	1	6.53105	Erythrobacter/Porphyrobacter group	Bacteria		Proteobacteria	Alphaproteobacteria	Sphingomonadales	Erythrobacteraceae	Erythrobacter	Proteobacteria
Sulfitobacter donghicola DSW-25 = KCTC 12864 = JCM 14565	KCTC 12864	GCA_000622405	Contig	3.54016	55.2	9	3347	1	7.29011	cellular organisms	Bacteria		Proteobacteria	Alphaproteobacteria	Rhodobacterales	Roseobacteraceae	Sulfitobacter	Proteobacteria
Salinisphaera hydrothermalis C41B8	C41B8	GCA_000732535	Contig	4.28231	63.6	92	3767	1	6.84895	cellular organisms	Bacteria		Proteobacteria	Gammaproteobacteria	Salinisphaerales	Salinisphaeraceae	Salinisphaera	Proteobacteria
Grimontia indica	AK16	GCA_000333895	Contig	5.55559	48.7	109	4869	1	8.79031	cellular organisms	Bacteria		Proteobacteria	Gammaproteobacteria	Vibrionales	Vibrionaceae	Grimontia	Proteobacteria
Marinobacter nanhaiticus D15-8W	D15-8W	GCA_000364845	Scaffold	5.35891	58.5	8	4722	1	8.49216	cellular organisms	Bacteria		Proteobacteria	Gammaproteobacteria	Pseudomonadales	Marinobacteraceae	Marinobacter	Proteobacteria
Salinisphaera japonica YTM-1	YTM-1	GCA_003788585	Contig	3.26257	63.1	69	2916	1	5.24691	cellular organisms	Bacteria		Proteobacteria	Gammaproteobacteria	Salinisphaerales	Salinisphaeraceae	Salinisphaera	Proteobacteria
Salinisphaera halophila YIM 95161	YIM 95161	GCA_003732545	Contig	3.79101	67.4	153	3420	1	6.78363	cellular organisms	Bacteria		Proteobacteria	Gammaproteobacteria	Salinisphaerales	Salinisphaeraceae	Salinisphaera	Proteobacteria
Salinisphaera orenii MK-B5	MK-B5	GCA_003788635	Contig	3.6688	67.6	44	3263	1	6.52774	cellular organisms	Bacteria		Proteobacteria	Gammaproteobacteria	Salinisphaerales	Salinisphaeraceae	Salinisphaera	Proteobacteria
Qipengyuania citrea	CGMCC 1.8703	GCA_009828015	Contig	3.03132	64.2	24	2832	1	7.59181	cellular organisms	Bacteria		Proteobacteria	Alphaproteobacteria	Sphingomonadales	Erythrobacteraceae	Qipengyuania	Proteobacteria
Marinobacter santoriniensis NKSG1	NKSG1	GCA_000347775	Contig	4.03347	58.3	41	3639	1	8.51882	cellular organisms	Bacteria		Proteobacteria	Gammaproteobacteria	Pseudomonadales	Marinobacteraceae	Marinobacter	Proteobacteria
Methylophaga lonarensis MPL	MPL	GCA_000349205	Contig	2.63762	49.7	116	2507	1	7.10012	cellular organisms	Bacteria		Proteobacteria	Gammaproteobacteria	Thiotrichales	Piscirickettsiaceae	Methylophaga	Proteobacteria
Pseudoalteromonas agarivorans	Hao 2018	GCA_003668795	Complete	4.55793	40.828	3	3920	1	8.39286	cellular organisms	Bacteria		Proteobacteria	Gammaproteobacteria	Alteromonadales	Pseudoalteromonadaceae	Pseudoalteromonas	Proteobacteria
Mesorhizobium metallidurans STM 2683	STM 2683	GCA_000350085	Contig	6.23253	62.5	191	5792	1	6.42265	cellular organisms	Bacteria		Proteobacteria	Alphaproteobacteria	Hyphomicrobiales	Phyllobacteriaceae	Mesorhizobium	Proteobacteria
Pseudomonas veronii	R02	GCA_002028325	Complete	6.85281	61.1	1	6077	1	9.1328	cellular organisms	Bacteria		Proteobacteria	Gammaproteobacteria	Pseudomonadales	Pseudomonadaceae	Pseudomonas	Proteobacteria
Desulforegula conservatrix Mb1Pa	Mb1Pa	GCA_000426225	Scaffold	4.46904	42.4	178	3810	1	12.8871	cellular organisms	Bacteria		Proteobacteria	Deltaproteobacteria	Desulfobacterales	Desulfobacteraceae	Desulforegula	Proteobacteria
Salipiger mucosus DSM 16094	DSM 16094	GCA_000442255	Scaffold	5.68939	67.2	30	5413	1	6.96471	cellular organisms	Bacteria		Proteobacteria	Alphaproteobacteria	Rhodobacterales	Roseobacteraceae	Salipiger	Proteobacteria
Rhizobium leucaenae	SEMIA 492	GCA_014198775	Scaffold	6.12313	59.5	57	5564	1	7.74585	Rhizobium/Agrobacterium group	Bacteria		Proteobacteria	Alphaproteobacteria	Hyphomicrobiales	Rhizobiaceae	Rhizobium	Proteobacteria
Arenimonas composti TR7-09 = DSM 18010	DSM 18010	GCA_000426365	Scaffold	3.15934	70.8	29	2803	1	8.77631	cellular organisms	Bacteria		Proteobacteria	Gammaproteobacteria	Xanthomonadales	Xanthomonadaceae	Arenimonas	Proteobacteria
Brachymonas denitrificans DSM 15123	DSM 15123	GCA_900110225	Scaffold	2.71287	64.2	21	2452	1	6.68842	cellular organisms	Bacteria		Proteobacteria	Betaproteobacteria	Burkholderiales	Comamonadaceae	Brachymonas	Proteobacteria
Comamonas badia DSM 17552	DSM 17552	GCA_000484635	Contig	3.68102	66	24	3472	1	7.57488	cellular organisms	Bacteria		Proteobacteria	Betaproteobacteria	Burkholderiales	Comamonadaceae	Comamonas	Proteobacteria
Pseudodesulfovibrio tunisiensis	RB22	GCA_022809775	Complete	3.6099	59.4	1	3265	1	10.8729	cellular organisms	Bacteria		Proteobacteria	Deltaproteobacteria	Desulfovibrionales	Desulfovibrionaceae	Pseudodesulfovibrio	Proteobacteria
Marinobacter daepoensis	TN21-5	GCA_017255165	Contig	3.88231	56.7	23	3435	1	9.14119	cellular organisms	Bacteria		Proteobacteria	Gammaproteobacteria	Pseudomonadales	Marinobacteraceae	Marinobacter	Proteobacteria
Marinobacterium georgiense	IC961	GCA_017310015	Complete	4.05329	55.3	1	3683	1	9.82894	cellular organisms	Bacteria		Proteobacteria	Gammaproteobacteria	Oceanospirillales	Oceanospirillaceae	Marinobacterium	Proteobacteria
Marinobacterium halophilum	DSM 17586	GCA_003014615	Scaffold	3.65366	56	47	3344	1	8.89423	cellular organisms	Bacteria		Proteobacteria	Gammaproteobacteria	Oceanospirillales	Oceanospirillaceae	Marinobacterium	Proteobacteria
Nisaea denitrificans DSM 18348	DSM 18348	GCA_000426505	Scaffold	4.62672	60.5	20	4234	1	7.5543	cellular organisms	Bacteria		Proteobacteria	Alphaproteobacteria	Rhodospirillales	Thalassobaculaceae	Nisaea	Proteobacteria
Solimonas flava DSM 18980	DSM 18980	GCA_000426685	Scaffold	4.4602	68.9	27	3956	1	8.08898	cellular organisms	Bacteria		Proteobacteria	Gammaproteobacteria	Nevskiales	Sinobacteraceae	Solimonas	Proteobacteria
Sulfurospirillum arcachonense DSM 9755	DSM 9755	GCA_000597725	Scaffold	2.65638	30.4	42	2615	1	10.1338	cellular organisms	Bacteria		Proteobacteria	Epsilonproteobacteria	Campylobacterales	Sulfurospirillaceae	Sulfurospirillum	Proteobacteria
Desulfotignum balticum DSM 7044	DSM 7044	GCA_000421285	Contig	5.11876	51.2	5	4655	1	11.9012	cellular organisms	Bacteria		Proteobacteria	Deltaproteobacteria	Desulfobacterales	Desulfobacteraceae	Desulfotignum	Proteobacteria
Citrifermentans bremense	R4	GCA_014218275	Complete	4.45849	60.5	1	3906	1	12.3656	cellular organisms	Bacteria		Proteobacteria	Deltaproteobacteria	Desulfuromonadales	Geobacteraceae	Citrifermentans	Proteobacteria
Dechloromonas agitata is5	is5	GCA_000519045	Scaffold	3.62723	62.8	1	3437	1	9.6014	cellular organisms	Bacteria		Proteobacteria	Betaproteobacteria	Rhodocyclales	Azonexaceae	Dechloromonas	Proteobacteria
Cupriavidus gilardii	FDAARGOS_639	GCA_013347325	Complete	5.76001	67.4248	3	5041	1	8.19282	cellular organisms	Bacteria		Proteobacteria	Betaproteobacteria	Burkholderiales	Burkholderiaceae	Cupriavidus	Proteobacteria
Desulfotignum phosphitoxidans DSM 13687	DSM 13687	GCA_000350545	Contig	4.99876	51.3	38	4568	1	11.9746	cellular organisms	Bacteria		Proteobacteria	Deltaproteobacteria	Desulfobacterales	Desulfobacteraceae	Desulfotignum	Proteobacteria
Plesiomonas shigelloides	7A	GCA_020991025	Complete	3.86079	51.6913	3	3252	1	5.1968	cellular organisms	Bacteria		Proteobacteria	Gammaproteobacteria	Enterobacterales	Enterobacteriaceae	Plesiomonas	Proteobacteria
[truncated: 14,242 more rows]
