# Supplementary material for: DnaK duplication and specialization in bacteria correlates with increased proteome complexity
Source: mSystems. 2024 Mar 26;9(4):e01154-23. doi: 10.1128/msystems.01154-23 (PMC11019930; doi:10.1128/msystems.01154-23)
Supplement: Data Set S2 — Ka/Ks values of DnaK pairs. [file msystems.01154-23-s0002.xlsx]

## Sheet: Sheet1
Supplementary Dataset 2. The Ka/Ks values of DnaK pairs.
#Organism Name represent the name of prokaryotes; Strain, Strain number of prokaryotes; Assembly, genome assembly from NCBI; Region, DnaK regions;Methods, the method of kaks calculator;Ka,non-synonymous substitution rate;Ks,synonymous substitution rate;Ka/Ks,the ratio of Ka to Ks.
	#Organism Name	Assembly	Region	Method	Ka	Ks	Ka/Ks
2	Photobacterium damselae	GCF_009665375.1	SBDβ	MLWL	0.0659109	1.03747	0.0635303
5	Saccharopolyspora erythraea NRRL 2338	GCF_000062885.1	SBDβ	MLWL	0.0482772	0.18448	0.261693
9	Aliivibrio fischeri	GCF_000985635.1	SBDβ	MLWL	0.00492599	0.248781	0.0198005
13	Anaeromyxobacter dehalogenans 2CP-1	GCF_000022145.1	SBDβ	MLWL	0.274603	0.426418	0.643976
16	Vibrio splendidus	GCF_022812045.1	SBDβ	MLWL	0.102935	1.82626	0.0563638
20	Intestinibacter bartlettii	GCF_902362795.1	SBDβ	MLWL	0.325787	0.335854	0.970025
21	Erysipelatoclostridium ramosum	GCF_016728785.1	SBDβ	MLWL	0.360482	1.0974	0.328487
24	Pseudoflavonifractor capillosus ATCC 29799	GCF_000169255.2	SBDβ	MLWL	0.266466	0.65953	0.404025
32	Streptomyces avermitilis MA-4680 = NBRC 14893	GCF_000009765.2	SBDβ	MLWL	0.27336	0.912139	0.299691
36	Colwellia psychrerythraea 34H	GCF_000012325.1	SBDβ	MLWL	0.279743	1.82744	0.153079
39	Myxococcus xanthus DK 1622	GCF_000012685.1	SBDβ	MLWL	0.297195	0.510797	0.581826
42	Syntrophobacter fumaroxidans MPOB	GCF_000014965.1	SBDβ	MLWL	0.282925	1.02077	0.277168
44	Syntrophomonas wolfei subsp. wolfei str. Goettingen G311	GCF_000014725.1	SBDβ	MLWL	0.267405	2.09296	0.127764
47	Polaribacter irgensii 23-P	GCF_000153225.1	SBDβ	MLWL	0.25334	0.851535	0.29751
51	Roseiflexus castenholzii DSM 13941	GCF_000017805.1	SBDβ	MLWL	0.224528	1.20298	0.186643
55	Photobacterium angustum	GCF_003026895.1	SBDβ	MLWL	0.0907192	1.74174	0.0520854
59	Rhodococcus jostii	GCF_900105375.1	SBDβ	MLWL	0.0351067	0.196228	0.178907
62	Sphingopyxis alaskensis RB2256	GCF_000013985.1	SBDβ	MLWL	0.092549	0.725012	0.127652
69	Frankia alni ACN14a	GCF_000058485.1	SBDβ	MLWL	0.286842	1.24716	0.229997
72	Plesiocystis pacifica SIR-1	GCF_000170895.1	SBDβ	MLWL	0.436857	0.628772	0.694778
76	Pedosphaera parvula Ellin514	GCF_000172555.1	SBDβ	MLWL	0.108579	3.00249	0.036163
80	Myxococcus fulvus	GCF_900111765.1	SBDβ	MLWL	0.29982	0.573664	0.52264
82	Sorangium cellulosum So ce56	GCF_000067165.1	SBDβ	MLWL	0.376092	1.06347	0.353647
86	Streptomyces pristinaespiralis	GCF_001278075.1	SBDβ	MLWL	0.0821077	0.333896	0.245908
90	Rhodococcus opacus PD630	GCF_020542785.1	SBDβ	MLWL	0.0351746	0.197839	0.177794
93	Paraburkholderia unamae	GCF_003096875.1	SBDβ	MLWL	0.0964674	1.0865	0.0887872
97	Aliivibrio salmonicida LFI1238	GCF_000196495.1	SBDβ	MLWL	0.0092017	0.457885	0.0200961
101	'Nostoc azollae' 0708	GCF_000196515.1	SBDβ	MLWL	0.141286	1.61965	0.0872322
105	Dethiobacter alkaliphilus AHT 1	GCF_000174415.1	SBDβ	MLWL	0.203402	1.1494	0.176964
107	Aminobacterium colombiense DSM 12261	GCF_000025885.1	SBDβ	MLWL	0.372239	2.21835	0.1678
109	Sediminispirochaeta smaragdinae DSM 11293	GCF_000143985.1	SBDβ	MLWL	0.287885	0.633516	0.454425
112	Streptomyces griseoflavus	GCF_014649995.1	SBDβ	MLWL	0.0994566	0.48494	0.20509
114	Desulfarculus baarsii DSM 2075	GCF_000143965.1	SBDβ	MLWL	0.275797	0.43461	0.634583
117	Micromonospora aurantiaca ATCC 27029	GCF_000145235.1	SBDβ	MLWL	0.307905	0.644648	0.477633
122	Desulforamulus ruminis DSM 2154	GCF_000215085.1	SBDβ	MLWL	0.264404	1.07177	0.2467
125	Enterocloster aldenensis	GCF_003467385.1	SBDβ	MLWL	0.16316	0.876118	0.18623
129	Eggerthella lenta	GCF_021378605.1	SBDβ	MLWL	0.35936	0.7719	0.465552
131	Oscillochloris trichoides DG-6	GCF_000152145.1	SBDβ	MLWL	0.236905	0.898467	0.263677
134	Vibrio scophthalmi	GCF_001723385.1	SBDβ	MLWL	0.0422057	0.949228	0.0444632
138	Vibrio ichthyoenteri ATCC 700023	GCF_000222605.1	SBDβ	MLWL	0.0439335	1.07161	0.0409978
141	Dietzia cinnamea NBRC 102147	GCF_001571065.1	SBDβ	MLWL	0.282433	0.91697	0.308007
144	Desulfoscipio gibsoniae DSM 7213	GCF_000233715.2	SBDβ	MLWL	0.211544	0.962427	0.219803
147	Gordonia bronchialis DSM 43247	GCF_000024785.1	SBDβ	MLWL	0.332559	0.933315	0.35632
150	Haliangium ochraceum DSM 14365	GCF_000024805.1	SBDβ	MLWL	0.335126	0.34103	0.98269
152	Conexibacter woesei DSM 14684	GCF_000025265.1	SBDβ	MLWL	0.30465	0.573458	0.531251
156	Streptosporangium roseum DSM 43021	GCF_000024865.1	SBDβ	MLWL	0.336122	0.820451	0.40968
159	Catenulispora acidiphila DSM 44928	GCF_000024025.1	SBDβ	MLWL	0.309421	0.580955	0.532608
161	Desulfofarcimen acetoxidans DSM 771	GCF_000024205.1	SBDβ	MLWL	0.288482	2.52034	0.114461
162	Nakamurella multipartita DSM 44233	GCF_000024365.1	SBDβ	MLWL	0.328626	0.593021	0.554156
164	Saccharopolyspora spinosa	GCF_014490055.1	SBDβ	MLWL	0.0483477	0.267109	0.181004
168	Photobacterium leiognathi subsp. mandapamensis svers.1.1.	GCF_000211495.1	SBDβ	MLWL	0.0724258	0.96041	0.0754113
170	Cryptosporangium arvum DSM 44712	GCF_000585375.1	SBDβ	MLWL	0.321905	1.10907	0.290246
174	Streptomyces zinciresistens K42	GCF_000225525.1	SBDβ	MLWL	0.0990576	0.550566	0.17992
177	Agrobacterium rhizogenes	GCF_018138105.1	SBDβ	MLWL	0.124707	0.81362	0.153274
179	Holophaga foetida DSM 6591	GCF_000242615.2	SBDβ	MLWL	0.400022	0.725699	0.551223
183	Chloracidobacterium thermophilum B	GCF_000226295.1	SBDβ	MLWL	0.385649	1.27124	0.303365
187	Singulisphaera acidiphila DSM 18658	GCF_000242455.2	SBDβ	MLWL	0.0928359	0.671266	0.1383
189	Streptomyces chartreusis	GCF_008704715.1	SBDβ	MLWL	0.0831417	0.415212	0.200239
193	Polaribacter filamentus	GCF_002943715.1	SBDβ	MLWL	0.281211	1.2494	0.225076
196	Geothrix fermentans DSM 14018	GCF_000428885.1	SBDβ	MLWL	0.460157	0.450489	1.02146
200	Brachybacterium muris	GCF_016907455.1	SBDβ	MLWL	0.28978	0.722564	0.401044
203	Microbacterium lacticum	GCF_006716815.1	SBDβ	MLWL	0.28097	0.799818	0.351293
209	Streptomyces turgidiscabies	GCF_001485145.1	SBDβ	MLWL	0.0760004	0.613732	0.123833
212	Mycolicibacterium rhodesiae	GCF_002086695.1	SBDβ	MLWL	0.295957	1.06888	0.276885
213	Saccharomonospora marina XMU15	GCF_000244955.1	SBDβ	MLWL	0.318067	0.758069	0.419576
217	Streptomyces cattleya NRRL 8057 = DSM 46488	GCF_000237305.1	SBDβ	MLWL	0.0380495	0.109423	0.347728
221	Rhodococcus rhodochrous	GCF_003004765.2	SBDβ	MLWL	0.301759	0.960369	0.314211
224	Streptomyces acidiscabies	GCF_020010905.1	SBDβ	MLWL	0.0858976	0.550158	0.156133
230	Arthrobacter globiformis NBRC 12137	GCF_000238915.1	SBDβ	MLWL	0.322835	0.831436	0.388286
234	Chitinophaga ginsengisegetis	GCF_900168065.1	SBDβ	MLWL	0.109826	0.7758	0.141565
238	Amycolatopsis benzoatilytica AK 16/65	GCF_000383915.1	SBDβ	MLWL	0.262058	0.995	0.263375
241	Gordonia sputi NBRC 100414	GCF_000248055.1	SBDβ	MLWL	0.344532	0.936381	0.36794
245	Corallococcus coralloides DSM 2259	GCF_000255295.1	SBDβ	MLWL	0.316283	0.631746	0.500648
247	Streptomyces viridosporus T7A	GCF_008704515.1	SBDβ	MLWL	0.0798397	0.444622	0.179568
250	Bradyrhizobium elkanii USDA 61	GCF_012871055.1	SBDβ	MLWL	0.0861118	0.681197	0.126413
254	Streptomyces auratus AGR0001	GCF_000280865.2	SBDβ	MLWL	0.0477656	0.133164	0.358699
258	Chlorogloeopsis fritschii PCC 6912	GCF_000317285.1	SBDβ	MLWL	0.123682	1.39736	0.0885112
261	Kineosphaera limosa	GCF_013409325.1	SBDβ	MLWL	0.296992	0.600175	0.494843
264	Lamprocystis purpurea DSM 4197	GCF_000379525.1	SBDβ	MLWL	0.1895	0.830735	0.228112
267	Corallococcus macrosporus DSM 14697	GCF_002305895.1	SBDβ	MLWL	0.290134	0.488545	0.593873
270	Granulosicoccus antarcticus IMCC3135	GCF_002215215.1	SBDβ	MLWL	0.248992	1.66326	0.149701
273	Rhodococcus wratislaviensis	GCF_003385055.1	SBDβ	MLWL	0.294769	0.74552	0.395387
277	Paraburkholderia terrae	GCF_020885575.1	SBDβ	MLWL	0.101713	0.801454	0.12691
281	Actinomycetospora chiangmaiensis DSM 45062	GCF_000379625.1	SBDβ	MLWL	0.344776	1.09724	0.314221
285	Actinoplanes globisporus DSM 43857	GCF_000379645.1	SBDβ	MLWL	0.333176	0.645521	0.516135
287	Amycolatopsis taiwanensis DSM 45107	GCF_000519205.1	SBDβ	MLWL	0.313596	0.634358	0.494352
291	Desulfurispora thermophila DSM 16022	GCF_000376385.1	SBDβ	MLWL	0.25476	1.04385	0.244059
295	Nocardia aobensis NBRC 100429	GCF_000308375.1	SBDβ	MLWL	0.298618	0.745935	0.400328
301	Nocardia carnea	GCF_000717405.1	SBDβ	MLWL	0.304017	1.00274	0.303186
305	Nocardia exalbida NBRC 100660	GCF_000308575.1	SBDβ	MLWL	0.282638	0.748625	0.377543
308	Nocardia jiangxiensis NBRC 101359	GCF_000308615.1	SBDβ	MLWL	0.320692	0.638436	0.502309
310	Nocardia takedensis NBRC 100417	GCF_000308695.1	SBDβ	MLWL	0.319151	0.685936	0.465277
314	Piscicoccus intestinalis NBRC 104926	GCF_001515525.1	SBDβ	MLWL	0.305779	0.885702	0.34524
318	Rhodococcus koreensis	GCF_017068375.1	SBDβ	MLWL	0.0329894	0.193099	0.170842
320	Rhodococcus zopfii NBRC 100606 = JCM 9919	GCF_001895025.1	SBDβ	MLWL	0.302251	0.778351	0.388323
322	Sphingomonas koreensis	GCF_001922385.1	SBDβ	MLWL	0.204534	0.951229	0.215021
324	Sphingomonas paucimobilis	GCF_016027095.1	SBDβ	MLWL	0.172514	1.15484	0.149384
327	Vibrio sagamiensis NBRC 104589	GCF_007990935.1	SBDβ	MLWL	0.0552715	2.23486	0.0247316
331	Vibrio azureus	GCF_002849855.1	SBDβ	MLWL	0.0546564	1.63047	0.0335218
334	Millisia brevis NBRC 105863	GCF_001552615.1	SBDβ	MLWL	0.277211	0.564609	0.49098
338	Actinomadura macra NBRC 14102	GCF_001552215.1	SBDβ	MLWL	0.329993	1.08544	0.304018
341	Actinomadura madurae	GCF_900445005.1	SBDβ	MLWL	0.345958	1.23538	0.280041
343	Gordonia aichiensis NBRC 108223	GCF_000332975.1	SBDβ	MLWL	0.337886	0.801761	0.42143
347	Nocardia miyunensis NBRC 108239	GCF_001613065.1	SBDβ	MLWL	0.28682	0.656309	0.437019
353	Mycolicibacterium chlorophenolicum JCM 7439 = NBRC 15527	GCF_001552315.1	SBDβ	MLWL	0.319421	0.96239	0.331904
356	Nocardia grenadensis NBRC 108939	GCF_001613445.1	SBDβ	MLWL	0.306342	1.02444	0.299035
359	Nocardia niwae NBRC 108934 = DSM 45340	GCF_001613465.1	SBDβ	MLWL	0.281513	0.756637	0.372058
363	Paraburkholderia phenoliruptrix BR3459a	GCF_000300095.1	SBDβ	MLWL	0.109101	0.971418	0.112311
366	Paraglaciecola psychrophila 170	GCF_000315075.1	SBDβ	MLWL	0.262421	1.8306	0.143352
369	Amycolatopsis azurea DSM 43854	GCF_001995215.1	SBDβ	MLWL	0.283224	0.690659	0.410078
373	Paraglaciecola arctica BSs20135	GCF_000314995.1	SBDβ	MLWL	0.273149	0.484719	0.563521
376	Streptomyces davaonensis JCM 4913	GCF_000349325.1	SBDβ	MLWL	0.0743424	0.571103	0.130173
379	Streptomyces himastatinicus ATCC 53653	GCF_000158915.1	SBDβ	MLWL	0.255263	0.812569	0.314143
382	Cystobacter fuscus DSM 2262	GCF_000335475.2	SBDβ	MLWL	0.306064	0.654209	0.467839
385	Colwellia piezophila ATCC BAA-637	GCF_000378625.1	SBDβ	MLWL	0.321212	0.746958	0.430026
389	Desulfospira joergensenii DSM 10085	GCF_000420085.1	SBDβ	MLWL	0.202047	1.0686	0.189076
393	Acidipropionibacterium thoenii DSM 20276	GCF_000423445.1	SBDβ	MLWL	0.0704038	0.540012	0.130374
397	Brachybacterium nesterenkovii	GCF_900163655.1	SBDβ	MLWL	0.269692	0.630255	0.42791
401	Streptomyces flavidovirens DSM 40150	GCF_000429085.1	SBDβ	MLWL	0.0480299	0.200842	0.239143
405	Myxococcus stipitatus DSM 14675	GCF_000331735.1	SBDβ	MLWL	0.306803	0.530521	0.578305
409	Streptomyces rimosus subsp. rimosus ATCC 10970	GCF_000331185.2	SBDβ	MLWL	0.0656402	0.268822	0.244177
411	Sporomusa ovata DSM 2662	GCF_000445445.1	SBDβ	MLWL	0.327341	2.19762	0.148952
415	Streptomyces gancidicus	GCF_014649055.1	SBDβ	MLWL	0.07502	0.451085	0.16631
419	Streptomyces albulus	GCF_014650635.1	SBDβ	MLWL	0.0533621	0.1153	0.462812
420	Gordonia westfalica	GCF_900105725.1	SBDβ	MLWL	0.326579	0.828808	0.394035
423	Streptomyces phaeochromogenes	GCF_001418655.1	SBDβ	MLWL	0.0852423	1.16759	0.0730073
426	Streptomyces cyaneus	GCF_004028635.1	SBDβ	MLWL	0.0840434	0.588515	0.142806
429	Streptomyces natalensis ATCC 27448	GCF_000935125.1	SBDβ	MLWL	0.0427887	0.300892	0.142206
434	Desulfotruncus alcoholivorax DSM 16058	GCF_000430885.1	SBDβ	MLWL	0.247147	2.40161	0.102909
435	Amycolatopsis vancoresmycina	GCF_000716785.1	SBDβ	MLWL	0.26141	0.762483	0.342841
439	Melittangium boletus DSM 14713	GCF_002305855.1	SBDβ	MLWL	0.301654	0.766184	0.393709
443	Nocardiopsis chromatogenes YIM 90109	GCF_000341185.1	SBDβ	MLWL	0.119031	0.227705	0.522744
445	Aminobacterium mobile DSM 12262	GCF_000526395.1	SBDβ	MLWL	0.347527	1.83312	0.189582
449	Streptomyces prunicolor NBRC 13075	GCF_000367365.1	SBDβ	MLWL	0.0906837	0.745552	0.121633
453	Streptomyces aurantiacus	GCF_014701115.1	SBDβ	MLWL	0.0886916	1.12807	0.0786225
457	Desulfococcus multivorans	GCF_002009335.2	SBDβ	MLWL	0.201804	1.25762	0.160465
460	Lyngbya aestuarii BL J	GCF_000478195.2	SBDβ	MLWL	0.176693	2.17699	0.0811637
466	Candidatus Stoquefichus massiliensis AP9	GCF_000455285.1	SBDβ	MLWL	0.3723	0.35566	1.04679
469	Kutzneria albida DSM 43870	GCF_000525635.1	SBDβ	MLWL	0.300897	0.827312	0.363704
473	Noviherbaspirillum massiliense JC206	GCF_000312045.1	SBDβ	MLWL	0.110525	0.495614	0.223006
476	Mycobacterium vulneris	GCF_002104765.1	SBDβ	MLWL	0.307182	0.980848	0.31318
479	Photobacterium phosphoreum	GCF_002954725.1	SBDβ	MLWL	0.0806967	1.10527	0.073011
482	[Clostridium] saccharogumia DSM 17460	GCF_000686665.1	SBDβ	MLWL	0.337959	0.989291	0.341617
488	Streptomyces griseorubens	GCF_000709915.1	SBDβ	MLWL	0.0707448	0.455483	0.155318
490	Pelobacter seleniigenes DSM 18267	GCF_000711225.1	SBDβ	MLWL	0.227024	1.52835	0.148542
494	Streptomyces flaveus	GCF_014647675.1	SBDβ	MLWL	0.0862349	0.724342	0.119053
497	Dactylosporangium aurantiacum	GCF_000716715.1	SBDβ	MLWL	0.35136	0.735036	0.478017
499	Streptomyces xylophagus	GCF_000716435.1	SBDβ	MLWL	0.0974669	0.541564	0.179973
503	Streptomyces olivaceus	GCF_015244315.1	SBDβ	MLWL	0.279654	0.80666	0.346682
507	Streptomyces alboflavus	GCF_003935055.1	SBDβ	MLWL	0.114779	0.601069	0.190959
514	Streptomyces yerevanensis	GCF_000716805.1	SBDβ	MLWL	0.0910895	1.05038	0.0867208
518	Kitasatospora aureofaciens	GCF_002082605.1	SBDβ	MLWL	0.0746362	0.230416	0.32392
522	Streptomyces brasiliensis	GCF_014647875.1	SBDβ	MLWL	0.0806274	0.832338	0.0968685
526	Streptomyces atroolivaceus	GCF_000717025.1	SBDβ	MLWL	0.291701	0.674191	0.432668
529	Streptomyces vinaceus	GCF_008704935.1	SBDβ	MLWL	0.263468	0.920137	0.286336
531	Streptomyces katrae	GCF_000966975.1	SBDβ	MLWL	0.275407	0.941157	0.292626
535	Streptomyces griseoluteus	GCF_014656035.1	SBDβ	MLWL	0.284085	0.693389	0.409705
539	Kitasatospora purpeofusca	GCF_000718025.1	SBDβ	MLWL	0.0632611	0.33313	0.189899
541	Streptomyces scopuliridis RB72	GCF_000718095.1	SBDβ	MLWL	0.281855	1.25875	0.223917
544	Streptomyces fulvoviolaceus	GCF_000718165.1	SBDβ	MLWL	0.089096	0.882356	0.100975
548	Streptomyces ruber	GCF_014648075.1	SBDβ	MLWL	0.0997322	0.619735	0.160927
552	Herbidospora cretacea	GCF_001570605.1	SBDβ	MLWL	0.329197	1.01792	0.323401
555	Lentzea aerocolonigenes	GCF_000974445.1	SBDβ	MLWL	0.255487	0.782251	0.326605
558	Streptomyces bicolor	GCF_000719285.1	SBDβ	MLWL	0.0865161	0.768221	0.112619
560	Streptomyces aureocirculatus	GCF_000725745.1	SBDβ	MLWL	0.115269	0.654344	0.17616
564	Streptosporangium amethystogenes	GCF_000721075.1	SBDβ	MLWL	0.318	1.29277	0.245984
568	Streptomyces cellulosae	GCF_000721105.1	SBDβ	MLWL	0.0855307	0.736524	0.116127
571	Streptomyces toyocaensis	GCF_000725125.1	SBDβ	MLWL	0.0836813	0.522153	0.160262
575	Streptomyces aureus	GCF_000725495.1	SBDβ	MLWL	0.0882947	0.837876	0.105379
580	Streptomyces flavovariabilis	GCF_000725785.1	SBDβ	MLWL	0.0836319	0.814332	0.1027
584	Archangium violaceum Cb vi76	GCF_000733295.1	SBDβ	MLWL	0.299047	0.605623	0.493784
586	Methylomarinum vadi	GCF_000733935.1	SBDβ	MLWL	0.144893	1.62718	0.0890456
588	Enhygromyxa salina	GCF_002994635.1	SBDβ	MLWL	0.459749	0.719949	0.638585
592	Hyalangium minutum	GCF_000737315.1	SBDβ	MLWL	0.304438	0.780154	0.390229
598	Streptacidiphilus albus JL83	GCF_000744705.1	SBDβ	MLWL	0.332983	0.520318	0.63996
601	Streptacidiphilus oryzae TH49	GCF_000744815.1	SBDβ	MLWL	0.288494	1.03299	0.27928
604	Belnapia moabensis DSM 16746	GCF_000745835.1	SBDβ	MLWL	0.1377	0.656352	0.209796
605	Streptomyces leeuwenhoekii	GCF_001013905.1	SBDβ	MLWL	0.0897054	0.541279	0.165728
609	Tolypothrix bouteillei VB521301	GCF_000760695.4	SBDβ	MLWL	0.114608	2.47644	0.0462792
613	Streptomyces glaucescens	GCF_002154375.1	SBDβ	MLWL	0.0580543	0.515552	0.112606
617	Streptomyces galbus	GCF_005280195.1	SBDβ	MLWL	0.0877902	0.639492	0.137281
621	Streptacidiphilus carbonis	GCF_000787775.1	SBDβ	MLWL	0.343726	0.683154	0.503146
624	Streptacidiphilus neutrinimicus	GCF_000787815.1	SBDβ	MLWL	0.318937	0.987705	0.322907
626	Streptomyces pluripotens	GCF_000802245.2	SBDβ	MLWL	0.0908259	0.549808	0.165196
629	Nocardia vulneris	GCF_001613425.1	SBDβ	MLWL	0.311283	0.621311	0.50101
632	Bacillus alveayuensis	GCF_000948175.1	SBDβ	MLWL	0.067216	1.00885	0.0666264
636	Photobacterium iliopiscarium	GCF_003025455.1	SBDβ	MLWL	0.0766158	1.33852	0.0572394
640	Photobacterium kishitanii	GCF_000613045.3	SBDβ	MLWL	0.0851458	0.937511	0.0908211
644	Syntrophomonas zehnderi OL-4	GCF_000983115.1	SBDβ	MLWL	0.215601	0.845694	0.25494
648	Thermogemmatispora carboxidivorans	GCF_000702505.1	SBDβ	MLWL	0.199213	0.84816	0.234877
652	Streptomyces europaeiscabiei	GCF_000988945.1	SBDβ	MLWL	0.0875678	1.67838	0.052174
655	Streptomyces stelliscabiei	GCF_001189035.1	SBDβ	MLWL	0.331484	0.907506	0.365269
658	Archangium gephyra	GCF_001027285.1	SBDβ	MLWL	0.301866	0.652723	0.462472
660	Streptomyces roseus	GCF_001044425.1	SBDβ	MLWL	0.291818	1.33464	0.218649
663	Longilinea arvoryzae	GCF_001050235.1	SBDβ	MLWL	0.24099	1.3122	0.183653
667	Leptolinea tardivitalis	GCF_001050275.1	SBDβ	MLWL	0.276577	1.90792	0.144963
671	Streptomyces roseochromogenus subsp. oscitans DS 12.976	GCF_000497445.1	SBDβ	MLWL	0.0817433	0.583933	0.139987
674	Bradyrhizobium pachyrhizi	GCF_009759865.1	SBDβ	MLWL	0.086765	0.80324	0.108019
675	Chondromyces crocatus	GCF_001189295.1	SBDβ	MLWL	0.36755	1.38829	0.26475
679	Labilithrix luteola	GCF_001263205.1	SBDβ	MLWL	0.427333	0.578125	0.739171
683	Thermincola ferriacetica	GCF_001263415.1	SBDβ	MLWL	0.215366	1.56316	0.137775
685	Streptomyces azureus	GCF_001270025.1	SBDβ	MLWL	0.0703409	0.571454	0.123091
688	Jiangella muralis	GCF_001270745.1	SBDβ	MLWL	0.355889	0.785041	0.453338
691	Streptomyces caelestis	GCF_014650295.1	SBDβ	MLWL	0.0680305	0.739742	0.0919651
695	Asanoa ferruginea	GCF_003387075.1	SBDβ	MLWL	0.363311	0.830763	0.437323
698	Ardenticatena maritima	GCF_001306175.1	SBDβ	MLWL	0.261064	0.812598	0.321271
701	Streptomyces chattanoogensis	GCF_001294335.1	SBDβ	MLWL	0.0384574	0.340654	0.112893
705	Nostoc piscinale CENA21	GCF_001298445.1	SBDβ	MLWL	0.139454	1.76857	0.0788513
709	Methylorubrum rhodinum	GCF_014199935.1	SBDβ	MLWL	0.15993	0.533315	0.29988
712	Desulfosarcina cetonica	GCF_901485605.1	SBDβ	MLWL	0.141525	1.11134	0.127347
715	Coprobacillus cateniformis	GCF_000269565.1	SBDβ	MLWL	0.366378	1.67521	0.218705
718	Streptomyces albofaciens JCM 4342	GCF_008634025.1	SBDβ	MLWL	0.0596021	0.256292	0.232556
722	Streptomyces pactum	GCF_016031615.1	SBDβ	MLWL	0.0553466	0.263367	0.21015
725	Streptomyces caatingaensis	GCF_001187435.1	SBDβ	MLWL	0.0395079	0.0342218	1.15447
727	Mycobacterium gordonae	GCF_002101675.1	SBDβ	MLWL	0.313987	0.875726	0.358545
730	Streptomyces atriruber	GCF_001418325.1	SBDβ	MLWL	0.117212	0.836251	0.140164
734	Streptomyces diastatochromogenes	GCF_002242805.1	SBDβ	MLWL	0.0987347	0.691152	0.142855
737	Streptomyces hirsutus	GCF_001418415.1	SBDβ	MLWL	0.084824	0.379818	0.223328
741	Streptomyces kanamyceticus	GCF_008704495.1	SBDβ	MLWL	0.116277	0.622335	0.186841
745	Streptomyces pathocidini	GCF_001418495.1	SBDβ	MLWL	0.0552898	0.184464	0.299732
749	Streptomyces alboniger	GCF_008704395.1	SBDβ	MLWL	0.109382	0.723805	0.151121
752	Streptomyces puniciscabiei	GCF_006715785.1	SBDβ	MLWL	0.0754101	0.470587	0.160247
755	Streptomyces prasinus	GCF_008704445.1	SBDβ	MLWL	0.0839955	0.437218	0.192113
759	Streptomyces prasinopilosus	GCF_900101585.1	SBDβ	MLWL	0.0881879	0.502703	0.175427
763	Streptomyces silaceus	GCF_001419745.1	SBDβ	MLWL	0.102573	0.571561	0.179462
767	Streptomyces niveiscabiei	GCF_001419795.1	SBDβ	MLWL	0.0906357	0.41443	0.2187
770	Rhizobium acidisoli	GCF_002531755.2	SBDβ	MLWL	0.0713696	0.95183	0.0749814
772	Bradyrhizobium manausense	GCF_001440035.1	SBDβ	MLWL	0.120454	0.679518	0.177264
774	Bradyrhizobium jicamae	GCF_001440395.1	SBDβ	MLWL	0.11663	0.941143	0.123924
777	Streptomyces mangrovisoli	GCF_000974985.2	SBDβ	MLWL	0.0911844	0.801511	0.113766
781	Streptomyces hokutonensis	GCF_000376565.1	SBDβ	MLWL	0.0920889	0.462947	0.198919
783	Dethiosulfatarculus sandiegensis	GCF_000931935.2	SBDβ	MLWL	0.237709	1.74662	0.136096
786	Streptomyces regalis	GCF_001509475.1	SBDβ	MLWL	0.0868927	0.518496	0.167586
789	Streptomyces cellostaticus	GCF_001513965.1	SBDβ	MLWL	0.0840391	0.717564	0.117117
792	Streptomyces yokosukanensis	GCF_001514035.1	SBDβ	MLWL	0.0874075	0.56442	0.154863
796	Streptomyces bungoensis	GCF_001514215.1	SBDβ	MLWL	0.086461	0.504803	0.171277
800	Streptomyces caeruleatus	GCF_001514235.1	SBDβ	MLWL	0.0965437	0.646795	0.149265
804	Microtetraspora malaysiensis	GCF_001528665.1	SBDβ	MLWL	0.349074	0.634374	0.550266
807	Streptomyces griseochromogenes	GCF_001542625.1	SBDβ	MLWL	0.0810244	0.486737	0.166464
813	Photobacterium aquimaris	GCF_900185565.1	SBDβ	MLWL	0.0721915	0.999368	0.0722371
816	Bradyrhizobium viridifuturi	GCF_001238275.1	SBDβ	MLWL	0.120355	0.841722	0.142987
819	Myxococcus hansupus	GCF_000280925.3	SBDβ	MLWL	0.281247	0.651579	0.43164
822	Microtetraspora fusca	GCF_001570365.1	SBDβ	MLWL	0.342038	0.541811	0.631287
825	Microtetraspora niveoalba	GCF_001570405.1	SBDβ	MLWL	0.349879	0.711463	0.491775
827	Mycolicibacterium brisbanense	GCF_001570425.1	SBDβ	MLWL	0.292151	0.760175	0.384321
830	Herbidospora mongoliensis	GCF_001570545.1	SBDβ	MLWL	0.327096	0.992347	0.329619
832	Herbidospora yilanensis	GCF_001570565.1	SBDβ	MLWL	0.320246	0.858486	0.373035
834	Herbidospora daliensis	GCF_001570585.1	SBDβ	MLWL	0.320873	0.752622	0.42634
835	Pseudoclavibacter helvolus	GCF_014191305.1	SBDβ	MLWL	0.259069	2.0654	0.125433
839	Sphaerospermopsis aphanizomenoides BCCUSP55	GCF_001586785.1	SBDβ	MLWL	0.139622	1.42974	0.0976553
842	Vibrio renipiscarius	GCF_000827885.1	SBDβ	MLWL	0.0414758	1.01544	0.0408452
845	Bradyrhizobium tropiciagri	GCF_001189845.1	SBDβ	MLWL	0.0861824	0.696319	0.123769
846	Bradyrhizobium stylosanthis	GCF_001641335.1	SBDβ	MLWL	0.120562	0.873828	0.13797
849	Paraburkholderia ginsengiterrae	GCF_001645135.1	SBDβ	MLWL	0.107008	0.735838	0.145423
853	Streptomyces parvulus	GCF_001660045.1	SBDβ	MLWL	0.280858	0.828925	0.338822
857	Streptomyces lincolnensis	GCF_003344445.1	SBDβ	MLWL	0.0838074	0.564632	0.148428
861	Caballeronia calidae	GCF_900044055.2	SBDβ	MLWL	0.111818	1.35607	0.0824576
865	Streptomyces lushanensis	GCF_001700515.1	SBDβ	MLWL	0.297886	1.12647	0.264443
869	Streptomyces minutiscleroticus	GCF_014650875.1	SBDβ	MLWL	0.102262	0.765354	0.133614
873	Rhizobium multihospitium	GCF_900094585.1	SBDβ	MLWL	0.13669	0.916983	0.149065
877	Streptomyces sparsogenes	GCF_001704635.1	SBDβ	MLWL	0.0473893	0.195578	0.242303
881	Shinella fusca	GCF_014203155.1	SBDβ	MLWL	0.132534	0.672679	0.197025
884	Mycobacterium intermedium	GCF_001722345.1	SBDβ	MLWL	0.324458	0.978147	0.331707
887	Streptomyces rubidus	GCF_900110255.1	SBDβ	MLWL	0.307217	0.781068	0.393329
891	Frankia casuarinae	GCF_000013345.1	SBDβ	MLWL	0.311899	1.38087	0.225872
894	Frankia elaeagni	GCF_000374165.1	SBDβ	MLWL	0.280451	0.832954	0.336694
897	Streptomyces malaysiense	GCF_000980885.2	SBDβ	MLWL	0.0748526	0.203644	0.367566
900	Vibrio barjaei	GCF_001639065.2	SBDβ	MLWL	0.17148	0.0788791	2.17396
904	Streptomyces agglomeratus	GCF_001746455.1	SBDβ	MLWL	0.0420116	0.276299	0.152051
911	Streptomyces qinglanensis	GCF_900111245.1	SBDβ	MLWL	0.0733369	0.193924	0.378174
913	Sinosporangium album	GCF_900100605.1	SBDβ	MLWL	0.294907	0.553063	0.533225
915	Belnapia rosea	GCF_900101615.1	SBDβ	MLWL	0.146238	0.656469	0.222765
917	Streptomyces guanduensis	GCF_900103985.1	SBDβ	MLWL	0.295839	0.755204	0.391735
921	Pseudonocardia oroxyli	GCF_900102195.1	SBDβ	MLWL	0.307619	0.926731	0.33194
924	Streptomyces jietaisiensis	GCF_900102095.1	SBDβ	MLWL	0.1017	0.594735	0.171001
928	Streptomyces indicus	GCF_900100315.1	SBDβ	MLWL	0.109798	0.921275	0.119181
933	Myxococcus virescens	GCF_900101905.1	SBDβ	MLWL	0.292376	0.519659	0.56263
936	Amycolatopsis pretoriensis	GCF_900107925.1	SBDβ	MLWL	0.24898	0.63003	0.395188
940	Amycolatopsis xylanica	GCF_900107045.1	SBDβ	MLWL	0.292491	0.76872	0.380491
944	Bradyrhizobium erythrophlei	GCF_900142985.1	SBDβ	MLWL	0.134853	0.846846	0.159241
947	Geodermatophilus africanus	GCF_900107105.1	SBDβ	MLWL	0.308691	1.15767	0.266649
950	Saccharopolyspora shandongensis	GCF_900106995.1	SBDβ	MLWL	0.039677	0.213155	0.186142
953	Niabella ginsenosidivorans	GCF_001654455.1	SBDβ	MLWL	0.0541416	1.03113	0.0525071
956	Frankia inefficax	GCF_000166135.1	SBDβ	MLWL	0.320956	1.06864	0.300341
958	Nonomuraea wenchangensis	GCF_900111685.1	SBDβ	MLWL	0.3143	0.664701	0.472844
960	Stigmatella erecta	GCF_900111745.1	SBDβ	MLWL	0.326599	0.685328	0.476558
964	[Clostridium] cocleatum	GCF_900102365.1	SBDβ	MLWL	0.370416	0.972905	0.380732
967	Lentzea flaviverrucosa	GCF_003350445.1	SBDβ	MLWL	0.266057	1.01306	0.262625
973	Geodermatophilus ruber	GCF_900114385.1	SBDβ	MLWL	0.329737	0.587922	0.560851
977	Saccharopolyspora antimicrobica	GCF_003635025.1	SBDβ	MLWL	0.039632	0.0942473	0.42051
979	Desulfallas arcticus DSM 17038	GCF_900113335.1	SBDβ	MLWL	0.273251	2.54575	0.107336
983	Streptosporangium canum	GCF_900113865.1	SBDβ	MLWL	0.326799	0.813383	0.401778
985	Thermodesulforhabdus norvegica	GCF_900114975.1	SBDβ	MLWL	0.219797	1.69519	0.129659
992	Cystobacter ferrugineus	GCF_001887355.1	SBDβ	MLWL	0.295399	0.695355	0.424818
995	Massilimicrobiota timonensis	GCF_002160865.1	SBDβ	MLWL	0.331543	1.2118	0.273596
999	Desulfacinum infernum DSM 9756	GCF_900129305.1	SBDβ	MLWL	0.282621	0.787779	0.358757
1007	Desulforamulus putei DSM 12395	GCF_900129195.1	SBDβ	MLWL	0.26119	1.44696	0.18051
1010	Hespellia stercorisuis DSM 15480	GCF_900142165.1	SBDβ	MLWL	0.30294	0.530477	0.57107
1014	Hydrococcus rivularis NIES-593	GCF_001904635.1	SBDβ	MLWL	0.137274	1.48054	0.0927188
1017	Streptomyces kebangsaanensis	GCF_001906585.1	SBDβ	MLWL	0.0946731	0.479155	0.197583
1019	Sporomusa sphaeroides DSM 2875	GCF_900042765.1	SBDβ	MLWL	0.212167	1.19795	0.177108
1021	Streptomyces amritsarensis	GCF_001953875.1	SBDβ	MLWL	0.295411	1.03283	0.28602
1024	Chloroflexus islandicus	GCF_001650695.1	SBDβ	MLWL	0.19612	1.05079	0.18664
1027	Microbacterium aurum	GCF_001974985.1	SBDβ	MLWL	0.254067	0.619765	0.409941
1031	Actinomyces provencensis	GCF_900155435.1	SBDβ	MLWL	0.304992	0.955241	0.319282
1034	Desulfotomaculum copahuensis	GCF_001655685.1	SBDβ	MLWL	0.238341	0.758646	0.314166
1038	Tessaracoccus flavescens	GCF_001998865.1	SBDβ	MLWL	0.064465	0.655776	0.0983035
1041	Cognaticolwellia aestuarii	GCF_002104435.1	SBDβ	MLWL	0.249841	1.82409	0.136968
1045	Photobacterium piscicola	GCF_900166965.1	SBDβ	MLWL	0.0732626	1.1591	0.0632065
1049	Streptomyces gilvosporeus	GCF_002082195.1	SBDβ	MLWL	0.043126	0.356796	0.12087
1052	Mycolicibacterium moriokaense	GCF_010726085.1	SBDβ	MLWL	0.287204	0.81792	0.35114
1055	Desulfacinum hydrothermale DSM 13146	GCF_900176285.1	SBDβ	MLWL	0.265605	0.865233	0.306975
1059	Sporomusa malonica	GCF_900176355.1	SBDβ	MLWL	0.290747	2.00631	0.144916
1060	Mycobacterium doricum	GCF_010728155.1	SBDβ	MLWL	0.303932	0.634965	0.47866
1062	Mycobacterium parmense	GCF_010730575.1	SBDβ	MLWL	0.329174	0.714778	0.460527
1065	Colwellia polaris	GCF_002104515.1	SBDβ	MLWL	0.230055	2.13519	0.107744
1069	Streptomyces platensis	GCF_008704855.1	SBDβ	MLWL	0.0537949	0.17163	0.313435
1073	Streptomyces africanus	GCF_002150735.1	SBDβ	MLWL	0.0736156	0.676678	0.10879
1077	Streptomyces recifensis	GCF_002154615.1	SBDβ	MLWL	0.286432	0.74206	0.385995
1081	Streptomyces thermovulgaris	GCF_002155915.1	SBDβ	MLWL	0.0737231	0.597659	0.123353
1085	Streptomyces tricolor	GCF_002155905.1	SBDβ	MLWL	0.0712928	0.52818	0.134978
1088	Brevefilum fermentans	GCF_900184705.1	SBDβ	MLWL	0.266694	1.47026	0.181392
1091	Pseudocolwellia agarivorans	GCF_002000085.1	SBDβ	MLWL	0.248667	1.4483	0.171696
1095	Noviherbaspirillum denitrificans	GCF_002211445.1	SBDβ	MLWL	0.104731	0.697856	0.150075
1099	Noviherbaspirillum autotrophicum	GCF_000818395.1	SBDβ	MLWL	0.116565	0.643002	0.181283
1102	Streptomyces hyaluromycini	GCF_002217755.1	SBDβ	MLWL	0.0779806	1.05419	0.0739718
1105	Streptosporangium subroseum	GCF_900188345.1	SBDβ	MLWL	0.281125	0.845576	0.332465
1108	Actinomadura meyerae	GCF_900188445.1	SBDβ	MLWL	0.327479	0.958465	0.341671
1111	Dehalobacterium formicoaceticum	GCF_002224645.1	SBDβ	MLWL	0.255453	2.16068	0.118228
1112	Amycolatopsis thailandensis	GCF_002234405.1	SBDβ	MLWL	0.285769	0.665777	0.429226
1115	Brucella grignonensis	GCF_002252505.1	SBDβ	MLWL	0.109071	2.02818	0.0537777
1116	Chloracidobacterium sp. MS 40/45	GCF_018304805.1	SBDβ	MLWL	0.403383	1.28368	0.314241
1119	Sporomusa silvacetica DSM 10669	GCF_002257705.1	SBDβ	MLWL	0.309273	1.0573	0.292512
1121	Candidatus Promineofilum breve	GCF_900066015.1	SBDβ	MLWL	0.303393	0.51445	0.589742
1125	Trichormus variabilis 0441	GCF_009856605.1	SBDβ	MLWL	0.131395	2.20052	0.0597111
1128	Frankia asymbiotica	GCF_001983105.1	SBDβ	MLWL	0.313619	0.883353	0.355032
1131	Photobacterium toruni	GCF_900166975.1	SBDβ	MLWL	0.0737607	0.962105	0.0766659
1135	Nostoc linckia z6	GCF_002608105.1	SBDβ	MLWL	0.132673	3.1189	0.0425385
1139	Sphaerospermopsis kisseleviana NIES-73	GCF_002368075.1	SBDβ	MLWL	0.136107	1.29369	0.105209
1143	Vibrio thalassae	GCF_900089835.1	SBDβ	MLWL	0.0192505	0.601038	0.0320288
1146	Blastococcus aggregatus	GCF_900221005.1	SBDβ	MLWL	0.295117	0.588161	0.501761
1147	Candidatus Chloroploca asiatica	GCF_002532075.1	SBDβ	MLWL	0.235397	0.989384	0.237923
1151	Candidatus Viridilinea mediisalina	GCF_002532535.1	SBDβ	MLWL	0.25106	1.20408	0.208507
1155	Streptomyces formicae	GCF_022647665.1	SBDβ	MLWL	0.0296124	0.117223	0.252615
1158	Cognaticolwellia beringensis	GCF_002076895.1	SBDβ	MLWL	0.25393	1.81937	0.13957
1161	Williamsia marianensis	GCF_003096955.1	SBDβ	MLWL	0.346599	0.936177	0.370228
1166	Synechococcus lividus PCC 6715	GCF_002754935.1	SBDβ	MLWL	0.14207	2.07968	0.0683134
1171	Photobacterium carnosum	GCF_021236965.1	SBDβ	MLWL	0.0997193	1.81734	0.0548712
1175	Eggerthella timonensis	GCF_900184265.1	SBDβ	MLWL	0.36691	0.656317	0.559044
1179	Colwellia echini	GCF_002843355.2	SBDβ	MLWL	0.263802	0.514638	0.512598
1183	Rubneribacter badeniensis	GCF_002899695.1	SBDβ	MLWL	0.374302	1.20424	0.310819
1185	Streptomyces alfalfae	GCF_018141485.1	SBDβ	MLWL	0.106342	0.810626	0.131186
1189	Saccharopolyspora hirsuta	GCF_008630535.1	SBDβ	MLWL	0.0462159	0.176789	0.261418
1194	Thermomonospora echinospora	GCF_900108175.1	SBDβ	MLWL	0.363754	0.752557	0.483357
1197	Frankia saprophytica	GCF_000235425.2	SBDβ	MLWL	0.310505	1.0046	0.309084
1200	Desulfocucumis palustris	GCF_002933875.1	SBDβ	MLWL	0.258425	1.01748	0.253985
1203	Actinokineospora auranticolor	GCF_002934265.1	SBDβ	MLWL	0.260393	0.874245	0.297849
1207	Rathayibacter oskolensis	GCF_900177245.1	SBDβ	MLWL	0.314993	0.700492	0.449674
1211	Photobacterium frigidiphilum	GCF_003025615.1	SBDβ	MLWL	0.0724633	1.3864	0.0522674
1213	Photobacterium indicum	GCF_003026215.1	SBDβ	MLWL	0.0811713	1.26223	0.0643079
1219	Streptosporangium minutum	GCF_002149035.1	SBDβ	MLWL	0.333271	0.858505	0.388199
1221	Streptomyces rishiriensis	GCF_003112535.1	SBDβ	MLWL	0.275851	0.794474	0.347212
1225	Streptomyces orinoci	GCF_003121295.1	SBDβ	MLWL	0.0730561	0.565032	0.129295
1229	Murimonas intestini	GCF_902363655.1	SBDβ	MLWL	0.238024	2.02694	0.11743
1232	Massilia violaceinigra	GCF_002752675.1	SBDβ	MLWL	0.141908	0.820061	0.173045
1236	Streptomyces actuosus	GCF_016921115.1	SBDβ	MLWL	0.0812592	0.391266	0.207683
1240	Nocardioides allogilvus	GCF_003047285.1	SBDβ	MLWL	0.307227	1.01476	0.302758
1244	Rhodoplanes piscinae	GCF_900604295.1	SBDβ	MLWL	0.0881625	0.94765	0.0930328
1246	Paucimonas lemoignei	GCF_004342585.1	SBDβ	MLWL	0.0535885	0.686961	0.0780082
1249	Lujinxingia litoralis	GCF_003260125.1	SBDβ	MLWL	0.380672	1.23218	0.308942
1252	Streptomyces geranii	GCF_002954775.1	SBDβ	MLWL	0.0856188	1.14452	0.0748073
1256	Thermogemmatispora tikiterensis	GCF_003268475.1	SBDβ	MLWL	0.199221	0.866867	0.229817
1259	Frankia irregularis	GCF_001536285.1	SBDβ	MLWL	0.304367	0.796761	0.382006
1263	Sphaerisporangium album	GCF_003323745.1	SBDβ	MLWL	0.322694	0.591647	0.545416
1267	Frankia torreyi	GCF_000948395.1	SBDβ	MLWL	0.27898	1.04703	0.26645
1270	Paraburkholderia caffeinilytica	GCF_003368325.1	SBDβ	MLWL	0.104984	0.69565	0.150916
1274	Amycolatopsis circi	GCF_003385235.1	SBDβ	MLWL	0.283484	0.671538	0.422142
1276	Kutzneria buriramensis	GCF_003387475.1	SBDβ	MLWL	0.307575	0.669162	0.459642
1279	Streptomyces dengpaensis	GCF_002946835.1	SBDβ	MLWL	0.0858161	0.584502	0.146819
1285	Capsulimonas corticalis	GCF_003574315.1	SBDβ	MLWL	0.283925	0.983738	0.288618
1287	Streptomyces qaidamensis	GCF_001611795.1	SBDβ	MLWL	0.0817743	0.595239	0.137381
1290	Alginatibacterium sediminis	GCF_003610775.1	SBDβ	MLWL	0.232955	1.95171	0.11936
1292	Mycobacterium kyogaense	GCF_003254575.1	SBDβ	MLWL	0.315841	0.719696	0.438853
1295	Motilibacter peucedani	GCF_003634695.1	SBDβ	MLWL	0.277683	1.01846	0.27265
1297	Actinomadura pelletieri DSM 43383	GCF_003634705.1	SBDβ	MLWL	0.347823	1.44172	0.241256
1299	Streptomyces fungicidicus	GCF_003665435.1	SBDβ	MLWL	0.0920369	0.469004	0.196239
1303	Streptomyces shenzhenensis	GCF_021462265.1	SBDβ	MLWL	0.0830642	1.13777	0.073006
1307	Desulfosoma caldarium	GCF_003751385.1	SBDβ	MLWL	0.286914	1.08304	0.264914
1309	Georgenia muralis	GCF_003814705.1	SBDβ	MLWL	0.320395	0.627611	0.510498
1313	Salibacterium salarium	GCF_003945585.1	SBDβ	MLWL	0.00995863	0.476074	0.0209182
1317	Methylomusa anaerophila	GCF_003966895.1	SBDβ	MLWL	0.250826	2.01661	0.12438
1321	Embleya hyalina	GCF_003967355.1	SBDβ	MLWL	0.0299153	0.210223	0.142303
1325	Tengunoibacter tsumagoiensis	GCF_003967535.1	SBDβ	MLWL	0.203186	1.40955	0.144149
1327	Dictyobacter kobayashii	GCF_003967555.1	SBDβ	MLWL	0.212234	1.61154	0.131696
1330	Rhizobium vallis	GCF_003985155.1	SBDβ	MLWL	0.0714913	1.03986	0.0687509
1331	Lujinxingia sediminis	GCF_004005565.1	SBDβ	MLWL	0.311589	0.822751	0.378717
1335	Streptomyces griseoviridis	GCF_003994395.1	SBDβ	MLWL	0.089883	0.639614	0.140527
1339	Streptomyces sioyaensis	GCF_004122735.1	SBDβ	MLWL	0.0195418	0.119662	0.163308
1343	Brevilactibacter flavus	GCF_004126535.1	SBDβ	MLWL	0.0372291	0.608162	0.0612159
1346	Acidipila dinghuensis	GCF_004123295.1	SBDβ	MLWL	0.263601	0.367618	0.717052
1349	Ktedonosporobacter rubrisoli	GCF_004208415.1	SBDβ	MLWL	0.202011	1.37532	0.146883
1353	Aliivibrio finisterrensis	GCF_008933155.1	SBDβ	MLWL	0.00932415	0.247599	0.0376582
1356	Krasilnikovia cinnamomea	GCF_004217545.1	SBDβ	MLWL	0.316035	0.685679	0.460908
1359	Lichenihabitans psoromatis	GCF_004327155.1	SBDβ	MLWL	0.160063	1.0382	0.154173
1362	Kribbella pittospori	GCF_004331465.1	SBDβ	MLWL	0.358323	0.597198	0.600007
1365	Anaerospora hongkongensis	GCF_004339805.1	SBDβ	MLWL	0.3182	0.446723	0.712297
1368	Dankookia rubra	GCF_004355005.1	SBDβ	MLWL	0.127451	0.54879	0.232241
1371	Sapientia aquatica	GCF_004358105.1	SBDβ	MLWL	0.160844	0.635322	0.25317
1373	Paraburkholderia rhizosphaerae	GCF_004366595.1	SBDβ	MLWL	0.112488	0.886905	0.126833
1376	Aminivibrio pyruvatiphilus	GCF_004366815.1	SBDβ	MLWL	0.365754	0.885211	0.413183
1380	Pelotomaculum schinkii	GCF_004369205.1	SBDβ	MLWL	0.237818	1.10907	0.21443
1384	Pelotomaculum propionicicum	GCF_004369225.1	SBDβ	MLWL	0.229405	1.27225	0.180314
1387	Streptomyces hawaiiensis	GCF_004803895.1	SBDβ	MLWL	0.0818226	0.62597	0.130713
1391	Bradyrhizobium macuxiense	GCF_001542415.1	SBDβ	MLWL	0.0863956	0.38879	0.222217
1395	Polyangium fumosum	GCF_005144585.1	SBDβ	MLWL	0.409645	0.979777	0.418101
1397	Anaerostipes rhamnosivorans	GCF_005280655.1	SBDβ	MLWL	0.296606	1.8274	0.16231
1400	Desulfoglaeba alkanexedens ALDC	GCF_005377625.1	SBDβ	MLWL	0.247042	1.05987	0.233086
1403	Nonomuraea zeae	GCF_005889725.1	SBDβ	MLWL	0.315152	0.490516	0.64249
1406	Streptomyces albidochromogenes	GCF_005981925.1	SBDβ	MLWL	0.0484022	0.252328	0.191823
1410	Streptomyces chryseus	GCF_014650755.1	SBDβ	MLWL	0.0564659	0.257252	0.219496
1414	Sphingomonas japonica	GCF_006346325.1	SBDβ	MLWL	0.120477	0.616758	0.195339
1418	Streptomyces variabilis	GCF_014649935.1	SBDβ	MLWL	0.0752564	0.507768	0.14821
1422	Sphingomonas glacialis	GCF_014653575.1	SBDβ	MLWL	0.182164	0.841828	0.216391
1425	Bradyrhizobium rifense	GCF_008123425.1	SBDβ	MLWL	0.123796	0.950872	0.130192
1428	Streptomyces spinoverrucosus	GCF_006539505.1	SBDβ	MLWL	0.0795687	0.778244	0.102241
1432	Yimella lutea	GCF_006715095.1	SBDβ	MLWL	0.32232	1.35298	0.238229
1435	Pseudonocardia hydrocarbonoxydans	GCF_006539565.1	SBDβ	MLWL	0.315788	0.985769	0.320347
1437	Microbacterium liquefaciens	GCF_006539765.1	SBDβ	MLWL	0.28172	0.78109	0.360675
1439	Thermopolyspora flexuosa	GCF_006716785.1	SBDβ	MLWL	0.289702	0.436	0.664453
1444	Streptomyces calvus	GCF_006716135.1	SBDβ	MLWL	0.0884917	0.386278	0.229088
1447	Streptomyces spectabilis	GCF_008704795.1	SBDβ	MLWL	0.122123	0.738942	0.165267
1451	Sporomusa termitida	GCF_007641255.1	SBDβ	MLWL	0.310542	1.44646	0.214691
1453	Amycolatopsis acidiphila	GCF_021391495.1	SBDβ	MLWL	0.313055	0.791568	0.395488
1456	Kitasatospora atroaurantiaca	GCF_007828955.1	SBDβ	MLWL	0.0335001	0.163539	0.204845
1460	Saccharopolyspora dendranthemae	GCF_007829955.1	SBDβ	MLWL	0.0504499	0.139554	0.361509
1464	Streptomyces capillispiralis	GCF_007829875.1	SBDβ	MLWL	0.0916949	0.698558	0.131263
1468	Colwellia demingiae	GCF_007954275.1	SBDβ	MLWL	0.27109	0.681102	0.398017
1471	Colwellia hornerae	GCF_007954355.1	SBDβ	MLWL	0.245695	0.556073	0.44184
1473	Persicimonas caeni	GCF_006517175.1	SBDβ	MLWL	0.317438	0.813289	0.390314
1475	Lujinxingia vulgaris	GCF_007997015.1	SBDβ	MLWL	0.344408	0.877318	0.392569
1477	Actinomadura syzygii	GCF_008085905.1	SBDβ	MLWL	0.330971	1.01422	0.326331
1479	Acetobacterium paludosum	GCF_008086595.1	SBDβ	MLWL	0.314613	2.49847	0.125922
1482	Acetobacterium tundrae	GCF_008086615.1	SBDβ	MLWL	0.324158	2.33837	0.138626
1484	Desulfallas thermosapovorans DSM 6562	GCF_008124625.1	SBDβ	MLWL	0.269839	1.74085	0.155004
1487	Limnoglobus roseus	GCF_008254045.1	SBDβ	MLWL	0.276679	1.22521	0.225821
1490	Streptomyces marokkonensis	GCF_008312835.1	SBDβ	MLWL	0.0869409	0.521311	0.166774
1494	Candidatus Oscillochloris fontis	GCF_004138135.1	SBDβ	MLWL	0.248438	0.83518	0.297467
1498	Streptomyces coeruleorubidus	GCF_008705135.1	SBDβ	MLWL	0.0707819	0.679652	0.104144
1501	Microbacterium rhizomatis	GCF_008710745.1	SBDβ	MLWL	0.326996	0.987173	0.331245
1505	Thermogemmatispora aurantia	GCF_008974285.1	SBDβ	MLWL	0.19783	0.888233	0.222723
1509	Streptomyces adustus	GCF_009377175.1	SBDβ	MLWL	0.0894399	0.447597	0.199822
1513	Desulfofundulus thermobenzoicus	GCF_009428905.1	SBDβ	MLWL	0.272633	0.933767	0.291971
1515	Streptomyces kaniharaensis	GCF_009569385.1	SBDβ	MLWL	0.0697187	0.163015	0.427682
1519	Streptomyces jumonjinensis	GCF_009600885.1	SBDβ	MLWL	0.297758	0.733471	0.405958
1523	Thermanaerosceptrum fracticalcis	GCF_000746025.2	SBDβ	MLWL	0.200909	2.28728	0.0878378
1527	Polyangium spumosum	GCF_009649845.1	SBDβ	MLWL	0.370479	1.01433	0.365245
1528	Pedobacter nototheniae	GCF_004335085.1	SBDβ	MLWL	0.182851	1.87251	0.0976504
1530	Mesorhizobium denitrificans	GCF_003403035.1	SBDβ	MLWL	0.113892	0.997858	0.114136
1533	Acrocarpospora corrugata	GCF_009687845.1	SBDβ	MLWL	0.344608	0.691865	0.498086
1536	Desulfosarcina alkanivorans	GCF_009688945.1	SBDβ	MLWL	0.149243	1.2485	0.119538
1540	Desulfosarcina widdelii	GCF_009688965.1	SBDβ	MLWL	0.138384	1.27006	0.108958
1543	Desulfosarcina ovata subsp. sediminis	GCF_009688985.1	SBDβ	MLWL	0.112634	0.677695	0.166202
1546	Streptomyces huasconensis	GCF_021028635.1	SBDβ	MLWL	0.10707	0.686292	0.156012
1550	Fulvivirga kasyanovii	GCF_009711405.1	SBDβ	MLWL	0.0681863	1.71316	0.0398014
1554	Frankia soli	GCF_001854695.1	SBDβ	MLWL	0.313275	0.677712	0.462254
1558	Sphingomonas prati	GCF_009755805.1	SBDβ	MLWL	0.22051	0.990739	0.222571
1560	Streptomyces glebosus	GCF_009811575.1	SBDβ	MLWL	0.331211	1.14936	0.28817
1563	Streptomyces tubercidicus	GCF_009811635.1	SBDβ	MLWL	0.0537595	0.139761	0.384653
1567	Corallococcus sicarius	GCF_003611735.1	SBDβ	MLWL	0.315197	0.67719	0.465449
1569	Corallococcus llansteffanensis	GCF_003612055.1	SBDβ	MLWL	0.315232	0.866408	0.363838
1572	Corallococcus aberystwythensis	GCF_003612165.1	SBDβ	MLWL	0.312922	0.714941	0.437689
1574	Corallococcus praedator	GCF_003612125.1	SBDβ	MLWL	0.310024	0.528882	0.586188
1577	Corallococcus interemptor	GCF_003668875.1	SBDβ	MLWL	0.315948	0.790986	0.399436
1580	Corallococcus terminator	GCF_003611635.1	SBDβ	MLWL	0.317305	0.617093	0.514194
1583	Corallococcus exercitus	GCF_013116705.1	SBDβ	MLWL	0.302352	0.648707	0.466084
1586	Corallococcus carmarthensis	GCF_003611695.1	SBDβ	MLWL	0.318634	0.947834	0.336171
1590	Streptomyces tibetensis	GCF_005869865.1	SBDβ	MLWL	0.085734	0.875427	0.097934
1593	Ornithinibacter aureus	GCF_009858245.1	SBDβ	MLWL	0.300275	0.758597	0.395829
1595	Propylenella binzhouense	GCF_009866965.1	SBDβ	MLWL	0.0840201	0.971217	0.0865101
1598	Dictyobacter vulcani	GCF_008974265.1	SBDβ	MLWL	0.221948	2.28626	0.0970793
1599	Saccharothrix deserti	GCF_009769385.1	SBDβ	MLWL	0.299406	0.865569	0.345907
1602	Sporotomaculum syntrophicum	GCF_009932395.1	SBDβ	MLWL	0.258059	1.40779	0.183308
1605	Segeticoccus rhizosphaerae	GCF_009192725.1	SBDβ	MLWL	0.0410138	0.564845	0.0726108
1608	Streptomyces dioscori	GCF_003024195.1	SBDβ	MLWL	0.0914312	0.766667	0.119258
1612	Streptomyces aureoverticillatus	GCF_014649395.1	SBDβ	MLWL	0.11925	0.864428	0.137953
1616	Mycolicibacterium madagascariense	GCF_010729665.1	SBDβ	MLWL	0.321271	0.816842	0.393308
1619	Mycolicibacterium arabiense	GCF_010731815.2	SBDβ	MLWL	0.332792	1.14836	0.289796
1622	Candidatus Frankia datiscae	GCF_900634715.1	SBDβ	MLWL	0.215233	1.39387	0.154414
1625	Vibrio sinensis	GCF_003605645.1	SBDβ	MLWL	0.0427009	0.876857	0.0486976
1629	Catellatospora methionotrophica	GCF_011297335.1	SBDβ	MLWL	0.33526	0.687514	0.48764
1631	Phytohabitans houttuyneae	GCF_011764425.1	SBDβ	MLWL	0.357527	0.80856	0.442178
1635	methanotrophic endosymbiont of Bathymodiolus puteoserpentis (Logatchev)	GCF_900128525.1	SBDβ	MLWL	0.1722	1.44035	0.119554
1638	Planosporangium thailandense	GCF_011947195.1	SBDβ	MLWL	0.334577	0.874502	0.382592
1643	Planosporangium mesophilum	GCF_016863255.1	SBDβ	MLWL	0.361181	0.876875	0.411896
1647	Polaromonas vacuolata	GCF_012584515.1	SBDβ	MLWL	0.317022	1.15688	0.274031
1649	Pseudonocardia bannensis	GCF_012911875.1	SBDβ	MLWL	0.291208	0.567634	0.513021
1652	Pyxidicoccus fallax	GCF_012933655.1	SBDβ	MLWL	0.293789	0.627324	0.468321
1655	Streptomyces sporangiiformans	GCF_005768555.2	SBDβ	MLWL	0.0867978	1.05411	0.0823426
1659	Streptomyces cyaneochromogenes	GCF_003963535.1	SBDβ	MLWL	0.0854725	0.842279	0.101478
1662	Nocardioides guangzhouensis	GCF_004519545.1	SBDβ	MLWL	0.300287	0.890214	0.33732
1665	Azospirillum melinis	GCF_013340935.1	SBDβ	MLWL	0.0960658	0.439735	0.218463
1669	Nocardia colli	GCF_008704205.1	SBDβ	MLWL	0.30827	0.542751	0.567977
1671	Marinobacter gelidimuriae	GCF_000372805.1	SBDβ	MLWL	0.362339	2.06717	0.175283
1674	Amycolatopsis nivea	GCF_004522235.1	SBDβ	MLWL	0.285935	0.989255	0.28904
1677	Streptomyces montanus	GCF_005786655.1	SBDβ	MLWL	0.0866711	1.2462	0.0695481
1680	Catellatospora sichuanensis	GCF_007483665.1	SBDβ	MLWL	0.356172	0.554883	0.641887
1684	Photobacterium malacitanum	GCF_900185615.1	SBDβ	MLWL	0.079559	1.02823	0.0773748
1688	Photobacterium andalusiense	GCF_900185625.1	SBDβ	MLWL	0.0694177	0.954615	0.072718
1691	Allostreptomyces psammosilenae	GCF_013407765.1	SBDβ	MLWL	0.0238091	0.0507777	0.468888
1694	Pedococcus badiiscoriae	GCF_013408925.1	SBDβ	MLWL	0.314844	0.773457	0.40706
1696	Actinomadura citrea	GCF_013409045.1	SBDβ	MLWL	0.322772	0.969719	0.332851
1698	Actinomadura luteofluorescens	GCF_013409365.1	SBDβ	MLWL	0.322893	1.10505	0.292199
1701	Actinomycetospora corticicola	GCF_013409505.1	SBDβ	MLWL	0.35222	0.859072	0.410001
1705	Leifsonia naganoensis	GCF_013410615.1	SBDβ	MLWL	0.307235	0.937028	0.327882
1709	Saccharopolyspora hordei	GCF_013410345.1	SBDβ	MLWL	0.0530299	0.250062	0.212067
1712	Streptomyces lydicamycinicus	GCF_000829715.2	SBDβ	MLWL	0.0505757	0.161849	0.312487
1715	Cryobacterium soli	GCF_003611035.1	SBDβ	MLWL	0.357921	0.888602	0.402791
1718	Methylobacterium symbioticum	GCF_902141845.1	SBDβ	MLWL	0.179513	0.478825	0.374904
1721	Prosthecomicrobium pneumaticum	GCF_014199915.1	SBDβ	MLWL	0.0820392	0.841049	0.097544
1724	Catenibacillus scindens	GCF_014202115.1	SBDβ	MLWL	0.299232	1.91217	0.156488
1726	Thermocatellispora tengchongensis	GCF_014202315.1	SBDβ	MLWL	0.109448	0.409912	0.267003
1730	Armatimonas rosea	GCF_014202505.1	SBDβ	MLWL	0.299401	0.916309	0.326747
1734	Saccharopolyspora gloriosae	GCF_014203325.1	SBDβ	MLWL	0.03236	0.191663	0.168838
1738	Streptomyces albaduncus	GCF_014203495.1	SBDβ	MLWL	0.0958554	0.464417	0.2064
1741	Streptosporangium saharense	GCF_014203715.1	SBDβ	MLWL	0.296086	1.18009	0.2509
1743	Saccharothrix violaceirubra	GCF_014203755.1	SBDβ	MLWL	0.263439	0.688278	0.38275
1747	Streptosporangium album	GCF_014203795.1	SBDβ	MLWL	0.330032	1.12055	0.294527
1750	Kitasatospora kifunensis	GCF_014203855.1	SBDβ	MLWL	0.0684106	0.14323	0.477629
1753	Conyzicola lurida	GCF_014204935.1	SBDβ	MLWL	0.363353	0.857289	0.42384
1756	Actinomadura catellatispora	GCF_014205085.1	SBDβ	MLWL	0.325198	1.72494	0.188527
1760	Actinoplanes octamycinicus	GCF_016862295.1	SBDβ	MLWL	0.299788	0.616526	0.486253
1763	Sphaerisporangium siamense	GCF_016863415.1	SBDβ	MLWL	0.347718	0.742639	0.468219
1765	Actinoplanes digitatis	GCF_016862155.1	SBDβ	MLWL	0.34	0.767029	0.443269
1768	Thalassotalea piscium	GCF_014207645.1	SBDβ	MLWL	0.265785	1.69474	0.15683
1772	Undibacterium jejuense	GCF_014284255.1	SBDβ	MLWL	0.110015	0.999942	0.110022
1775	Massilia aquatica	GCF_011682045.1	SBDβ	MLWL	0.149961	0.677246	0.221427
1779	Massilia rubra	GCF_011682065.1	SBDβ	MLWL	0.149934	0.640267	0.234175
1782	Massilia mucilaginosa	GCF_011682145.1	SBDβ	MLWL	0.149861	0.672357	0.222889
1786	Colwellia ponticola	GCF_005885605.1	SBDβ	MLWL	0.241973	0.467045	0.518093
1789	Photobacterium lucens	GCF_009874335.1	SBDβ	MLWL	0.0716811	1.0389	0.068997
1795	Streptomyces fuscichromogenes	GCF_014645815.1	SBDβ	MLWL	0.0786187	0.561832	0.139933
1799	Streptomyces tyrosinilyticus	GCF_014646055.1	SBDβ	MLWL	0.314506	0.75507	0.416526
1802	Saccharopolyspora subtropica	GCF_014646075.1	SBDβ	MLWL	0.0454986	0.231049	0.196922
1806	Streptomyces lacrimifluminis	GCF_014646095.1	SBDβ	MLWL	0.0738264	0.830729	0.0888694
1809	Streptomyces camponoticapitis	GCF_014646115.1	SBDβ	MLWL	0.261447	0.684157	0.382145
1813	Streptomyces lasiicapitis	GCF_014646335.1	SBDβ	MLWL	0.121654	0.70721	0.17202
1816	Nonomuraea cavernae	GCF_014646355.1	SBDβ	MLWL	0.322952	0.593223	0.544402
1818	Nonomuraea glycinis	GCF_014646515.1	SBDβ	MLWL	0.318704	0.827329	0.38522
1822	Sphaerisporangium melleum	GCF_016863375.1	SBDβ	MLWL	0.34194	0.79622	0.429455
1825	Streptomyces fumigatiscleroticus	GCF_014647975.1	SBDβ	MLWL	0.0909072	0.337426	0.269414
1828	Streptomyces nojiriensis	GCF_017639205.1	SBDβ	MLWL	0.288248	1.03817	0.277651
1830	Streptomyces cinerochromogenes	GCF_014648635.1	SBDβ	MLWL	0.0846008	0.89212	0.0948311
1834	Streptomyces albospinus	GCF_014648695.1	SBDβ	MLWL	0.0441835	0.0623536	0.708596
1837	Streptomyces sindenensis	GCF_014649035.1	SBDβ	MLWL	0.290115	0.842215	0.344467
1839	Streptomyces aurantiogriseus	GCF_014649375.1	SBDβ	MLWL	0.0892264	0.693507	0.12866
1843	Streptosporangium pseudovulgare	GCF_014648055.1	SBDβ	MLWL	0.30286	0.593865	0.509982
1846	Actinoplanes ianthinogenes	GCF_018324205.1	SBDβ	MLWL	0.325747	0.576274	0.565263
1849	Streptomyces chromofuscus	GCF_015160875.1	SBDβ	MLWL	0.0709763	0.758335	0.093595
1856	Streptomyces janthinus	GCF_014649675.1	SBDβ	MLWL	0.0957918	0.645126	0.148485
1860	Streptomyces kurssanovii	GCF_014649695.1	SBDβ	MLWL	0.0729186	0.249469	0.292295
1863	Streptomyces longisporoflavus	GCF_014649775.1	SBDβ	MLWL	0.105703	1.0482	0.100843
1867	Streptomyces pilosus	GCF_014649515.1	SBDβ	MLWL	0.105239	0.469821	0.223999
1871	Streptomyces rubiginosohelvolus	GCF_014649875.1	SBDβ	MLWL	0.28705	0.944906	0.303787
1874	Streptomyces purpurascens	GCF_014650155.1	SBDβ	MLWL	0.0961272	0.613669	0.156643
1878	Streptomyces alanosinicus	GCF_014650595.1	SBDβ	MLWL	0.0872988	0.640111	0.136381
1882	Streptomyces canarius	GCF_014650735.1	SBDβ	MLWL	0.0921731	0.644204	0.143081
1885	Streptomyces cirratus	GCF_014650775.1	SBDβ	MLWL	0.280159	0.0488186	5.73879
1888	Streptomyces flavofungini	GCF_014650815.1	SBDβ	MLWL	0.120175	0.588286	0.204281
1892	Streptomyces poonensis	GCF_014650915.1	SBDβ	MLWL	0.0957255	0.989211	0.0967696
1895	Streptomyces xantholiticus	GCF_014651015.1	SBDβ	MLWL	0.0720663	0.298486	0.24144
1898	Streptomyces djakartensis	GCF_014651075.1	SBDβ	MLWL	0.0733861	0.72503	0.101218
1902	Streptomyces echinoruber	GCF_014651135.1	SBDβ	MLWL	0.0704498	0.265098	0.26575
1906	Streptosporangium violaceochromogenes	GCF_014654615.1	SBDβ	MLWL	0.301292	0.906253	0.332459
1910	Streptomyces capoamus	GCF_014654935.1	SBDβ	MLWL	0.0912223	0.774837	0.117731
1914	Streptomyces fumanus	GCF_014655295.1	SBDβ	MLWL	0.0819439	0.692402	0.118347
1918	Streptomyces lanatus	GCF_014655715.1	SBDβ	MLWL	0.0819522	0.91193	0.0898668
1922	Streptomyces griseosporeus	GCF_014656055.1	SBDβ	MLWL	0.0877769	0.498869	0.175952
1925	Streptomyces longispororuber	GCF_014656095.1	SBDβ	MLWL	0.120896	0.465325	0.25981
1929	Anabaena sphaerica FACHB-251	GCF_014696825.1	SBDβ	MLWL	0.147147	2.11506	0.0695711
1933	Anabaena minutissima FACHB-250	GCF_014697125.1	SBDβ	MLWL	0.133515	1.38574	0.0963497
1936	Saccharopolyspora pogona	GCF_014697215.1	SBDβ	MLWL	0.0427114	0.250914	0.170223
1939	Desmonostoc muscorum FACHB-395	GCF_014698035.1	SBDβ	MLWL	0.162965	0.661353	0.246411
1943	Anabaena lutea FACHB-196	GCF_014698305.1	SBDβ	MLWL	0.141594	2.00284	0.0706968
1947	Anabaena catenula FACHB-362	GCF_014698735.1	SBDβ	MLWL	0.140164	2.32333	0.0603291
1951	Nostoc paludosum FACHB-159	GCF_014698835.1	SBDβ	MLWL	0.124445	1.725	0.0721417
1954	Bradyrhizobium campsiandrae	GCF_014530645.1	SBDβ	MLWL	0.109669	1.07065	0.102432
1959	Amycolatopsis eburnea	GCF_003937945.1	SBDβ	MLWL	0.331026	0.653779	0.506326
1963	Methylobacterium bullatum	GCF_022179105.1	SBDβ	MLWL	0.171584	0.867031	0.197899
1967	Nonomuraea africana	GCF_014873535.1	SBDβ	MLWL	0.306248	0.856036	0.357752
1971	Paludisphaera soli	GCF_011064595.1	SBDβ	MLWL	0.141338	0.515091	0.274393
1974	Azospirillum baldaniorum	GCF_003119195.2	SBDβ	MLWL	0.0844546	0.310066	0.272376
1977	Vibrio echinoideorum	GCF_004764665.1	SBDβ	MLWL	0.106081	1.37975	0.0768846
1980	Streptomyces ferrugineus	GCF_015160855.1	SBDβ	MLWL	0.0789996	0.686104	0.115142
1984	Anabaenopsis elenkinii CCIBt3563	GCF_015245355.1	SBDβ	MLWL	0.154655	1.40229	0.110288
1988	Paludibaculum fermentans	GCF_015277775.1	SBDβ	MLWL	0.168401	0.827276	0.203561
1991	Noviherbaspirillum malthae	GCF_015352985.1	SBDβ	MLWL	0.0927135	0.612372	0.151401
1995	Paraburkholderia youngii	GCF_013366925.1	SBDβ	MLWL	0.109676	1.12914	0.0971328
1999	Streptomyces phaeolivaceus	GCF_009184865.1	SBDβ	MLWL	0.0906304	1.13434	0.0798968
2003	Nocardioides anomalus	GCF_011046535.1	SBDβ	MLWL	0.330772	0.766199	0.431706
2007	Catenulispora pinisilvae	GCF_015356865.1	SBDβ	MLWL	0.328269	0.670813	0.48936
2011	Streptomyces gossypiisoli	GCF_013433285.1	SBDβ	MLWL	0.0791608	0.782177	0.101206
2016	Massilia atriviolacea	GCF_003953935.1	SBDβ	MLWL	0.153645	0.589155	0.260789
2019	Mesorhizobium atlanticum	GCF_003289965.1	SBDβ	MLWL	0.121244	0.874456	0.13865
2022	Atlanticothrix silvestris CENA357	GCF_016056295.1	SBDβ	MLWL	0.134439	1.41617	0.0949315
2026	Streptomyces cadmiisoli	GCF_003261055.1	SBDβ	MLWL	0.0892465	0.466811	0.191184
2030	Streptomyces inhibens	GCF_022221585.1	SBDβ	MLWL	0.0499516	0.20683	0.241511
2032	Streptomyces marianii	GCF_005795905.1	SBDβ	MLWL	0.298022	0.938976	0.317391
2033	Streptomyces albicerus	GCF_008905045.1	SBDβ	MLWL	0.078637	0.775196	0.101441
2040	Thermotomaculum hydrothermale	GCF_016592575.1	SBDβ	MLWL	0.356341	1.10532	0.322387
2043	Myxococcus llanfairpwllgwyngyllgogerychwyrndrobwllllantysiliogogogochensis	GCF_006636215.1	SBDβ	MLWL	0.303375	0.434613	0.698034
2046	Pyxidicoccus caerfyrddinensis	GCF_010894405.1	SBDβ	MLWL	0.296716	0.749231	0.396027
2049	Pyxidicoccus trucidator	GCF_010894435.1	SBDβ	MLWL	0.294096	0.662376	0.444001
2053	Myxococcus eversor	GCF_010894455.1	SBDβ	MLWL	0.305453	0.555694	0.549679
2057	Myxococcus vastator	GCF_010894475.1	SBDβ	MLWL	0.289846	0.60974	0.47536
2060	Streptomyces boncukensis	GCF_011045075.1	SBDβ	MLWL	0.0348579	0.0588934	0.591881
2064	Streptomyces scabichelini	GCF_011045015.1	SBDβ	MLWL	0.0922019	1.0782	0.0855149
2068	Streptomyces actinomycinicus	GCF_016741775.1	SBDβ	MLWL	0.280891	0.618545	0.454116
2072	Lichenicola cladoniae	GCF_013201075.1	SBDβ	MLWL	0.176837	0.860778	0.205438
2074	Streptomyces spororaveus	GCF_016755875.1	SBDβ	MLWL	0.288508	1.12403	0.256672
2076	Streptomyces tailanensis	GCF_008386495.1	SBDβ	MLWL	0.0903744	0.747022	0.12098
2079	Streptomyces dysideae	GCF_001514305.1	SBDβ	MLWL	0.0842053	0.542565	0.155198
2083	Tsuneonella suprasediminis	GCF_003605755.1	SBDβ	MLWL	0.0404497	0.71683	0.0564286
2086	Actinoplanes rishiriensis	GCF_016862375.1	SBDβ	MLWL	0.332353	0.633028	0.52502
2095	Dactylosporangium siamense	GCF_016862795.1	SBDβ	MLWL	0.340642	0.841543	0.404783
2097	Planotetraspora kaengkrachanensis	GCF_016862895.1	SBDβ	MLWL	0.335739	0.713218	0.470738
2100	Rhizocola hellebori	GCF_016862955.1	SBDβ	MLWL	0.367455	0.783826	0.468796
2104	Rugosimonospora africana	GCF_016862975.1	SBDβ	MLWL	0.40628	1.24737	0.325708
2107	Acrocarpospora phusangensis	GCF_016862995.1	SBDβ	MLWL	0.34515	0.611505	0.564426
2112	Microbispora corallina	GCF_016863035.1	SBDβ	MLWL	0.345449	0.877907	0.393492
2116	Microbispora siamensis	GCF_016863095.1	SBDβ	MLWL	0.331465	1.00818	0.328776
2120	Planobispora siamensis	GCF_016863175.1	SBDβ	MLWL	0.310984	0.742735	0.418702
2123	Planotetraspora silvatica	GCF_016863315.1	SBDβ	MLWL	0.328142	0.714431	0.459306
2126	Sphaerisporangium rufum	GCF_016863395.1	SBDβ	MLWL	0.348505	0.767952	0.453811
2127	Sinosporangium siamense	GCF_016863435.1	SBDβ	MLWL	0.291332	0.651332	0.447286
2130	Virgisporangium aliadipatigenens	GCF_016863615.1	SBDβ	MLWL	0.312365	0.831135	0.375829
2133	Virgisporangium aurantiacum	GCF_016863635.1	SBDβ	MLWL	0.318083	0.958562	0.331834
2136	Archangium primigenium	GCF_016904885.1	SBDβ	MLWL	0.301865	0.600955	0.502309
2140	Tenggerimyces flavus	GCF_016907715.1	SBDβ	MLWL	0.120274	0.765337	0.157152
2144	Natronosporangium hydrolyticum	GCF_016925615.1	SBDβ	MLWL	0.343838	0.680855	0.505009
2146	Candidatus Methylobacter favarea	GCF_902806695.1	SBDβ	MLWL	0.124954	1.41464	0.0883291
2150	Microcoleus asticus IPMA8	GCF_013179805.1	SBDβ	MLWL	0.15447	1.77378	0.0870856
2154	Arthrobacter pascens	GCF_017052465.1	SBDβ	MLWL	0.322202	0.886912	0.363285
2160	Streptomyces mesophilus	GCF_011044995.1	SBDβ	MLWL	0.112395	1.00316	0.112041
2164	Streptomyces ureilyticus	GCF_011045025.1	SBDβ	MLWL	0.0844387	0.908461	0.092947
2167	Acanthopleuribacter pedis	GCF_017377855.1	SBDβ	MLWL	0.474253	1.41614	0.334892
2170	Streptomyces bathyalis	GCF_015910445.1	SBDβ	MLWL	0.31531	0.633556	0.497683
2174	Sulfidibacter corallicola	GCF_017498545.1	SBDβ	MLWL	0.428214	1.34689	0.317928
2178	Streptomyces cyanogenus	GCF_017526105.1	SBDβ	MLWL	0.0634848	0.370488	0.171355
2180	Actinomadura barringtoniae	GCF_017573505.1	SBDβ	MLWL	0.309004	0.869721	0.355292
2184	Actinomadura nitritigenes	GCF_017573545.1	SBDβ	MLWL	0.338439	1.18194	0.286342
2187	Streptomyces smyrnaeus	GCF_017676345.1	SBDβ	MLWL	0.0679103	0.205921	0.329788
2191	Kribbella aluminosa	GCF_017876295.1	SBDβ	MLWL	0.349218	0.781532	0.446838
2194	Kibdelosporangium banguiense	GCF_017876405.1	SBDβ	MLWL	0.306652	0.596731	0.513887
2197	Streptomyces yatensis	GCF_018069625.1	SBDβ	MLWL	0.0441797	0.244042	0.181033
2201	Massilia horti	GCF_004614195.1	SBDβ	MLWL	0.127748	0.531508	0.24035
2205	Acinetobacter pollinis	GCF_015627215.1	SBDβ	MLWL	0.313632	0.724998	0.432596
2208	Streptomyces polyasparticus	GCF_014493765.1	SBDβ	MLWL	0.108991	0.92621	0.117675
2211	Streptomyces coffeae	GCF_016741875.1	SBDβ	MLWL	0.030421	0.160605	0.189415
2219	Noviherbaspirillum pedocola	GCF_016632335.1	SBDβ	MLWL	0.106406	0.912009	0.116672
2225	Eggerthella guodeyinii	GCF_009834925.2	SBDβ	MLWL	0.359877	0.730529	0.492626
2227	Amycolatopsis dendrobii	GCF_014145675.1	SBDβ	MLWL	0.28024	0.77672	0.360799
2230	Nonomuraea rhizosphaerae	GCF_019396405.1	SBDβ	MLWL	0.315754	0.570862	0.553118
2234	Dictyobacter formicarum	GCF_016587435.1	SBDβ	MLWL	0.209364	0.591465	0.353976
2238	Sphaerospermopsis torques-reginae ITEP-024	GCF_019598945.1	SBDβ	MLWL	0.134708	1.34139	0.100424
2241	Dactylosporangium vinaceum	GCF_019904175.1	SBDβ	MLWL	0.329133	0.660882	0.498021
2245	Cystobacter gracilis	GCF_020103725.1	SBDβ	MLWL	0.304968	0.630526	0.483673
2248	Stigmatella hybrida	GCF_020103775.1	SBDβ	MLWL	0.326361	0.653081	0.499726
2252	Saccharopolyspora terrae	GCF_004348435.1	SBDβ	MLWL	0.0406529	0.122363	0.332231
2254	Saccharopolyspora elongata	GCF_004348985.1	SBDβ	MLWL	0.0444869	0.214733	0.207173
2258	Pseudonocardia oceani	GCF_019263585.2	SBDβ	MLWL	0.329054	0.793732	0.414565
2260	Citreicoccus inhibens	GCF_019039035.1	SBDβ	MLWL	0.307857	0.989966	0.310977
2262	Streptomyces spirodelae	GCF_017676385.1	SBDβ	MLWL	0.0674299	0.228483	0.29512
2265	Polyangium aurulentum	GCF_005144635.2	SBDβ	MLWL	0.370526	0.695765	0.532545
2267	Streptomyces asoensis	GCF_016860545.1	SBDβ	MLWL	0.280288	0.685869	0.408661
2270	Streptomyces fructofermentans	GCF_014651055.1	SBDβ	MLWL	0.102127	1.04042	0.0981599
2274	Blautia liquoris	GCF_015159595.1	SBDβ	MLWL	0.308957	2.36379	0.130704
2278	Microbacterium paulum	GCF_015707995.1	SBDβ	MLWL	0.260961	0.866709	0.301094
2282	Collimonas silvisoli	GCF_018305005.1	SBDβ	MLWL	0.0796878	0.686072	0.116151
2285	Microbispora oryzae	GCF_017896165.1	SBDβ	MLWL	0.340725	0.624464	0.545628
2289	Novisyntrophococcus fermenticellae	GCF_018866245.1	SBDβ	MLWL	0.27558	1.45441	0.189479
2293	Streptomyces luteolifulvus	GCF_008806595.1	SBDβ	MLWL	0.0894025	0.470626	0.189965
2296	Anaerostipes faecalis	GCF_018982945.1	SBDβ	MLWL	0.267014	1.81616	0.147022
2299	Niabella pedocola	GCF_021044425.1	SBDβ	MLWL	0.0865476	2.26215	0.0382591
2303	Agrobacterium leguminum	GCF_015704895.1	SBDβ	MLWL	0.125335	1.14108	0.109839
2306	Streptomyces silvae	GCF_016745505.1	SBDβ	MLWL	0.282198	0.69336	0.407001
2309	Lentzea tibetensis	GCF_007845675.1	SBDβ	MLWL	0.26388	0.901875	0.292591
2312	Streptomyces roseirectus	GCF_014489635.1	SBDβ	MLWL	0.100047	0.321707	0.310988
2316	Kribbella jiaozuonensis	GCF_005233875.1	SBDβ	MLWL	0.356192	0.773722	0.460362
2320	Leptodesmis sichuanensis PKUAC-SCTA121	GCF_021379005.1	SBDβ	MLWL	0.0856309	1.12443	0.0761552
2326	Streptomyces apocyni	GCF_009739465.1	SBDβ	MLWL	0.0982642	0.579293	0.169628
2329	Streptomyces harenosi	GCF_011008945.1	SBDβ	MLWL	0.0849718	0.588457	0.144397
2333	Corallococcus silvisoli	GCF_009909145.1	SBDβ	MLWL	0.302236	0.858243	0.352156
2336	Streptomyces muensis	GCF_021474425.1	SBDβ	MLWL	0.0862633	0.692266	0.12461
2340	Arthrobacter alkaliphilus	GCF_021483235.1	SBDβ	MLWL	0.334923	1.17934	0.283992
2344	Streptomyces blattellae	GCF_009709555.1	SBDβ	MLWL	0.08951	0.678089	0.132003
2348	Streptomyces fuscigenes	GCF_021556455.1	SBDβ	MLWL	0.254276	0.802798	0.316738
2351	Streptomyces caniscabiei	GCF_014930355.1	SBDβ	MLWL	0.0935262	0.83956	0.111399
2354	Actinomadura graeca	GCF_019175365.1	SBDβ	MLWL	0.31082	0.85925	0.361735
2358	Noviherbaspirillum cavernae	GCF_003590875.1	SBDβ	MLWL	0.0424484	0.359613	0.118039
2362	Nonomuraea basaltis	GCF_005893125.1	SBDβ	MLWL	0.143066	0.618213	0.231419
2367	Pseudonocardia acidicola	GCF_012911935.1	SBDβ	MLWL	0.303862	0.699658	0.434301
2370	Streptomyces cahuitamycinicus	GCF_002891435.1	SBDβ	MLWL	0.0828981	0.7476	0.110886
2374	Streptomyces botrytidirepellens	GCF_003721215.1	SBDβ	MLWL	0.0312577	0.359543	0.0869374
2379	Streptomyces arboris	GCF_008932075.1	SBDβ	MLWL	0.28521	0.897035	0.317947
2382	Streptomyces smaragdinus	GCF_009604385.1	SBDβ	MLWL	0.083151	0.623618	0.133336
2383	Streptomyces deccanensis	GCF_022385335.1	SBDβ	MLWL	0.083103	1.02175	0.0813338
2384	Phototrophicus methaneseepsis	GCF_015500095.1	SBDβ	MLWL	0.27702	1.64988	0.167903
2385	Pseudonocardia alaniniphila	GCF_022524485.1	SBDβ	MLWL	0.337551	0.734902	0.459314
2389	Streptomyces nymphaeiformis	GCF_014203895.1	SBDβ	MLWL	0.0558525	0.115882	0.481978
2390	Butyricicoccus intestinisimiae	GCF_018918345.1	SBDβ	MLWL	0.391681	0.855222	0.457987
2394	Arsenicicoccus piscis	GCF_022568835.1	SBDβ	MLWL	0.309618	1.16241	0.266359
2397	Amycolatopsis camponoti	GCF_902497555.1	SBDβ	MLWL	0.262122	0.579962	0.451964
2401	Acaryochloris thomasi RCC1774	GCF_003231495.1	SBDβ	MLWL	0.145427	2.33401	0.0623078
2405	Streptomyces gobiensis	GCF_021216675.1	SBDβ	MLWL	0.0710415	0.216911	0.327515
2409	Saccharopolyspora gregorii	GCF_022828475.1	SBDβ	MLWL	0.0218612	0.263185	0.0830641
2412	Nocardia albiluteola	GCF_018860155.1	SBDβ	MLWL	0.274021	0.669941	0.409024
2415	Streptomyces sennicomposti	GCF_019890635.1	SBDβ	MLWL	0.080947	0.376369	0.215074
2423	Methanofollis ethanolicus	GCF_001571385.1	SBDβ	MLWL	0.311024	1.20083	0.259007
2428	Methanospirillum lacunae	GCF_003173355.1	SBDβ	MLWL	0.250716	1.90876	0.13135
2432	Methanofollis formosanus	GCF_019633745.1	SBDβ	MLWL	0.303981	0.801076	0.379466
2434	Methanofollis fontis	GCF_004297185.1	SBDβ	MLWL	0.324477	1.28379	0.252749
6	Saccharopolyspora erythraea NRRL 2338	GCF_000062885.1	SBDα	MLWL	0.261029	0.447767	0.582956
10	Aliivibrio fischeri	GCF_000985635.1	SBDα	MLWL	0.0604163	0.527911	0.114444
14	Anaeromyxobacter dehalogenans 2CP-1	GCF_000022145.1	SBDα	MLWL	0.717363	0.482977	1.48529
25	Pseudoflavonifractor capillosus ATCC 29799	GCF_000169255.2	SBDα	MLWL	0.639982	1.50384	0.425566
27	Anaerostipes caccae	GCF_020181435.1	SBDα	MLWL	0.687089	2.28224	0.301059
30	Chloroflexus aurantiacus J-10-fl	GCF_000018865.1	SBDα	MLWL	0.684123	0.885835	0.772292
33	Streptomyces avermitilis MA-4680 = NBRC 14893	GCF_000009765.2	SBDα	MLWL	0.787475	0.787894	0.999468
40	Myxococcus xanthus DK 1622	GCF_000012685.1	SBDα	MLWL	0.70579	0.684736	1.03075
48	Polaribacter irgensii 23-P	GCF_000153225.1	SBDα	MLWL	0.550557	0.894956	0.615177
52	Roseiflexus castenholzii DSM 13941	GCF_000017805.1	SBDα	MLWL	0.756919	0.630846	1.19985
56	Photobacterium angustum	GCF_003026895.1	SBDα	MLWL	0.499471	2.15768	0.231485
63	Sphingopyxis alaskensis RB2256	GCF_000013985.1	SBDα	MLWL	0.270798	1.375	0.196944
66	Chloroflexus aggregans DSM 9485	GCF_000021945.1	SBDα	MLWL	0.619219	0.654925	0.945481
70	Frankia alni ACN14a	GCF_000058485.1	SBDα	MLWL	0.782622	0.444134	1.76213
73	Plesiocystis pacifica SIR-1	GCF_000170895.1	SBDα	MLWL	0.590616	0.6634	0.890286
77	Pedosphaera parvula Ellin514	GCF_000172555.1	SBDα	MLWL	0.35689	0.777082	0.45927
81	Myxococcus fulvus	GCF_900111765.1	SBDα	MLWL	0.814286	0.434505	1.87405
83	Sorangium cellulosum So ce56	GCF_000067165.1	SBDα	MLWL	0.656139	0.604053	1.08623
87	Streptomyces pristinaespiralis	GCF_001278075.1	SBDα	MLWL	0.366797	0.734643	0.499286
94	Paraburkholderia unamae	GCF_003096875.1	SBDα	MLWL	0.362389	1.37133	0.264261
98	Aliivibrio salmonicida LFI1238	GCF_000196495.1	SBDα	MLWL	0.0744772	0.227892	0.326809
102	'Nostoc azollae' 0708	GCF_000196515.1	SBDα	MLWL	0.403378	1.40573	0.286954
108	Aminobacterium colombiense DSM 12261	GCF_000025885.1	SBDα	MLWL	1.19972	0.903842	1.32736
113	Streptomyces griseoflavus	GCF_014649995.1	SBDα	MLWL	0.251205	0.524148	0.479263
115	Desulfarculus baarsii DSM 2075	GCF_000143965.1	SBDα	MLWL	1.00362	0.530819	1.8907
120	Desulfomonile tiedjei DSM 6799	GCF_000266945.1	SBDα	MLWL	0.723795	1.73662	0.416783
126	Enterocloster aldenensis	GCF_003467385.1	SBDα	MLWL	0.613715	0.808071	0.759482
130	Eggerthella lenta	GCF_021378605.1	SBDα	MLWL	0.661982	0.390122	1.69686
132	Oscillochloris trichoides DG-6	GCF_000152145.1	SBDα	MLWL	0.622403	0.293964	2.11727
135	Vibrio scophthalmi	GCF_001723385.1	SBDα	MLWL	0.0600904	1.27092	0.047281
139	Vibrio ichthyoenteri ATCC 700023	GCF_000222605.1	SBDα	MLWL	0.0642455	1.1954	0.0537438
145	Desulfoscipio gibsoniae DSM 7213	GCF_000233715.2	SBDα	MLWL	0.703783	1.04132	0.675856
148	Gordonia bronchialis DSM 43247	GCF_000024785.1	SBDα	MLWL	0.790367	0.781986	1.01072
153	Conexibacter woesei DSM 14684	GCF_000025265.1	SBDα	MLWL	0.920536	0.493939	1.86366
165	Saccharopolyspora spinosa	GCF_014490055.1	SBDα	MLWL	0.390976	0.713637	0.547864
169	Photobacterium leiognathi subsp. mandapamensis svers.1.1.	GCF_000211495.1	SBDα	MLWL	0.373645	1.96243	0.190399
171	Cryptosporangium arvum DSM 44712	GCF_000585375.1	SBDα	MLWL	0.537719	0.611088	0.879937
175	Streptomyces zinciresistens K42	GCF_000225525.1	SBDα	MLWL	0.418665	1.55517	0.269209
178	Agrobacterium rhizogenes	GCF_018138105.1	SBDα	MLWL	0.562165	1.70255	0.33019
180	Holophaga foetida DSM 6591	GCF_000242615.2	SBDα	MLWL	0.929026	0.927267	1.0019
184	Chloracidobacterium thermophilum B	GCF_000226295.1	SBDα	MLWL	0.75005	0.559447	1.3407
188	Singulisphaera acidiphila DSM 18658	GCF_000242455.2	SBDα	MLWL	0.238006	0.771212	0.308613
190	Streptomyces chartreusis	GCF_008704715.1	SBDα	MLWL	0.311001	0.254477	1.22212
194	Polaribacter filamentus	GCF_002943715.1	SBDα	MLWL	0.624409	1.0595	0.589341
197	Geothrix fermentans DSM 14018	GCF_000428885.1	SBDα	MLWL	0.881281	0.355677	2.47776
201	Brachybacterium muris	GCF_016907455.1	SBDα	MLWL	0.998534	0.482783	2.06829
204	Microbacterium lacticum	GCF_006716815.1	SBDα	MLWL	0.921044	0.559333	1.64668
206	Anaerostipes hadrus	GCF_000210695.1	SBDα	MLWL	0.698693	1.26101	0.554076
210	Streptomyces turgidiscabies	GCF_001485145.1	SBDα	MLWL	0.422069	1.64529	0.256531
214	Saccharomonospora marina XMU15	GCF_000244955.1	SBDα	MLWL	0.660551	0.610021	1.08283
218	Streptomyces cattleya NRRL 8057 = DSM 46488	GCF_000237305.1	SBDα	MLWL	0.228042	0.611026	0.373211
222	Rhodococcus rhodochrous	GCF_003004765.2	SBDα	MLWL	0.532537	0.550947	0.966585
225	Streptomyces acidiscabies	GCF_020010905.1	SBDα	MLWL	0.416535	0.206564	2.0165
227	Haloechinothrix halophila YIM 93223	GCF_000504245.1	SBDα	MLWL	0.537623	0.848391	0.633697
231	Arthrobacter globiformis NBRC 12137	GCF_000238915.1	SBDα	MLWL	0.614388	0.635022	0.967507
235	Chitinophaga ginsengisegetis	GCF_900168065.1	SBDα	MLWL	0.430434	1.78499	0.241141
239	Amycolatopsis benzoatilytica AK 16/65	GCF_000383915.1	SBDα	MLWL	0.75844	0.960998	0.789221
242	Gordonia sputi NBRC 100414	GCF_000248055.1	SBDα	MLWL	0.819818	0.779859	1.05124
251	Bradyrhizobium elkanii USDA 61	GCF_012871055.1	SBDα	MLWL	0.316977	0.605236	0.523724
255	Streptomyces auratus AGR0001	GCF_000280865.2	SBDα	MLWL	0.120024	0.145426	0.825327
259	Chlorogloeopsis fritschii PCC 6912	GCF_000317285.1	SBDα	MLWL	0.37487	1.56085	0.24017
262	Kineosphaera limosa	GCF_013409325.1	SBDα	MLWL	0.637896	0.370528	1.72159
265	Lamprocystis purpurea DSM 4197	GCF_000379525.1	SBDα	MLWL	0.580925	0.655109	0.886761
274	Rhodococcus wratislaviensis	GCF_003385055.1	SBDα	MLWL	0.650535	0.786847	0.826762
278	Paraburkholderia terrae	GCF_020885575.1	SBDα	MLWL	0.297104	0.845744	0.351293
282	Actinomycetospora chiangmaiensis DSM 45062	GCF_000379625.1	SBDα	MLWL	0.916192	0.300145	3.0525
288	Amycolatopsis taiwanensis DSM 45107	GCF_000519205.1	SBDα	MLWL	0.696845	0.508075	1.37154
292	Desulfurispora thermophila DSM 16022	GCF_000376385.1	SBDα	MLWL	1.01752	1.02601	0.991727
296	Nocardia aobensis NBRC 100429	GCF_000308375.1	SBDα	MLWL	0.598741	1.06493	0.562232
299	Nocardia brevicatena NBRC 12119	GCF_000308495.1	SBDα	MLWL	0.596648	0.935264	0.637946
302	Nocardia carnea	GCF_000717405.1	SBDα	MLWL	0.716481	0.866766	0.826614
306	Nocardia exalbida NBRC 100660	GCF_000308575.1	SBDα	MLWL	0.628887	1.2905	0.48732
311	Nocardia takedensis NBRC 100417	GCF_000308695.1	SBDα	MLWL	0.6427	0.805098	0.798288
315	Piscicoccus intestinalis NBRC 104926	GCF_001515525.1	SBDα	MLWL	0.681396	0.514577	1.32419
328	Vibrio sagamiensis NBRC 104589	GCF_007990935.1	SBDα	MLWL	0.126367	1.66989	0.0756738
332	Vibrio azureus	GCF_002849855.1	SBDα	MLWL	0.157926	0.642476	0.245808
335	Millisia brevis NBRC 105863	GCF_001552615.1	SBDα	MLWL	0.667731	0.929596	0.718303
339	Actinomadura macra NBRC 14102	GCF_001552215.1	SBDα	MLWL	0.873036	0.534262	1.6341
344	Gordonia aichiensis NBRC 108223	GCF_000332975.1	SBDα	MLWL	0.915023	1.00501	0.910459
350	Sphingobium cloacae	GCF_002355855.1	SBDα	MLWL	0.632202	1.11191	0.568571
354	Mycolicibacterium chlorophenolicum JCM 7439 = NBRC 15527	GCF_001552315.1	SBDα	MLWL	0.697197	1.31778	0.529071
360	Nocardia niwae NBRC 108934 = DSM 45340	GCF_001613465.1	SBDα	MLWL	0.547305	0.854343	0.640615
364	Paraburkholderia phenoliruptrix BR3459a	GCF_000300095.1	SBDα	MLWL	0.352712	0.947067	0.372425
367	Paraglaciecola psychrophila 170	GCF_000315075.1	SBDα	MLWL	0.658984	1.29261	0.509808
370	Amycolatopsis azurea DSM 43854	GCF_001995215.1	SBDα	MLWL	0.66065	1.07154	0.616545
377	Streptomyces davaonensis JCM 4913	GCF_000349325.1	SBDα	MLWL	0.332916	0.776381	0.428805
383	Cystobacter fuscus DSM 2262	GCF_000335475.2	SBDα	MLWL	0.700935	0.264676	2.64828
386	Colwellia piezophila ATCC BAA-637	GCF_000378625.1	SBDα	MLWL	0.660981	1.30027	0.508341
390	Desulfospira joergensenii DSM 10085	GCF_000420085.1	SBDα	MLWL	0.731817	1.08276	0.675881
394	Acidipropionibacterium thoenii DSM 20276	GCF_000423445.1	SBDα	MLWL	0.225727	0.980772	0.230152
398	Brachybacterium nesterenkovii	GCF_900163655.1	SBDα	MLWL	0.994809	0.395052	2.51817
402	Streptomyces flavidovirens DSM 40150	GCF_000429085.1	SBDα	MLWL	0.0560271	0.159394	0.3515
406	Myxococcus stipitatus DSM 14675	GCF_000331735.1	SBDα	MLWL	0.782791	0.276075	2.83543
412	Sporomusa ovata DSM 2662	GCF_000445445.1	SBDα	MLWL	0.673292	1.56064	0.431419
416	Streptomyces gancidicus	GCF_014649055.1	SBDα	MLWL	0.305453	0.458519	0.666175
424	Streptomyces phaeochromogenes	GCF_001418655.1	SBDα	MLWL	0.383169	0.604177	0.634199
430	Streptomyces natalensis ATCC 27448	GCF_000935125.1	SBDα	MLWL	0.0704897	0.259838	0.271283
436	Amycolatopsis vancoresmycina	GCF_000716785.1	SBDα	MLWL	1.01853	0.489937	2.07889
440	Melittangium boletus DSM 14713	GCF_002305855.1	SBDα	MLWL	0.554993	0.431882	1.28506
444	Nocardiopsis chromatogenes YIM 90109	GCF_000341185.1	SBDα	MLWL	0.461778	0.422393	1.09324
446	Aminobacterium mobile DSM 12262	GCF_000526395.1	SBDα	MLWL	0.70008	0.149123	4.69465
450	Streptomyces prunicolor NBRC 13075	GCF_000367365.1	SBDα	MLWL	0.340098	0.685228	0.496327
454	Streptomyces aurantiacus	GCF_014701115.1	SBDα	MLWL	0.421141	0.670583	0.628022
458	Desulfococcus multivorans	GCF_002009335.2	SBDα	MLWL	0.460807	1.59998	0.288007
461	Lyngbya aestuarii BL J	GCF_000478195.2	SBDα	MLWL	0.403251	1.24578	0.323693
464	Sphingomonas sanxanigenens DSM 19645 = NX02	GCF_000512205.2	SBDα	MLWL	0.835262	0.940332	0.888263
467	Candidatus Stoquefichus massiliensis AP9	GCF_000455285.1	SBDα	MLWL	0.699909	0.908923	0.770042
470	Kutzneria albida DSM 43870	GCF_000525635.1	SBDα	MLWL	0.75418	0.792051	0.952186
474	Noviherbaspirillum massiliense JC206	GCF_000312045.1	SBDα	MLWL	0.270691	1.17981	0.229436
480	Photobacterium phosphoreum	GCF_002954725.1	SBDα	MLWL	0.411014	2.33965	0.175673
483	[Clostridium] saccharogumia DSM 17460	GCF_000686665.1	SBDα	MLWL	0.448985	1.13226	0.39654
485	Thermoanaerobaculum aquaticum	GCF_000687145.1	SBDα	MLWL	0.682057	1.18141	0.577323
489	Streptomyces griseorubens	GCF_000709915.1	SBDα	MLWL	0.300521	0.550335	0.54607
491	Pelobacter seleniigenes DSM 18267	GCF_000711225.1	SBDα	MLWL	0.637147	0.388845	1.63856
495	Streptomyces flaveus	GCF_014647675.1	SBDα	MLWL	0.353887	0.610289	0.579867
500	Streptomyces xylophagus	GCF_000716435.1	SBDα	MLWL	0.342754	0.426469	0.803702
504	Streptomyces olivaceus	GCF_015244315.1	SBDα	MLWL	0.823341	0.92977	0.885533
508	Streptomyces alboflavus	GCF_003935055.1	SBDα	MLWL	0.28818	1.1363	0.253612
511	Streptomyces virginiae	GCF_000720455.1	SBDα	MLWL	0.905517	1.9401	0.466737
515	Streptomyces yerevanensis	GCF_000716805.1	SBDα	MLWL	0.341399	0.606356	0.563035
519	Kitasatospora aureofaciens	GCF_002082605.1	SBDα	MLWL	0.42414	0.879049	0.482499
523	Streptomyces brasiliensis	GCF_014647875.1	SBDα	MLWL	0.371085	0.951281	0.39009
527	Streptomyces atroolivaceus	GCF_000717025.1	SBDα	MLWL	0.777516	0.525079	1.48076
532	Streptomyces katrae	GCF_000966975.1	SBDα	MLWL	0.595955	0.703787	0.846782
536	Streptomyces griseoluteus	GCF_014656035.1	SBDα	MLWL	0.869176	0.245253	3.544
540	Kitasatospora purpeofusca	GCF_000718025.1	SBDα	MLWL	0.334172	0.654807	0.510336
545	Streptomyces fulvoviolaceus	GCF_000718165.1	SBDα	MLWL	0.251491	0.430329	0.584416
549	Streptomyces ruber	GCF_014648075.1	SBDα	MLWL	0.400954	0.781813	0.512851
553	Herbidospora cretacea	GCF_001570605.1	SBDα	MLWL	0.767396	0.534777	1.43498
556	Lentzea aerocolonigenes	GCF_000974445.1	SBDα	MLWL	0.702047	0.346815	2.02427
561	Streptomyces aureocirculatus	GCF_000725745.1	SBDα	MLWL	0.32476	0.981586	0.330852
565	Streptosporangium amethystogenes	GCF_000721075.1	SBDα	MLWL	0.685505	0.659083	1.04009
569	Streptomyces cellulosae	GCF_000721105.1	SBDα	MLWL	0.299411	0.550334	0.544053
572	Streptomyces toyocaensis	GCF_000725125.1	SBDα	MLWL	0.290207	0.549802	0.527839
576	Streptomyces aureus	GCF_000725495.1	SBDα	MLWL	0.416682	0.822642	0.506517
578	Streptomyces erythrochromogenes	GCF_000725555.1	SBDα	MLWL	0.718653	1.05513	0.681103
581	Streptomyces flavovariabilis	GCF_000725785.1	SBDα	MLWL	0.322638	0.445366	0.724434
587	Methylomarinum vadi	GCF_000733935.1	SBDα	MLWL	0.299906	2.09544	0.143123
589	Enhygromyxa salina	GCF_002994635.1	SBDα	MLWL	1.06243	0.303097	3.50525
593	Hyalangium minutum	GCF_000737315.1	SBDα	MLWL	0.777252	0.567379	1.3699
594	Sandaracinus amylolyticus	GCF_000737325.1	SBDα	MLWL	0.970421	0.624925	1.55286
602	Streptacidiphilus oryzae TH49	GCF_000744815.1	SBDα	MLWL	0.826753	1.56232	0.529183
606	Streptomyces leeuwenhoekii	GCF_001013905.1	SBDα	MLWL	0.402983	0.806237	0.499832
610	Tolypothrix bouteillei VB521301	GCF_000760695.4	SBDα	MLWL	0.420463	0.444644	0.945618
614	Streptomyces glaucescens	GCF_002154375.1	SBDα	MLWL	0.450501	1.0386	0.433759
618	Streptomyces galbus	GCF_005280195.1	SBDα	MLWL	0.463997	0.689353	0.67309
625	Streptacidiphilus neutrinimicus	GCF_000787815.1	SBDα	MLWL	0.840052	0.671317	1.25135
627	Streptomyces pluripotens	GCF_000802245.2	SBDα	MLWL	0.368711	0.550869	0.669326
633	Bacillus alveayuensis	GCF_000948175.1	SBDα	MLWL	0.165812	0.88571	0.187208
637	Photobacterium iliopiscarium	GCF_003025455.1	SBDα	MLWL	0.417413	0.677438	0.616165
641	Photobacterium kishitanii	GCF_000613045.3	SBDα	MLWL	0.404068	0.636479	0.634848
645	Syntrophomonas zehnderi OL-4	GCF_000983115.1	SBDα	MLWL	0.692357	1.29505	0.534617
649	Thermogemmatispora carboxidivorans	GCF_000702505.1	SBDα	MLWL	0.524762	1.55071	0.338402
653	Streptomyces europaeiscabiei	GCF_000988945.1	SBDα	MLWL	0.464161	0.930852	0.498641
656	Streptomyces stelliscabiei	GCF_001189035.1	SBDα	MLWL	0.811391	0.929946	0.872515
664	Longilinea arvoryzae	GCF_001050235.1	SBDα	MLWL	0.578604	1.35981	0.425503
668	Leptolinea tardivitalis	GCF_001050275.1	SBDα	MLWL	1.16432	1.1888	0.979411
672	Streptomyces roseochromogenus subsp. oscitans DS 12.976	GCF_000497445.1	SBDα	MLWL	0.348471	0.701711	0.496601
676	Chondromyces crocatus	GCF_001189295.1	SBDα	MLWL	0.64818	0.58514	1.10774
680	Labilithrix luteola	GCF_001263205.1	SBDα	MLWL	0.743032	0.161015	4.61468
686	Streptomyces azureus	GCF_001270025.1	SBDα	MLWL	0.323958	0.686414	0.471957
692	Streptomyces caelestis	GCF_014650295.1	SBDα	MLWL	0.332118	0.944873	0.351495
696	Asanoa ferruginea	GCF_003387075.1	SBDα	MLWL	0.697322	0.508476	1.37139
702	Streptomyces chattanoogensis	GCF_001294335.1	SBDα	MLWL	0.08814	0.393914	0.223754
706	Nostoc piscinale CENA21	GCF_001298445.1	SBDα	MLWL	0.44356	0.469292	0.945168
710	Methylorubrum rhodinum	GCF_014199935.1	SBDα	MLWL	0.682383	0.997404	0.684159
713	Desulfosarcina cetonica	GCF_901485605.1	SBDα	MLWL	0.439926	0.822204	0.535057
723	Streptomyces pactum	GCF_016031615.1	SBDα	MLWL	0.386533	0.761396	0.507664
731	Streptomyces atriruber	GCF_001418325.1	SBDα	MLWL	0.379435	2.24121	0.169299
735	Streptomyces diastatochromogenes	GCF_002242805.1	SBDα	MLWL	0.347537	0.597356	0.581791
738	Streptomyces hirsutus	GCF_001418415.1	SBDα	MLWL	0.302429	0.399224	0.757541
742	Streptomyces kanamyceticus	GCF_008704495.1	SBDα	MLWL	0.261871	1.10645	0.236677
746	Streptomyces pathocidini	GCF_001418495.1	SBDα	MLWL	0.233372	0.600439	0.388669
750	Streptomyces alboniger	GCF_008704395.1	SBDα	MLWL	0.218102	0.707267	0.308373
753	Streptomyces puniciscabiei	GCF_006715785.1	SBDα	MLWL	0.605426	0.109311	5.53855
756	Streptomyces prasinus	GCF_008704445.1	SBDα	MLWL	0.327717	0.497974	0.6581
760	Streptomyces prasinopilosus	GCF_900101585.1	SBDα	MLWL	0.362963	0.448093	0.810017
764	Streptomyces silaceus	GCF_001419745.1	SBDα	MLWL	0.287101	0.998852	0.287431
768	Streptomyces niveiscabiei	GCF_001419795.1	SBDα	MLWL	0.384732	0.083475	4.60895
778	Streptomyces mangrovisoli	GCF_000974985.2	SBDα	MLWL	0.408731	0.606414	0.674012
782	Streptomyces hokutonensis	GCF_000376565.1	SBDα	MLWL	0.382315	0.451638	0.846507
784	Dethiosulfatarculus sandiegensis	GCF_000931935.2	SBDα	MLWL	0.639177	2.43083	0.262945
790	Streptomyces cellostaticus	GCF_001513965.1	SBDα	MLWL	0.36075	0.459174	0.78565
793	Streptomyces yokosukanensis	GCF_001514035.1	SBDα	MLWL	0.385796	0.640273	0.602549
797	Streptomyces bungoensis	GCF_001514215.1	SBDα	MLWL	0.309424	0.959245	0.322571
801	Streptomyces caeruleatus	GCF_001514235.1	SBDα	MLWL	0.246383	0.55062	0.447464
808	Streptomyces griseochromogenes	GCF_001542625.1	SBDα	MLWL	0.349973	0.686431	0.509844
820	Myxococcus hansupus	GCF_000280925.3	SBDα	MLWL	0.913465	0.399104	2.28879
823	Microtetraspora fusca	GCF_001570365.1	SBDα	MLWL	0.574897	0.228651	2.5143
836	Pseudoclavibacter helvolus	GCF_014191305.1	SBDα	MLWL	0.874572	0.726696	1.20349
840	Sphaerospermopsis aphanizomenoides BCCUSP55	GCF_001586785.1	SBDα	MLWL	0.372062	2.04123	0.182274
843	Vibrio renipiscarius	GCF_000827885.1	SBDα	MLWL	0.0617071	1.33385	0.0462625
850	Paraburkholderia ginsengiterrae	GCF_001645135.1	SBDα	MLWL	0.168676	0.559102	0.301691
854	Streptomyces parvulus	GCF_001660045.1	SBDα	MLWL	0.751722	0.720534	1.04328
858	Streptomyces lincolnensis	GCF_003344445.1	SBDα	MLWL	0.319645	0.165547	1.93084
862	Caballeronia calidae	GCF_900044055.2	SBDα	MLWL	0.297842	1.34317	0.221745
866	Streptomyces lushanensis	GCF_001700515.1	SBDα	MLWL	0.890375	0.547641	1.62584
870	Streptomyces minutiscleroticus	GCF_014650875.1	SBDα	MLWL	0.51571	0.321652	1.60332
874	Rhizobium multihospitium	GCF_900094585.1	SBDα	MLWL	0.433588	0.633841	0.684065
878	Streptomyces sparsogenes	GCF_001704635.1	SBDα	MLWL	0.349663	1.06846	0.327259
882	Shinella fusca	GCF_014203155.1	SBDα	MLWL	0.612673	0.405724	1.51007
888	Streptomyces rubidus	GCF_900110255.1	SBDα	MLWL	0.819663	0.329604	2.48681
892	Frankia casuarinae	GCF_000013345.1	SBDα	MLWL	0.789789	0.417128	1.8934
898	Streptomyces malaysiense	GCF_000980885.2	SBDα	MLWL	0.429317	0.650439	0.660041
901	Vibrio barjaei	GCF_001639065.2	SBDα	MLWL	0.14831	0.0282215	5.25521
905	Streptomyces agglomeratus	GCF_001746455.1	SBDα	MLWL	0.0535646	0.283517	0.188929
908	Streptomyces nanshensis	GCF_001751255.1	SBDα	MLWL	0.929222	0.404797	2.29552
912	Streptomyces qinglanensis	GCF_900111245.1	SBDα	MLWL	0.535675	0.870741	0.615195
925	Streptomyces jietaisiensis	GCF_900102095.1	SBDα	MLWL	0.40795	0.0468641	8.70496
929	Streptomyces indicus	GCF_900100315.1	SBDα	MLWL	0.410203	0.482629	0.849934
934	Myxococcus virescens	GCF_900101905.1	SBDα	MLWL	0.728245	0.838349	0.868666
937	Amycolatopsis pretoriensis	GCF_900107925.1	SBDα	MLWL	0.886824	0.539017	1.64526
941	Amycolatopsis xylanica	GCF_900107045.1	SBDα	MLWL	0.67295	0.827206	0.813522
948	Geodermatophilus africanus	GCF_900107105.1	SBDα	MLWL	0.805593	0.544195	1.48034
954	Niabella ginsenosidivorans	GCF_001654455.1	SBDα	MLWL	0.262465	0.579349	0.453034
961	Stigmatella erecta	GCF_900111745.1	SBDα	MLWL	0.890704	0.0141345	63.0163
970	Bosea lupini	GCF_900109525.1	SBDα	MLWL	0.769801	0.133154	5.78128
974	Geodermatophilus ruber	GCF_900114385.1	SBDα	MLWL	0.710869	0.775371	0.916812
980	Desulfallas arcticus DSM 17038	GCF_900113335.1	SBDα	MLWL	0.604602	1.21909	0.495945
989	Clostridium estertheticum subsp. estertheticum	GCF_001877035.1	SBDα	MLWL	0.69946	1.11487	0.627392
993	Cystobacter ferrugineus	GCF_001887355.1	SBDα	MLWL	0.870012	0.264049	3.29489
996	Massilimicrobiota timonensis	GCF_002160865.1	SBDα	MLWL	0.539672	0.78504	0.687446
1000	Desulfacinum infernum DSM 9756	GCF_900129305.1	SBDα	MLWL	0.588909	0.842742	0.698801
1003	Streptomyces paucisporeus	GCF_900142575.1	SBDα	MLWL	0.728788	0.767773	0.949223
1008	Desulforamulus putei DSM 12395	GCF_900129195.1	SBDα	MLWL	0.480584	2.49044	0.192972
1011	Hespellia stercorisuis DSM 15480	GCF_900142165.1	SBDα	MLWL	0.554638	0.959586	0.577997
1015	Hydrococcus rivularis NIES-593	GCF_001904635.1	SBDα	MLWL	0.367676	0.496044	0.741216
1018	Streptomyces kebangsaanensis	GCF_001906585.1	SBDα	MLWL	0.362333	0.519783	0.697086
1028	Microbacterium aurum	GCF_001974985.1	SBDα	MLWL	0.818912	0.708761	1.15541
1032	Actinomyces provencensis	GCF_900155435.1	SBDα	MLWL	1.0102	0.448411	2.25284
1035	Desulfotomaculum copahuensis	GCF_001655685.1	SBDα	MLWL	0.928584	0.420509	2.20824
1039	Tessaracoccus flavescens	GCF_001998865.1	SBDα	MLWL	0.227985	0.809156	0.281757
1042	Gemmiger formicilis	GCF_902363055.1	SBDα	MLWL	0.956578	1.20174	0.795992
1046	Photobacterium piscicola	GCF_900166965.1	SBDα	MLWL	0.424109	1.61667	0.262335
1050	Streptomyces gilvosporeus	GCF_002082195.1	SBDα	MLWL	0.0918501	0.42149	0.217918
1056	Desulfacinum hydrothermale DSM 13146	GCF_900176285.1	SBDα	MLWL	0.644553	1.4806	0.435332
1061	Mycobacterium doricum	GCF_010728155.1	SBDα	MLWL	0.804928	0.779823	1.03219
1066	Colwellia polaris	GCF_002104515.1	SBDα	MLWL	0.557381	0.621919	0.896229
1070	Streptomyces platensis	GCF_008704855.1	SBDα	MLWL	0.0791041	0.238718	0.33137
1074	Streptomyces africanus	GCF_002150735.1	SBDα	MLWL	0.32371	0.653879	0.49506
1078	Streptomyces recifensis	GCF_002154615.1	SBDα	MLWL	1.14645	0.273179	4.1967
1082	Streptomyces thermovulgaris	GCF_002155915.1	SBDα	MLWL	0.246645	0.45045	0.547552
1092	Pseudocolwellia agarivorans	GCF_002000085.1	SBDα	MLWL	0.743456	0.920678	0.80751
1096	Noviherbaspirillum denitrificans	GCF_002211445.1	SBDα	MLWL	0.279296	1.15967	0.240841
1100	Noviherbaspirillum autotrophicum	GCF_000818395.1	SBDα	MLWL	0.40634	0.733022	0.554335
1103	Streptomyces hyaluromycini	GCF_002217755.1	SBDα	MLWL	0.294194	0.190623	1.54333
1106	Streptosporangium subroseum	GCF_900188345.1	SBDα	MLWL	0.81821	0.54513	1.50095
1109	Actinomadura meyerae	GCF_900188445.1	SBDα	MLWL	0.912121	0.412906	2.20903
1113	Amycolatopsis thailandensis	GCF_002234405.1	SBDα	MLWL	0.732485	0.752834	0.97297
1117	Chloracidobacterium sp. MS 40/45	GCF_018304805.1	SBDα	MLWL	0.872788	0.482327	1.80954
1120	Sporomusa silvacetica DSM 10669	GCF_002257705.1	SBDα	MLWL	0.805195	2.29841	0.350327
1122	Candidatus Promineofilum breve	GCF_900066015.1	SBDα	MLWL	0.826271	0.685875	1.2047
1126	Trichormus variabilis 0441	GCF_009856605.1	SBDα	MLWL	0.412511	0.666988	0.618468
1132	Photobacterium toruni	GCF_900166975.1	SBDα	MLWL	0.382894	0.736689	0.51975
1136	Nostoc linckia z6	GCF_002608105.1	SBDα	MLWL	0.41153	0.802999	0.512491
1140	Sphaerospermopsis kisseleviana NIES-73	GCF_002368075.1	SBDα	MLWL	0.409585	1.98468	0.206374
1144	Vibrio thalassae	GCF_900089835.1	SBDα	MLWL	0.130328	0.487871	0.267137
1148	Candidatus Chloroploca asiatica	GCF_002532075.1	SBDα	MLWL	0.722062	2.09089	0.345338
1152	Candidatus Viridilinea mediisalina	GCF_002532535.1	SBDα	MLWL	0.602266	0.862346	0.698405
1159	Cognaticolwellia beringensis	GCF_002076895.1	SBDα	MLWL	0.435804	0.603918	0.721627
1172	Photobacterium carnosum	GCF_021236965.1	SBDα	MLWL	0.382823	0.365211	1.04823
1176	Eggerthella timonensis	GCF_900184265.1	SBDα	MLWL	0.699016	0.459726	1.52051
1180	Colwellia echini	GCF_002843355.2	SBDα	MLWL	0.607257	0.829328	0.732227
1186	Streptomyces alfalfae	GCF_018141485.1	SBDα	MLWL	0.285793	1.03417	0.276349
1190	Saccharopolyspora hirsuta	GCF_008630535.1	SBDα	MLWL	0.422858	0.902266	0.468662
1195	Thermomonospora echinospora	GCF_900108175.1	SBDα	MLWL	0.901725	0.515973	1.74762
1201	Desulfocucumis palustris	GCF_002933875.1	SBDα	MLWL	0.677064	1.39387	0.485745
1204	Actinokineospora auranticolor	GCF_002934265.1	SBDα	MLWL	0.812076	0.582471	1.39419
1208	Rathayibacter oskolensis	GCF_900177245.1	SBDα	MLWL	0.834423	0.454304	1.83671
1216	Mycoplana dimorpha	GCF_003046475.1	SBDα	MLWL	0.466695	0.801127	0.582548
1222	Streptomyces rishiriensis	GCF_003112535.1	SBDα	MLWL	0.733412	0.00999867	73.3509
1226	Streptomyces orinoci	GCF_003121295.1	SBDα	MLWL	0.491079	1.28521	0.3821
1233	Massilia violaceinigra	GCF_002752675.1	SBDα	MLWL	0.375242	1.46499	0.25614
1237	Streptomyces actuosus	GCF_016921115.1	SBDα	MLWL	0.45836	0.453235	1.01131
1241	Nocardioides allogilvus	GCF_003047285.1	SBDα	MLWL	0.642256	0.432572	1.48474
1247	Paucimonas lemoignei	GCF_004342585.1	SBDα	MLWL	0.26044	1.3804	0.18867
1253	Streptomyces geranii	GCF_002954775.1	SBDα	MLWL	0.475083	0.13758	3.45313
1257	Thermogemmatispora tikiterensis	GCF_003268475.1	SBDα	MLWL	0.4658	0.568091	0.819939
1260	Frankia irregularis	GCF_001536285.1	SBDα	MLWL	0.805321	0.641927	1.25454
1271	Paraburkholderia caffeinilytica	GCF_003368325.1	SBDα	MLWL	0.201316	0.398515	0.505166
1280	Streptomyces dengpaensis	GCF_002946835.1	SBDα	MLWL	0.50924	1.33943	0.38019
1282	Vibrio alfacsensis	GCF_019670485.1	SBDα	MLWL	0.00802575	0.0703459	0.11409
1288	Streptomyces qaidamensis	GCF_001611795.1	SBDα	MLWL	0.336668	0.579831	0.580631
1293	Mycobacterium kyogaense	GCF_003254575.1	SBDα	MLWL	0.959626	0.575647	1.66704
1300	Streptomyces fungicidicus	GCF_003665435.1	SBDα	MLWL	0.298798	0.380624	0.785022
1304	Streptomyces shenzhenensis	GCF_021462265.1	SBDα	MLWL	0.281705	0.0207599	13.5697
1310	Georgenia muralis	GCF_003814705.1	SBDα	MLWL	0.441478	0.38669	1.14168
1314	Salibacterium salarium	GCF_003945585.1	SBDα	MLWL	0.0331972	0.792357	0.0418967
1318	Methylomusa anaerophila	GCF_003966895.1	SBDα	MLWL	0.592243	0.413542	1.43212
1322	Embleya hyalina	GCF_003967355.1	SBDα	MLWL	0.182872	0.457786	0.39947
1326	Tengunoibacter tsumagoiensis	GCF_003967535.1	SBDα	MLWL	0.581083	0.37543	1.54778
1328	Dictyobacter kobayashii	GCF_003967555.1	SBDα	MLWL	0.645739	1.07331	0.601631
1332	Lujinxingia sediminis	GCF_004005565.1	SBDα	MLWL	0.920332	0.591141	1.55687
1336	Streptomyces griseoviridis	GCF_003994395.1	SBDα	MLWL	0.382344	0.436457	0.876018
1340	Streptomyces sioyaensis	GCF_004122735.1	SBDα	MLWL	0.0982321	0.21991	0.446691
1344	Brevilactibacter flavus	GCF_004126535.1	SBDα	MLWL	0.215712	0.777424	0.27747
1350	Ktedonosporobacter rubrisoli	GCF_004208415.1	SBDα	MLWL	0.555002	2.30168	0.241129
1360	Lichenihabitans psoromatis	GCF_004327155.1	SBDα	MLWL	0.660128	0.134502	4.90793
1363	Kribbella pittospori	GCF_004331465.1	SBDα	MLWL	0.775621	0.254246	3.05067
1366	Anaerospora hongkongensis	GCF_004339805.1	SBDα	MLWL	1.04434	0.677695	1.54101
1374	Paraburkholderia rhizosphaerae	GCF_004366595.1	SBDα	MLWL	0.323137	0.385749	0.837685
1377	Aminivibrio pyruvatiphilus	GCF_004366815.1	SBDα	MLWL	0.727564	0.670645	1.08487
1381	Pelotomaculum schinkii	GCF_004369205.1	SBDα	MLWL	0.660654	2.31414	0.285486
1388	Streptomyces hawaiiensis	GCF_004803895.1	SBDα	MLWL	0.337757	0.50278	0.671779
1392	Bradyrhizobium macuxiense	GCF_001542415.1	SBDα	MLWL	0.372889	0.296203	1.2589
1396	Polyangium fumosum	GCF_005144585.1	SBDα	MLWL	1.02652	0.461027	2.2266
1398	Anaerostipes rhamnosivorans	GCF_005280655.1	SBDα	MLWL	0.839802	1.14369	0.73429
1401	Desulfoglaeba alkanexedens ALDC	GCF_005377625.1	SBDα	MLWL	0.611635	1.49899	0.408031
1407	Streptomyces albidochromogenes	GCF_005981925.1	SBDα	MLWL	0.0661069	0.281133	0.235145
1411	Streptomyces chryseus	GCF_014650755.1	SBDα	MLWL	0.117922	0.336463	0.350475
1415	Sphingomonas japonica	GCF_006346325.1	SBDα	MLWL	1.01737	0.575629	1.76741
1419	Streptomyces variabilis	GCF_014649935.1	SBDα	MLWL	0.3357	0.526322	0.637823
1429	Streptomyces spinoverrucosus	GCF_006539505.1	SBDα	MLWL	0.271855	0.649778	0.418381
1433	Yimella lutea	GCF_006715095.1	SBDα	MLWL	0.998816	0.653777	1.52776
1436	Pseudonocardia hydrocarbonoxydans	GCF_006539565.1	SBDα	MLWL	0.669151	0.307105	2.1789
1440	Thermopolyspora flexuosa	GCF_006716785.1	SBDα	MLWL	0.538434	0.578122	0.93135
1445	Streptomyces calvus	GCF_006716135.1	SBDα	MLWL	0.357093	0.44795	0.797173
1448	Streptomyces spectabilis	GCF_008704795.1	SBDα	MLWL	0.378833	0.706144	0.536481
1457	Kitasatospora atroaurantiaca	GCF_007828955.1	SBDα	MLWL	0.21939	0.39296	0.5583
1461	Saccharopolyspora dendranthemae	GCF_007829955.1	SBDα	MLWL	0.311629	0.717538	0.434303
1465	Streptomyces capillispiralis	GCF_007829875.1	SBDα	MLWL	0.319997	0.353859	0.904305
1472	Colwellia hornerae	GCF_007954355.1	SBDα	MLWL	0.635283	1.03048	0.616492
1474	Persicimonas caeni	GCF_006517175.1	SBDα	MLWL	0.649263	0.852507	0.761593
1480	Acetobacterium paludosum	GCF_008086595.1	SBDα	MLWL	0.87702	0.420764	2.08435
1483	Acetobacterium tundrae	GCF_008086615.1	SBDα	MLWL	0.606927	1.2134	0.500186
1488	Limnoglobus roseus	GCF_008254045.1	SBDα	MLWL	0.636431	0.948123	0.671254
1491	Streptomyces marokkonensis	GCF_008312835.1	SBDα	MLWL	0.329374	0.762182	0.432146
1495	Candidatus Oscillochloris fontis	GCF_004138135.1	SBDα	MLWL	0.818579	1.79653	0.455644
1499	Streptomyces coeruleorubidus	GCF_008705135.1	SBDα	MLWL	0.309415	0.434395	0.71229
1506	Thermogemmatispora aurantia	GCF_008974285.1	SBDα	MLWL	0.464395	0.477066	0.97344
1510	Streptomyces adustus	GCF_009377175.1	SBDα	MLWL	0.338474	1.45918	0.231962
1516	Streptomyces kaniharaensis	GCF_009569385.1	SBDα	MLWL	0.284642	0.0836214	3.40393
1520	Streptomyces jumonjinensis	GCF_009600885.1	SBDα	MLWL	0.784475	0.336078	2.3342
1524	Thermanaerosceptrum fracticalcis	GCF_000746025.2	SBDα	MLWL	0.627411	1.65303	0.379553
1531	Mesorhizobium denitrificans	GCF_003403035.1	SBDα	MLWL	0.493853	1.05232	0.469301
1534	Acrocarpospora corrugata	GCF_009687845.1	SBDα	MLWL	0.712741	0.93857	0.759391
1537	Desulfosarcina alkanivorans	GCF_009688945.1	SBDα	MLWL	0.488528	0.953937	0.512117
1541	Desulfosarcina widdelii	GCF_009688965.1	SBDα	MLWL	0.403545	1.02368	0.394211
1544	Desulfosarcina ovata subsp. sediminis	GCF_009688985.1	SBDα	MLWL	0.319567	1.61042	0.198437
1547	Streptomyces huasconensis	GCF_021028635.1	SBDα	MLWL	0.232354	1.30786	0.17766
1551	Fulvivirga kasyanovii	GCF_009711405.1	SBDα	MLWL	0.336285	0.795803	0.422573
1555	Frankia soli	GCF_001854695.1	SBDα	MLWL	0.749612	0.37467	2.00072
1564	Streptomyces tubercidicus	GCF_009811635.1	SBDα	MLWL	0.0923241	0.213549	0.432332
1570	Corallococcus llansteffanensis	GCF_003612055.1	SBDα	MLWL	0.863492	0.522335	1.65314
1575	Corallococcus praedator	GCF_003612125.1	SBDα	MLWL	0.838213	0.25148	3.33312
1581	Corallococcus terminator	GCF_003611635.1	SBDα	MLWL	0.813295	0.283542	2.86835
1587	Corallococcus carmarthensis	GCF_003611695.1	SBDα	MLWL	0.749437	0.528533	1.41796
1591	Streptomyces tibetensis	GCF_005869865.1	SBDα	MLWL	0.342532	0.571603	0.599249
1596	Propylenella binzhouense	GCF_009866965.1	SBDα	MLWL	0.723446	0.130491	5.54404
1600	Saccharothrix deserti	GCF_009769385.1	SBDα	MLWL	0.955644	0.436394	2.18986
1606	Segeticoccus rhizosphaerae	GCF_009192725.1	SBDα	MLWL	0.215099	0.336032	0.640113
1609	Streptomyces dioscori	GCF_003024195.1	SBDα	MLWL	0.332025	0.903284	0.367575
1613	Streptomyces aureoverticillatus	GCF_014649395.1	SBDα	MLWL	0.320767	0.664792	0.482507
1626	Vibrio sinensis	GCF_003605645.1	SBDα	MLWL	0.0767897	0.686386	0.111875
1632	Phytohabitans houttuyneae	GCF_011764425.1	SBDα	MLWL	0.551225	0.441109	1.24964
1636	methanotrophic endosymbiont of Bathymodiolus puteoserpentis (Logatchev)	GCF_900128525.1	SBDα	MLWL	0.347966	0.534298	0.651257
1639	Planosporangium thailandense	GCF_011947195.1	SBDα	MLWL	0.634315	0.486091	1.30493
1644	Planosporangium mesophilum	GCF_016863255.1	SBDα	MLWL	0.651749	0.439277	1.48369
1648	Polaromonas vacuolata	GCF_012584515.1	SBDα	MLWL	0.810318	1.07572	0.753278
1656	Streptomyces sporangiiformans	GCF_005768555.2	SBDα	MLWL	0.349491	0.637417	0.548293
1660	Streptomyces cyaneochromogenes	GCF_003963535.1	SBDα	MLWL	0.366744	1.218	0.301104
1663	Nocardioides guangzhouensis	GCF_004519545.1	SBDα	MLWL	0.99114	0.541219	1.83131
1666	Azospirillum melinis	GCF_013340935.1	SBDα	MLWL	0.68824	0.898259	0.766194
1670	Nocardia colli	GCF_008704205.1	SBDα	MLWL	0.764972	0.978702	0.781619
1672	Marinobacter gelidimuriae	GCF_000372805.1	SBDα	MLWL	0.740526	0.954325	0.775968
1675	Amycolatopsis nivea	GCF_004522235.1	SBDα	MLWL	0.807642	0.803478	1.00518
1678	Streptomyces montanus	GCF_005786655.1	SBDα	MLWL	0.330576	1.76607	0.187181
1681	Catellatospora sichuanensis	GCF_007483665.1	SBDα	MLWL	0.884747	0.917969	0.963809
1685	Photobacterium malacitanum	GCF_900185615.1	SBDα	MLWL	0.393341	0.77227	0.509331
1692	Allostreptomyces psammosilenae	GCF_013407765.1	SBDα	MLWL	0.238021	0.35899	0.663031
1699	Actinomadura luteofluorescens	GCF_013409365.1	SBDα	MLWL	1.02823	0.636535	1.61535
1702	Actinomycetospora corticicola	GCF_013409505.1	SBDα	MLWL	0.912068	0.679388	1.34248
1706	Leifsonia naganoensis	GCF_013410615.1	SBDα	MLWL	0.813751	0.517012	1.57395
1713	Streptomyces lydicamycinicus	GCF_000829715.2	SBDα	MLWL	0.0596221	0.128162	0.465208
1716	Cryobacterium soli	GCF_003611035.1	SBDα	MLWL	0.751745	1.36242	0.551773
1722	Prosthecomicrobium pneumaticum	GCF_014199915.1	SBDα	MLWL	0.813742	0.665919	1.22198
1725	Catenibacillus scindens	GCF_014202115.1	SBDα	MLWL	0.998234	1.15544	0.863944
1727	Thermocatellispora tengchongensis	GCF_014202315.1	SBDα	MLWL	0.372155	0.837897	0.444153
1731	Armatimonas rosea	GCF_014202505.1	SBDα	MLWL	0.81741	0.90271	0.905507
1735	Saccharopolyspora gloriosae	GCF_014203325.1	SBDα	MLWL	0.26984	0.390821	0.690445
1739	Streptomyces albaduncus	GCF_014203495.1	SBDα	MLWL	0.350207	0.713146	0.491074
1744	Saccharothrix violaceirubra	GCF_014203755.1	SBDα	MLWL	0.885719	0.684467	1.29403
1751	Kitasatospora kifunensis	GCF_014203855.1	SBDα	MLWL	0.256905	0.00382777	67.1161
1754	Conyzicola lurida	GCF_014204935.1	SBDα	MLWL	0.72656	0.681188	1.06661
1757	Actinomadura catellatispora	GCF_014205085.1	SBDα	MLWL	0.868737	0.277379	3.13194
1761	Actinoplanes octamycinicus	GCF_016862295.1	SBDα	MLWL	0.554731	0.417279	1.3294
1769	Thalassotalea piscium	GCF_014207645.1	SBDα	MLWL	0.677768	2.1511	0.315079
1773	Undibacterium jejuense	GCF_014284255.1	SBDα	MLWL	0.365686	0.8933	0.409366
1776	Massilia aquatica	GCF_011682045.1	SBDα	MLWL	0.484888	1.98335	0.244479
1780	Massilia rubra	GCF_011682065.1	SBDα	MLWL	0.502605	1.13437	0.44307
1783	Massilia mucilaginosa	GCF_011682145.1	SBDα	MLWL	0.532007	1.54388	0.344591
1790	Photobacterium lucens	GCF_009874335.1	SBDα	MLWL	0.377024	1.89925	0.198512
1792	Gordonia jinhuaensis	GCF_014639795.1	SBDα	MLWL	0.690932	0.671339	1.02919
1796	Streptomyces fuscichromogenes	GCF_014645815.1	SBDα	MLWL	0.400217	1.02316	0.391156
1803	Saccharopolyspora subtropica	GCF_014646075.1	SBDα	MLWL	0.442666	0.536541	0.825036
1807	Streptomyces lacrimifluminis	GCF_014646095.1	SBDα	MLWL	0.420688	0.0845344	4.97653
1810	Streptomyces camponoticapitis	GCF_014646115.1	SBDα	MLWL	0.900513	0.493489	1.82479
1814	Streptomyces lasiicapitis	GCF_014646335.1	SBDα	MLWL	0.322383	0.386518	0.834069
1819	Nonomuraea glycinis	GCF_014646515.1	SBDα	MLWL	0.573052	0.461181	1.24258
1826	Streptomyces fumigatiscleroticus	GCF_014647975.1	SBDα	MLWL	0.376336	0.524681	0.717266
1831	Streptomyces cinerochromogenes	GCF_014648635.1	SBDα	MLWL	0.423872	1.30189	0.325581
1835	Streptomyces albospinus	GCF_014648695.1	SBDα	MLWL	0.0409622	0.0310425	1.31955
1840	Streptomyces aurantiogriseus	GCF_014649375.1	SBDα	MLWL	0.363746	0.571821	0.636119
1844	Streptosporangium pseudovulgare	GCF_014648055.1	SBDα	MLWL	1.04584	0.48219	2.16893
1850	Streptomyces chromofuscus	GCF_015160875.1	SBDα	MLWL	0.317938	1.3196	0.240935
1853	Streptomyces filipinensis	GCF_014649495.1	SBDα	MLWL	0.755497	0.369047	2.04716
1857	Streptomyces janthinus	GCF_014649675.1	SBDα	MLWL	0.306559	0.825522	0.371351
1861	Streptomyces kurssanovii	GCF_014649695.1	SBDα	MLWL	0.307709	0.421878	0.729377
1864	Streptomyces longisporoflavus	GCF_014649775.1	SBDα	MLWL	0.418587	0.890888	0.469854
1868	Streptomyces pilosus	GCF_014649515.1	SBDα	MLWL	0.272998	0.310997	0.877813
1875	Streptomyces purpurascens	GCF_014650155.1	SBDα	MLWL	0.306303	0.985267	0.310884
1879	Streptomyces alanosinicus	GCF_014650595.1	SBDα	MLWL	0.37685	1.01181	0.372452
1889	Streptomyces flavofungini	GCF_014650815.1	SBDα	MLWL	0.336093	0.868546	0.386961
1893	Streptomyces poonensis	GCF_014650915.1	SBDα	MLWL	0.34051	0.858702	0.39654
1896	Streptomyces xantholiticus	GCF_014651015.1	SBDα	MLWL	0.309685	0.704379	0.439656
1899	Streptomyces djakartensis	GCF_014651075.1	SBDα	MLWL	0.289102	0.535369	0.540006
1903	Streptomyces echinoruber	GCF_014651135.1	SBDα	MLWL	0.395219	0.825315	0.47887
1907	Streptosporangium violaceochromogenes	GCF_014654615.1	SBDα	MLWL	0.9554	1.46635	0.651548
1911	Streptomyces capoamus	GCF_014654935.1	SBDα	MLWL	0.357878	1.59636	0.224184
1915	Streptomyces fumanus	GCF_014655295.1	SBDα	MLWL	0.414036	0.301387	1.37377
1919	Streptomyces lanatus	GCF_014655715.1	SBDα	MLWL	0.257208	0.352244	0.730198
1923	Streptomyces griseosporeus	GCF_014656055.1	SBDα	MLWL	0.454813	0.715325	0.635814
1926	Streptomyces longispororuber	GCF_014656095.1	SBDα	MLWL	0.342361	0.382651	0.894707
1930	Anabaena sphaerica FACHB-251	GCF_014696825.1	SBDα	MLWL	0.379247	1.07762	0.351931
1937	Saccharopolyspora pogona	GCF_014697215.1	SBDα	MLWL	0.388429	0.542541	0.715945
1940	Desmonostoc muscorum FACHB-395	GCF_014698035.1	SBDα	MLWL	0.539931	1.99905	0.270095
1944	Anabaena lutea FACHB-196	GCF_014698305.1	SBDα	MLWL	0.392151	1.91453	0.204829
1948	Anabaena catenula FACHB-362	GCF_014698735.1	SBDα	MLWL	0.384981	2.17352	0.177123
1955	Bradyrhizobium campsiandrae	GCF_014530645.1	SBDα	MLWL	0.734195	0.11887	6.17647
1957	Microbispora camponoti	GCF_014712745.1	SBDα	MLWL	0.827734	0.420433	1.96877
1960	Amycolatopsis eburnea	GCF_003937945.1	SBDα	MLWL	0.765104	0.386791	1.97808
1964	Methylobacterium bullatum	GCF_022179105.1	SBDα	MLWL	0.570271	0.463093	1.23144
1968	Nonomuraea africana	GCF_014873535.1	SBDα	MLWL	0.957688	0.336727	2.84411
1972	Paludisphaera soli	GCF_011064595.1	SBDα	MLWL	0.27053	0.65607	0.41235
1975	Azospirillum baldaniorum	GCF_003119195.2	SBDα	MLWL	0.871146	0.855784	1.01795
1981	Streptomyces ferrugineus	GCF_015160855.1	SBDα	MLWL	0.410703	0.858644	0.478315
1985	Anabaenopsis elenkinii CCIBt3563	GCF_015245355.1	SBDα	MLWL	0.349413	0.863859	0.404479
1989	Paludibaculum fermentans	GCF_015277775.1	SBDα	MLWL	0.450569	1.2161	0.370503
1992	Noviherbaspirillum malthae	GCF_015352985.1	SBDα	MLWL	0.273455	0.49977	0.547162
1996	Paraburkholderia youngii	GCF_013366925.1	SBDα	MLWL	0.326533	1.07518	0.303701
2000	Streptomyces phaeolivaceus	GCF_009184865.1	SBDα	MLWL	0.457319	0.614055	0.744752
2004	Nocardioides anomalus	GCF_011046535.1	SBDα	MLWL	0.987331	0.812629	1.21498
2008	Catenulispora pinisilvae	GCF_015356865.1	SBDα	MLWL	0.813483	0.629731	1.29179
2012	Streptomyces gossypiisoli	GCF_013433285.1	SBDα	MLWL	0.335539	0.622485	0.539031
2014	Microbispora cellulosiformans	GCF_008728085.1	SBDα	MLWL	1.03621	0.601184	1.72361
2017	Massilia atriviolacea	GCF_003953935.1	SBDα	MLWL	0.444028	0.954515	0.465187
2023	Atlanticothrix silvestris CENA357	GCF_016056295.1	SBDα	MLWL	0.466791	2.44923	0.190587
2027	Streptomyces cadmiisoli	GCF_003261055.1	SBDα	MLWL	0.325818	0.103006	3.16308
2031	Streptomyces inhibens	GCF_022221585.1	SBDα	MLWL	0.125195	0.329604	0.379836
2034	Streptomyces albicerus	GCF_008905045.1	SBDα	MLWL	0.395456	0.571318	0.692182
2036	Anaerostipes butyraticus	GCF_016586355.1	SBDα	MLWL	0.655506	1.07878	0.607638
2041	Thermotomaculum hydrothermale	GCF_016592575.1	SBDα	MLWL	0.680748	3.26882	0.208255
2044	Myxococcus llanfairpwllgwyngyllgogerychwyrndrobwllllantysiliogogogochensis	GCF_006636215.1	SBDα	MLWL	0.841882	0.51265	1.64222
2050	Pyxidicoccus trucidator	GCF_010894435.1	SBDα	MLWL	0.762261	0.351259	2.17008
2054	Myxococcus eversor	GCF_010894455.1	SBDα	MLWL	0.769854	0.409564	1.87969
2058	Myxococcus vastator	GCF_010894475.1	SBDα	MLWL	0.732047	0.792836	0.923328
2061	Streptomyces boncukensis	GCF_011045075.1	SBDα	MLWL	0.349848	0.304274	1.14978
2065	Streptomyces scabichelini	GCF_011045015.1	SBDα	MLWL	0.37639	0.804176	0.468045
2069	Streptomyces actinomycinicus	GCF_016741775.1	SBDα	MLWL	0.740604	0.100728	7.35248
2077	Streptomyces tailanensis	GCF_008386495.1	SBDα	MLWL	0.353679	0.761137	0.464672
2080	Streptomyces dysideae	GCF_001514305.1	SBDα	MLWL	0.321988	0.922431	0.349064
2084	Tsuneonella suprasediminis	GCF_003605755.1	SBDα	MLWL	0.147079	0.82274	0.178767
2087	Actinoplanes rishiriensis	GCF_016862375.1	SBDα	MLWL	0.581967	0.5373	1.08313
2090	Catellatospora bangladeshensis	GCF_016862575.1	SBDα	MLWL	1.0326	0.390159	2.64662
2093	Catellatospora coxensis	GCF_016862635.1	SBDα	MLWL	0.675093	0.175939	3.83708
2101	Rhizocola hellebori	GCF_016862955.1	SBDα	MLWL	0.852043	0.990016	0.860636
2105	Rugosimonospora africana	GCF_016862975.1	SBDα	MLWL	0.633891	0.587276	1.07938
2109	Microbispora amethystogenes	GCF_016863015.1	SBDα	MLWL	0.963671	0.380219	2.53451
2113	Microbispora corallina	GCF_016863035.1	SBDα	MLWL	1.11701	0.6112	1.82757
2117	Microbispora siamensis	GCF_016863095.1	SBDα	MLWL	0.953868	0.643817	1.48158
2124	Planotetraspora silvatica	GCF_016863315.1	SBDα	MLWL	0.771702	0.23276	3.31545
2128	Sinosporangium siamense	GCF_016863435.1	SBDα	MLWL	0.802186	0.694704	1.15472
2137	Archangium primigenium	GCF_016904885.1	SBDα	MLWL	0.63263	0.391196	1.61717
2141	Tenggerimyces flavus	GCF_016907715.1	SBDα	MLWL	0.291738	0.627084	0.46523
2147	Candidatus Methylobacter favarea	GCF_902806695.1	SBDα	MLWL	0.368384	1.76494	0.208724
2151	Microcoleus asticus IPMA8	GCF_013179805.1	SBDα	MLWL	0.368938	1.47604	0.249952
2155	Arthrobacter pascens	GCF_017052465.1	SBDα	MLWL	0.635627	0.487264	1.30448
2158	Roseburia porci	GCF_009695765.1	SBDα	MLWL	1.59865	1.07289	1.49004
2161	Streptomyces mesophilus	GCF_011044995.1	SBDα	MLWL	0.394442	0.981478	0.401885
2165	Streptomyces ureilyticus	GCF_011045025.1	SBDα	MLWL	0.34751	0.770915	0.450776
2171	Streptomyces bathyalis	GCF_015910445.1	SBDα	MLWL	0.705371	0.754994	0.934274
2175	Sulfidibacter corallicola	GCF_017498545.1	SBDα	MLWL	0.979313	0.543857	1.80068
2181	Actinomadura barringtoniae	GCF_017573505.1	SBDα	MLWL	0.703445	0.552898	1.27229
2185	Actinomadura nitritigenes	GCF_017573545.1	SBDα	MLWL	0.860087	0.490151	1.75474
2192	Kribbella aluminosa	GCF_017876295.1	SBDα	MLWL	0.779329	0.0821423	9.48755
2198	Streptomyces yatensis	GCF_018069625.1	SBDα	MLWL	0.35219	0.796907	0.441946
2202	Massilia horti	GCF_004614195.1	SBDα	MLWL	0.337322	0.785679	0.429338
2206	Acinetobacter pollinis	GCF_015627215.1	SBDα	MLWL	0.364854	0.626634	0.582244
2212	Streptomyces coffeae	GCF_016741875.1	SBDα	MLWL	0.289147	1.02187	0.28296
2215	Clostridium psychrophilum	GCF_018861705.1	SBDα	MLWL	0.795432	1.13622	0.700072
2220	Noviherbaspirillum pedocola	GCF_016632335.1	SBDα	MLWL	0.454004	1.60511	0.28285
2226	Eggerthella guodeyinii	GCF_009834925.2	SBDα	MLWL	0.721819	0.31169	2.31582
2231	Nonomuraea rhizosphaerae	GCF_019396405.1	SBDα	MLWL	0.631711	0.656615	0.962073
2235	Dictyobacter formicarum	GCF_016587435.1	SBDα	MLWL	0.476125	0.746795	0.637559
2239	Sphaerospermopsis torques-reginae ITEP-024	GCF_019598945.1	SBDα	MLWL	0.409238	1.99627	0.205001
2242	Dactylosporangium vinaceum	GCF_019904175.1	SBDα	MLWL	0.64649	0.654002	0.988513
2246	Cystobacter gracilis	GCF_020103725.1	SBDα	MLWL	0.79506	0.283425	2.80519
2255	Saccharopolyspora elongata	GCF_004348985.1	SBDα	MLWL	0.35857	0.817571	0.43858
2261	Citreicoccus inhibens	GCF_019039035.1	SBDα	MLWL	0.85276	0.326295	2.61346
2263	Streptomyces spirodelae	GCF_017676385.1	SBDα	MLWL	0.224149	1.02052	0.219643
2271	Streptomyces fructofermentans	GCF_014651055.1	SBDα	MLWL	0.297685	1.08239	0.275025
2275	Blautia liquoris	GCF_015159595.1	SBDα	MLWL	0.765694	1.16421	0.657697
2279	Microbacterium paulum	GCF_015707995.1	SBDα	MLWL	0.720851	0.490585	1.46937
2283	Collimonas silvisoli	GCF_018305005.1	SBDα	MLWL	0.153422	1.05799	0.145013
2286	Microbispora oryzae	GCF_017896165.1	SBDα	MLWL	0.80577	0.881545	0.914043
2290	Novisyntrophococcus fermenticellae	GCF_018866245.1	SBDα	MLWL	0.732994	1.5927	0.460221
2294	Streptomyces luteolifulvus	GCF_008806595.1	SBDα	MLWL	0.380902	1.23103	0.309416
2300	Niabella pedocola	GCF_021044425.1	SBDα	MLWL	0.244719	0.889826	0.275019
2304	Agrobacterium leguminum	GCF_015704895.1	SBDα	MLWL	0.491704	1.33632	0.367953
2313	Streptomyces roseirectus	GCF_014489635.1	SBDα	MLWL	0.439474	0.676219	0.649899
2317	Kribbella jiaozuonensis	GCF_005233875.1	SBDα	MLWL	0.819915	1.19868	0.684016
2321	Leptodesmis sichuanensis PKUAC-SCTA121	GCF_021379005.1	SBDα	MLWL	0.506802	0.544693	0.930436
2323	Pseudonocardia kujensis	GCF_021283305.1	SBDα	MLWL	0.655276	0.906131	0.723159
2327	Streptomyces apocyni	GCF_009739465.1	SBDα	MLWL	0.283681	1.2193	0.232658
2330	Streptomyces harenosi	GCF_011008945.1	SBDα	MLWL	0.379838	0.749029	0.507107
2335	Paraglaciecola aquimarina	GCF_021532655.1	SBDα	MLWL	0.540772	0.381504	1.41747
2337	Streptomyces muensis	GCF_021474425.1	SBDα	MLWL	0.329417	0.458142	0.71903
2341	Arthrobacter alkaliphilus	GCF_021483235.1	SBDα	MLWL	0.642802	1.29261	0.497291
2345	Streptomyces blattellae	GCF_009709555.1	SBDα	MLWL	0.300648	0.63923	0.470329
2352	Streptomyces caniscabiei	GCF_014930355.1	SBDα	MLWL	0.354677	0.947341	0.374392
2355	Actinomadura graeca	GCF_019175365.1	SBDα	MLWL	0.461757	0.484788	0.952491
2359	Noviherbaspirillum cavernae	GCF_003590875.1	SBDα	MLWL	0.0677199	0.236023	0.286921
2361	Methylobacterium persicinum	GCF_022179525.1	SBDα	MLWL	0.621081	0.940481	0.660387
2363	Nonomuraea basaltis	GCF_005893125.1	SBDα	MLWL	0.421759	1.14059	0.369773
2371	Streptomyces cahuitamycinicus	GCF_002891435.1	SBDα	MLWL	0.324733	0.538539	0.602988
2375	Streptomyces botrytidirepellens	GCF_003721215.1	SBDα	MLWL	0.335059	0.885493	0.378387
2386	Pseudonocardia alaniniphila	GCF_022524485.1	SBDα	MLWL	0.822469	0.699467	1.17585
2391	Butyricicoccus intestinisimiae	GCF_018918345.1	SBDα	MLWL	0.824109	2.36974	0.347763
2395	Arsenicicoccus piscis	GCF_022568835.1	SBDα	MLWL	0.968208	0.394807	2.45236
2398	Amycolatopsis camponoti	GCF_902497555.1	SBDα	MLWL	0.799015	0.588824	1.35697
2402	Acaryochloris thomasi RCC1774	GCF_003231495.1	SBDα	MLWL	0.37401	0.777002	0.48135
2406	Streptomyces gobiensis	GCF_021216675.1	SBDα	MLWL	0.30317	0.143015	2.11985
2410	Saccharopolyspora gregorii	GCF_022828475.1	SBDα	MLWL	0.27576	0.386969	0.712615
2413	Nocardia albiluteola	GCF_018860155.1	SBDα	MLWL	0.877105	0.36166	2.42522
2416	Streptomyces sennicomposti	GCF_019890635.1	SBDα	MLWL	0.412058	1.18319	0.34826
2418	Methanoregula boonei 6A8	GCF_000017625.1	SBDα	MLWL	0.433339	1.67447	0.258791
2420	Methanosphaerula palustris E1-9c	GCF_000021965.1	SBDα	MLWL	0.747882	1.81374	0.412344
2424	Methanofollis ethanolicus	GCF_001571385.1	SBDα	MLWL	0.590373	1.09036	0.541448
2425	Methanospirillum stamsii	GCF_003173335.1	SBDα	MLWL	0.584133	1.2798	0.456425
2429	Methanospirillum lacunae	GCF_003173355.1	SBDα	MLWL	0.641081	0.658846	0.973037
2433	Methanofollis formosanus	GCF_019633745.1	SBDα	MLWL	0.780649	1.76988	0.441075
2435	Methanofollis fontis	GCF_004297185.1	SBDα	MLWL	0.536833	0.721194	0.744367
0	Photobacterium damselae	GCF_009665375.1	NBD	MLWL	0.0621389	1.27628	0.0486874
3	Saccharopolyspora erythraea NRRL 2338	GCF_000062885.1	NBD	MLWL	0.0688851	0.395441	0.174198
7	Aliivibrio fischeri	GCF_000985635.1	NBD	MLWL	0.0310281	0.426394	0.0727687
11	Anaeromyxobacter dehalogenans 2CP-1	GCF_000022145.1	NBD	MLWL	0.304952	0.714938	0.426543
15	Vibrio splendidus	GCF_022812045.1	NBD	MLWL	0.0830875	1.83015	0.0453992
17	Roseburia faecis	GCF_001405615.1	NBD	MLWL	0.250723	2.05768	0.121847
18	Intestinibacter bartlettii	GCF_902362795.1	NBD	MLWL	0.24297	0.369909	0.656838
22	Pseudoflavonifractor capillosus ATCC 29799	GCF_000169255.2	NBD	MLWL	0.207066	0.687358	0.301249
28	Chloroflexus aurantiacus J-10-fl	GCF_000018865.1	NBD	MLWL	0.204513	1.31056	0.15605
31	Streptomyces avermitilis MA-4680 = NBRC 14893	GCF_000009765.2	NBD	MLWL	0.321125	1.08659	0.295534
34	Colwellia psychrerythraea 34H	GCF_000012325.1	NBD	MLWL	0.217902	1.51246	0.144072
37	Myxococcus xanthus DK 1622	GCF_000012685.1	NBD	MLWL	0.283436	0.942237	0.300811
41	Syntrophobacter fumaroxidans MPOB	GCF_000014965.1	NBD	MLWL	0.304099	1.92469	0.158
43	Syntrophomonas wolfei subsp. wolfei str. Goettingen G311	GCF_000014725.1	NBD	MLWL	0.317405	1.5744	0.201604
45	Polaribacter irgensii 23-P	GCF_000153225.1	NBD	MLWL	0.287943	1.63518	0.176093
49	Roseiflexus castenholzii DSM 13941	GCF_000017805.1	NBD	MLWL	0.233966	1.37785	0.169806
53	Photobacterium angustum	GCF_003026895.1	NBD	MLWL	0.0779057	1.06649	0.0730487
57	Rhodococcus jostii	GCF_900105375.1	NBD	MLWL	0.0479696	0.482439	0.0994315
60	Sphingopyxis alaskensis RB2256	GCF_000013985.1	NBD	MLWL	0.117104	0.94295	0.124189
64	Chloroflexus aggregans DSM 9485	GCF_000021945.1	NBD	MLWL	0.207147	1.94818	0.106328
67	Frankia alni ACN14a	GCF_000058485.1	NBD	MLWL	0.295813	1.05422	0.280598
71	Plesiocystis pacifica SIR-1	GCF_000170895.1	NBD	MLWL	0.357961	0.42533	0.84161
74	Pedosphaera parvula Ellin514	GCF_000172555.1	NBD	MLWL	0.0867498	0.579796	0.149621
78	Myxococcus fulvus	GCF_900111765.1	NBD	MLWL	0.289869	0.655139	0.442454
84	Streptomyces pristinaespiralis	GCF_001278075.1	NBD	MLWL	0.0942611	0.602097	0.156555
88	Rhodococcus opacus PD630	GCF_020542785.1	NBD	MLWL	0.0551371	0.43274	0.127414
91	Paraburkholderia unamae	GCF_003096875.1	NBD	MLWL	0.0711264	0.537127	0.13242
95	Aliivibrio salmonicida LFI1238	GCF_000196495.1	NBD	MLWL	0.0110275	0.447264	0.0246555
99	'Nostoc azollae' 0708	GCF_000196515.1	NBD	MLWL	0.156483	1.35078	0.115846
103	Dethiobacter alkaliphilus AHT 1	GCF_000174415.1	NBD	MLWL	0.268887	1.34756	0.199537
106	Aminobacterium colombiense DSM 12261	GCF_000025885.1	NBD	MLWL	0.316944	2.2973	0.137963
110	Streptomyces griseoflavus	GCF_014649995.1	NBD	MLWL	0.115852	0.520054	0.22277
116	Micromonospora aurantiaca ATCC 27029	GCF_000145235.1	NBD	MLWL	0.286903	0.830859	0.345309
118	Desulfomonile tiedjei DSM 6799	GCF_000266945.1	NBD	MLWL	0.215219	2.96881	0.0724933
121	Coprococcus catus	GCF_019734885.1	NBD	MLWL	0.235783	0.806569	0.292328
123	Enterocloster aldenensis	GCF_003467385.1	NBD	MLWL	0.0615497	1.80264	0.0341443
127	Eggerthella lenta	GCF_021378605.1	NBD	MLWL	0.338182	0.700224	0.482962
133	Vibrio scophthalmi	GCF_001723385.1	NBD	MLWL	0.0265259	0.767215	0.0345743
136	Vibrio ichthyoenteri ATCC 700023	GCF_000222605.1	NBD	MLWL	0.0253168	0.806994	0.0313718
140	Dietzia cinnamea NBRC 102147	GCF_001571065.1	NBD	MLWL	0.312991	1.55124	0.201769
142	Desulfoscipio gibsoniae DSM 7213	GCF_000233715.2	NBD	MLWL	0.286557	1.5668	0.182893
146	Gordonia bronchialis DSM 43247	GCF_000024785.1	NBD	MLWL	0.318611	0.898307	0.354679
149	Haliangium ochraceum DSM 14365	GCF_000024805.1	NBD	MLWL	0.312514	0.621466	0.502866
151	Conexibacter woesei DSM 14684	GCF_000025265.1	NBD	MLWL	0.285186	0.760562	0.374967
154	Streptosporangium roseum DSM 43021	GCF_000024865.1	NBD	MLWL	0.28323	1.18422	0.239171
157	Catenulispora acidiphila DSM 44928	GCF_000024025.1	NBD	MLWL	0.317375	0.549321	0.577758
160	Desulfofarcimen acetoxidans DSM 771	GCF_000024205.1	NBD	MLWL	0.244445	1.62542	0.150388
163	Saccharopolyspora spinosa	GCF_014490055.1	NBD	MLWL	0.0667964	0.470791	0.141881
166	Photobacterium leiognathi subsp. mandapamensis svers.1.1.	GCF_000211495.1	NBD	MLWL	0.073534	0.927942	0.0792442
172	Streptomyces zinciresistens K42	GCF_000225525.1	NBD	MLWL	0.137073	0.612766	0.223696
176	Agrobacterium rhizogenes	GCF_018138105.1	NBD	MLWL	0.131123	1.10486	0.118678
181	Chloracidobacterium thermophilum B	GCF_000226295.1	NBD	MLWL	0.306416	1.51794	0.201863
185	Singulisphaera acidiphila DSM 18658	GCF_000242455.2	NBD	MLWL	0.0944853	0.600281	0.157402
191	Polaribacter filamentus	GCF_002943715.1	NBD	MLWL	0.308399	1.44953	0.212758
195	Geothrix fermentans DSM 14018	GCF_000428885.1	NBD	MLWL	0.412613	0.614578	0.671376
198	Brachybacterium muris	GCF_016907455.1	NBD	MLWL	0.337642	0.909649	0.371178
202	Microbacterium lacticum	GCF_006716815.1	NBD	MLWL	0.303154	1.27977	0.236881
205	Anaerostipes hadrus	GCF_000210695.1	NBD	MLWL	0.218317	1.43103	0.152559
207	Streptomyces turgidiscabies	GCF_001485145.1	NBD	MLWL	0.125391	0.941623	0.133165
215	Streptomyces cattleya NRRL 8057 = DSM 46488	GCF_000237305.1	NBD	MLWL	0.107943	0.502747	0.214706
219	Rhodococcus rhodochrous	GCF_003004765.2	NBD	MLWL	0.326016	0.858185	0.37989
223	Streptomyces acidiscabies	GCF_020010905.1	NBD	MLWL	0.135287	0.797232	0.169696
226	Haloechinothrix halophila YIM 93223	GCF_000504245.1	NBD	MLWL	0.0324017	0.257275	0.125942
228	Arthrobacter globiformis NBRC 12137	GCF_000238915.1	NBD	MLWL	0.333295	1.29961	0.256458
232	Chitinophaga ginsengisegetis	GCF_900168065.1	NBD	MLWL	0.116412	1.75307	0.0664043
236	Amycolatopsis benzoatilytica AK 16/65	GCF_000383915.1	NBD	MLWL	0.321529	0.810667	0.396623
240	Gordonia sputi NBRC 100414	GCF_000248055.1	NBD	MLWL	0.329637	1.10135	0.299303
243	Corallococcus coralloides DSM 2259	GCF_000255295.1	NBD	MLWL	0.28639	0.889622	0.321924
246	Streptomyces viridosporus T7A	GCF_008704515.1	NBD	MLWL	0.127324	0.582559	0.21856
248	Bradyrhizobium elkanii USDA 61	GCF_012871055.1	NBD	MLWL	0.0957469	0.795962	0.120291
252	Streptomyces auratus AGR0001	GCF_000280865.2	NBD	MLWL	0.106365	0.573399	0.185499
256	Chlorogloeopsis fritschii PCC 6912	GCF_000317285.1	NBD	MLWL	0.115506	2.68969	0.0429439
260	Kineosphaera limosa	GCF_013409325.1	NBD	MLWL	0.392411	0.737838	0.531838
263	Lamprocystis purpurea DSM 4197	GCF_000379525.1	NBD	MLWL	0.15123	1.05618	0.143186
266	Corallococcus macrosporus DSM 14697	GCF_002305895.1	NBD	MLWL	0.274469	0.77328	0.354941
268	Granulosicoccus antarcticus IMCC3135	GCF_002215215.1	NBD	MLWL	0.168737	1.75308	0.0962517
271	Rhodococcus wratislaviensis	GCF_003385055.1	NBD	MLWL	0.338702	0.758195	0.446721
275	Paraburkholderia terrae	GCF_020885575.1	NBD	MLWL	0.0841163	0.626615	0.134239
279	Actinomycetospora chiangmaiensis DSM 45062	GCF_000379625.1	NBD	MLWL	0.367413	0.785776	0.46758
283	Actinoplanes globisporus DSM 43857	GCF_000379645.1	NBD	MLWL	0.304443	0.96305	0.316124
286	Amycolatopsis taiwanensis DSM 45107	GCF_000519205.1	NBD	MLWL	0.315159	0.847024	0.372079
289	Embleya scabrispora DSM 41855	GCF_000372745.1	NBD	MLWL	0.0996952	0.475898	0.209488
290	Desulfurispora thermophila DSM 16022	GCF_000376385.1	NBD	MLWL	0.267287	0.898232	0.29757
293	Nocardia aobensis NBRC 100429	GCF_000308375.1	NBD	MLWL	0.317249	0.903471	0.351144
297	Nocardia brevicatena NBRC 12119	GCF_000308495.1	NBD	MLWL	0.318797	0.833862	0.382315
300	Nocardia carnea	GCF_000717405.1	NBD	MLWL	0.339763	0.895867	0.379256
303	Nocardia exalbida NBRC 100660	GCF_000308575.1	NBD	MLWL	0.331691	0.847764	0.391254
307	Nocardia jiangxiensis NBRC 101359	GCF_000308615.1	NBD	MLWL	0.305396	1.0346	0.295183
309	Nocardia takedensis NBRC 100417	GCF_000308695.1	NBD	MLWL	0.341872	0.911403	0.375105
312	Piscicoccus intestinalis NBRC 104926	GCF_001515525.1	NBD	MLWL	0.367073	0.83088	0.441788
316	Rhodococcus koreensis	GCF_017068375.1	NBD	MLWL	0.0565168	0.517852	0.109137
319	Rhodococcus zopfii NBRC 100606 = JCM 9919	GCF_001895025.1	NBD	MLWL	0.333813	0.793923	0.42046
321	Sphingomonas koreensis	GCF_001922385.1	NBD	MLWL	0.180596	1.19533	0.151085
323	Sphingomonas paucimobilis	GCF_016027095.1	NBD	MLWL	0.181481	0.963426	0.188371
325	Vibrio sagamiensis NBRC 104589	GCF_007990935.1	NBD	MLWL	0.0229334	1.1358	0.0201914
329	Vibrio azureus	GCF_002849855.1	NBD	MLWL	0.0164812	1.24572	0.0132302
333	Millisia brevis NBRC 105863	GCF_001552615.1	NBD	MLWL	0.305139	0.791872	0.385339
336	Actinomadura macra NBRC 14102	GCF_001552215.1	NBD	MLWL	0.33074	0.577668	0.572543
340	Actinomadura madurae	GCF_900445005.1	NBD	MLWL	0.322567	0.615852	0.523774
342	Gordonia aichiensis NBRC 108223	GCF_000332975.1	NBD	MLWL	0.333708	1.17424	0.284192
345	Nocardia miyunensis NBRC 108239	GCF_001613065.1	NBD	MLWL	0.30739	0.889406	0.345612
348	Sphingobium cloacae	GCF_002355855.1	NBD	MLWL	0.189132	0.986513	0.191718
351	Mycolicibacterium chlorophenolicum JCM 7439 = NBRC 15527	GCF_001552315.1	NBD	MLWL	0.320012	1.01349	0.315754
355	Nocardia grenadensis NBRC 108939	GCF_001613445.1	NBD	MLWL	0.350549	0.978511	0.358248
357	Nocardia niwae NBRC 108934 = DSM 45340	GCF_001613465.1	NBD	MLWL	0.334065	0.95773	0.348809
361	Paraburkholderia phenoliruptrix BR3459a	GCF_000300095.1	NBD	MLWL	0.0914094	0.908506	0.100615
365	Paraglaciecola psychrophila 170	GCF_000315075.1	NBD	MLWL	0.214874	1.61622	0.132949
371	Paraglaciecola arctica BSs20135	GCF_000314995.1	NBD	MLWL	0.198059	1.28847	0.153716
374	Streptomyces davaonensis JCM 4913	GCF_000349325.1	NBD	MLWL	0.120672	0.853935	0.141313
378	Streptomyces himastatinicus ATCC 53653	GCF_000158915.1	NBD	MLWL	0.324974	0.721771	0.450246
380	Cystobacter fuscus DSM 2262	GCF_000335475.2	NBD	MLWL	0.269611	0.660525	0.408176
384	Colwellia piezophila ATCC BAA-637	GCF_000378625.1	NBD	MLWL	0.211603	1.94952	0.108541
387	Desulfospira joergensenii DSM 10085	GCF_000420085.1	NBD	MLWL	0.178531	1.27295	0.140249
391	Acidipropionibacterium thoenii DSM 20276	GCF_000423445.1	NBD	MLWL	0.0857141	0.737582	0.11621
395	Brachybacterium nesterenkovii	GCF_900163655.1	NBD	MLWL	0.342102	0.88393	0.387024
399	Streptomyces flavidovirens DSM 40150	GCF_000429085.1	NBD	MLWL	0.112458	0.57503	0.195569
403	Myxococcus stipitatus DSM 14675	GCF_000331735.1	NBD	MLWL	0.291431	0.633635	0.459935
407	Streptomyces rimosus subsp. rimosus ATCC 10970	GCF_000331185.2	NBD	MLWL	0.0958181	0.642148	0.149215
410	Sporomusa ovata DSM 2662	GCF_000445445.1	NBD	MLWL	0.283507	2.09192	0.135525
413	Streptomyces gancidicus	GCF_014649055.1	NBD	MLWL	0.128032	0.730602	0.175242
417	Streptomyces albulus	GCF_014650635.1	NBD	MLWL	0.125732	0.503303	0.249814
421	Streptomyces phaeochromogenes	GCF_001418655.1	NBD	MLWL	0.120043	0.876425	0.13697
425	Streptomyces cyaneus	GCF_004028635.1	NBD	MLWL	0.119888	0.880671	0.136132
427	Streptomyces natalensis ATCC 27448	GCF_000935125.1	NBD	MLWL	0.107866	0.537932	0.20052
431	Streptomyces lavendulae subsp. lavendulae	GCF_018255875.1	NBD	MLWL	0.322733	0.82088	0.393155
432	Desulfotruncus alcoholivorax DSM 16058	GCF_000430885.1	NBD	MLWL	0.282204	1.67375	0.168606
437	Melittangium boletus DSM 14713	GCF_002305855.1	NBD	MLWL	0.286713	0.705536	0.406376
441	Nocardiopsis chromatogenes YIM 90109	GCF_000341185.1	NBD	MLWL	0.0663306	0.209627	0.316422
447	Streptomyces prunicolor NBRC 13075	GCF_000367365.1	NBD	MLWL	0.126291	0.841222	0.150128
451	Streptomyces aurantiacus	GCF_014701115.1	NBD	MLWL	0.12157	0.988701	0.12296
455	Desulfococcus multivorans	GCF_002009335.2	NBD	MLWL	0.143216	1.1504	0.124492
459	Lyngbya aestuarii BL J	GCF_000478195.2	NBD	MLWL	0.113794	1.14588	0.0993072
462	Sphingomonas sanxanigenens DSM 19645 = NX02	GCF_000512205.2	NBD	MLWL	0.190673	1.08227	0.176178
468	Kutzneria albida DSM 43870	GCF_000525635.1	NBD	MLWL	0.312775	0.679044	0.460611
471	Noviherbaspirillum massiliense JC206	GCF_000312045.1	NBD	MLWL	0.0614398	0.543144	0.113119
477	Photobacterium phosphoreum	GCF_002954725.1	NBD	MLWL	0.072921	1.05206	0.0693125
481	[Clostridium] saccharogumia DSM 17460	GCF_000686665.1	NBD	MLWL	0.295053	1.49564	0.197276
484	Thermoanaerobaculum aquaticum	GCF_000687145.1	NBD	MLWL	0.369434	1.40685	0.262597
486	Streptomyces griseorubens	GCF_000709915.1	NBD	MLWL	0.129756	0.816352	0.158946
492	Streptomyces flavotricini	GCF_020639365.1	NBD	MLWL	0.332712	0.801133	0.415302
493	Streptomyces flaveus	GCF_014647675.1	NBD	MLWL	0.118468	0.64843	0.1827
496	Dactylosporangium aurantiacum	GCF_000716715.1	NBD	MLWL	0.317627	0.886912	0.358127
498	Streptomyces xylophagus	GCF_000716435.1	NBD	MLWL	0.122933	0.955469	0.128662
501	Streptomyces olivaceus	GCF_015244315.1	NBD	MLWL	0.319849	0.734559	0.435429
505	Streptomyces alboflavus	GCF_003935055.1	NBD	MLWL	0.119113	0.558286	0.213355
509	Streptomyces virginiae	GCF_000720455.1	NBD	MLWL	0.328997	0.772048	0.426136
512	Streptomyces yerevanensis	GCF_000716805.1	NBD	MLWL	0.12194	0.668505	0.182408
516	Kitasatospora aureofaciens	GCF_002082605.1	NBD	MLWL	0.114882	0.475218	0.241746
520	Streptomyces brasiliensis	GCF_014647875.1	NBD	MLWL	0.120865	1.07977	0.111936
524	Streptomyces atroolivaceus	GCF_000717025.1	NBD	MLWL	0.326127	1.0411	0.313254
528	Streptomyces vinaceus	GCF_008704935.1	NBD	MLWL	0.326207	0.882613	0.369593
530	Streptomyces katrae	GCF_000966975.1	NBD	MLWL	0.311116	1.01012	0.307998
533	Streptomyces griseoluteus	GCF_014656035.1	NBD	MLWL	0.333683	0.962752	0.346593
537	Kitasatospora purpeofusca	GCF_000718025.1	NBD	MLWL	0.125307	0.478845	0.261687
542	Streptomyces fulvoviolaceus	GCF_000718165.1	NBD	MLWL	0.0972615	0.942495	0.103196
546	Streptomyces ruber	GCF_014648075.1	NBD	MLWL	0.128137	0.652519	0.196372
550	Herbidospora cretacea	GCF_001570605.1	NBD	MLWL	0.311796	1.12755	0.276525
554	Lentzea aerocolonigenes	GCF_000974445.1	NBD	MLWL	0.286883	0.979002	0.293036
557	Streptomyces bicolor	GCF_000719285.1	NBD	MLWL	0.118902	0.715005	0.166295
559	Streptomyces aureocirculatus	GCF_000725745.1	NBD	MLWL	0.122016	0.713312	0.171055
562	Streptosporangium amethystogenes	GCF_000721075.1	NBD	MLWL	0.288421	0.739654	0.389941
566	Streptomyces cellulosae	GCF_000721105.1	NBD	MLWL	0.109499	0.631068	0.173513
570	Streptomyces toyocaensis	GCF_000725125.1	NBD	MLWL	0.118236	0.661893	0.178633
573	Streptomyces aureus	GCF_000725495.1	NBD	MLWL	0.12724	1.35355	0.0940047
577	Streptomyces erythrochromogenes	GCF_000725555.1	NBD	MLWL	0.328412	0.786839	0.417382
579	Streptomyces flavovariabilis	GCF_000725785.1	NBD	MLWL	0.121859	0.97036	0.125581
582	Archangium violaceum Cb vi76	GCF_000733295.1	NBD	MLWL	0.290255	0.776176	0.373955
585	Methylomarinum vadi	GCF_000733935.1	NBD	MLWL	0.166506	1.26659	0.13146
590	Hyalangium minutum	GCF_000737315.1	NBD	MLWL	0.264825	0.711201	0.372363
595	Bifidobacterium stellenboschense	GCF_000741785.1	NBD	MLWL	0.0013104	0.131256	0.00998352
597	Streptacidiphilus albus JL83	GCF_000744705.1	NBD	MLWL	0.291032	0.655125	0.444238
599	Streptacidiphilus oryzae TH49	GCF_000744815.1	NBD	MLWL	0.317179	0.951461	0.33336
603	Belnapia moabensis DSM 16746	GCF_000745835.1	NBD	MLWL	0.117205	0.616951	0.189974
607	Tolypothrix bouteillei VB521301	GCF_000760695.4	NBD	MLWL	0.151903	1.93726	0.0784111
611	Streptomyces glaucescens	GCF_002154375.1	NBD	MLWL	0.0957758	0.751331	0.127475
615	Streptomyces galbus	GCF_005280195.1	NBD	MLWL	0.126116	0.608136	0.20738
619	Streptacidiphilus carbonis	GCF_000787775.1	NBD	MLWL	0.309506	0.801436	0.38619
622	Streptacidiphilus neutrinimicus	GCF_000787815.1	NBD	MLWL	0.312826	0.835217	0.374544
628	Nocardia vulneris	GCF_001613425.1	NBD	MLWL	0.335054	1.04421	0.320869
630	Bacillus alveayuensis	GCF_000948175.1	NBD	MLWL	0.0663263	1.18393	0.0560223
634	Photobacterium iliopiscarium	GCF_003025455.1	NBD	MLWL	0.0696661	0.995099	0.0700092
638	Photobacterium kishitanii	GCF_000613045.3	NBD	MLWL	0.0700696	1.17993	0.0593843
642	Syntrophomonas zehnderi OL-4	GCF_000983115.1	NBD	MLWL	0.336442	1.87221	0.179703
646	Thermogemmatispora carboxidivorans	GCF_000702505.1	NBD	MLWL	0.122106	0.867001	0.140837
650	Streptomyces europaeiscabiei	GCF_000988945.1	NBD	MLWL	0.13086	0.709634	0.184405
659	Streptomyces roseus	GCF_001044425.1	NBD	MLWL	0.332326	0.713702	0.465637
661	Anaerolinea thermolimosa	GCF_001050195.2	NBD	MLWL	0.227093	1.53417	0.148023
662	Longilinea arvoryzae	GCF_001050235.1	NBD	MLWL	0.23598	1.02238	0.230814
665	Leptolinea tardivitalis	GCF_001050275.1	NBD	MLWL	0.289494	1.45845	0.198494
669	Streptomyces roseochromogenus subsp. oscitans DS 12.976	GCF_000497445.1	NBD	MLWL	0.121483	0.651419	0.18649
673	Bradyrhizobium pachyrhizi	GCF_009759865.1	NBD	MLWL	0.0971911	0.931922	0.104291
677	Labilithrix luteola	GCF_001263205.1	NBD	MLWL	0.34736	0.774151	0.448699
681	Thermincola ferriacetica	GCF_001263415.1	NBD	MLWL	0.234717	1.44522	0.162409
684	Streptomyces azureus	GCF_001270025.1	NBD	MLWL	0.114844	0.696308	0.164932
689	Streptomyces caelestis	GCF_014650295.1	NBD	MLWL	0.113373	0.842051	0.134639
693	Asanoa ferruginea	GCF_003387075.1	NBD	MLWL	0.311984	0.720754	0.432858
697	Ardenticatena maritima	GCF_001306175.1	NBD	MLWL	0.280124	1.25287	0.223586
699	Streptomyces chattanoogensis	GCF_001294335.1	NBD	MLWL	0.119324	0.701404	0.170121
703	Nostoc piscinale CENA21	GCF_001298445.1	NBD	MLWL	0.143706	2.28778	0.0628145
707	Methylorubrum rhodinum	GCF_014199935.1	NBD	MLWL	0.140021	0.596284	0.234823
711	Desulfosarcina cetonica	GCF_901485605.1	NBD	MLWL	0.119584	1.72542	0.0693069
714	Coprobacillus cateniformis	GCF_000269565.1	NBD	MLWL	0.309712	1.42448	0.217421
716	Streptomyces albofaciens JCM 4342	GCF_008634025.1	NBD	MLWL	0.0923966	0.649524	0.142253
720	Streptomyces pactum	GCF_016031615.1	NBD	MLWL	0.123483	0.717679	0.172058
724	Streptomyces caatingaensis	GCF_001187435.1	NBD	MLWL	0.106065	0.50449	0.210243
726	Mycobacterium gordonae	GCF_002101675.1	NBD	MLWL	0.315569	0.975822	0.323388
728	Streptomyces atriruber	GCF_001418325.1	NBD	MLWL	0.109593	0.752537	0.145632
732	Streptomyces diastatochromogenes	GCF_002242805.1	NBD	MLWL	0.117707	0.908358	0.129582
736	Streptomyces hirsutus	GCF_001418415.1	NBD	MLWL	0.122201	0.686088	0.178113
739	Streptomyces kanamyceticus	GCF_008704495.1	NBD	MLWL	0.116718	0.721085	0.161864
743	Streptomyces pathocidini	GCF_001418495.1	NBD	MLWL	0.105091	0.57254	0.183552
747	Streptomyces alboniger	GCF_008704395.1	NBD	MLWL	0.10829	0.775626	0.139616
751	Streptomyces puniciscabiei	GCF_006715785.1	NBD	MLWL	0.0796011	0.8971	0.0887316
754	Streptomyces prasinus	GCF_008704445.1	NBD	MLWL	0.121428	0.643247	0.188773
757	Streptomyces prasinopilosus	GCF_900101585.1	NBD	MLWL	0.11971	0.605077	0.197843
761	Streptomyces silaceus	GCF_001419745.1	NBD	MLWL	0.105939	0.872461	0.121426
765	Streptomyces niveiscabiei	GCF_001419795.1	NBD	MLWL	0.132819	0.988509	0.134363
769	Rhizobium acidisoli	GCF_002531755.2	NBD	MLWL	0.151654	1.19943	0.126439
773	Bradyrhizobium jicamae	GCF_001440395.1	NBD	MLWL	0.17343	0.992894	0.174671
775	Streptomyces mangrovisoli	GCF_000974985.2	NBD	MLWL	0.129682	1.27921	0.101377
779	Streptomyces hokutonensis	GCF_000376565.1	NBD	MLWL	0.120924	0.811335	0.149043
787	Streptomyces cellostaticus	GCF_001513965.1	NBD	MLWL	0.124919	0.655721	0.190507
791	Streptomyces yokosukanensis	GCF_001514035.1	NBD	MLWL	0.127942	0.688294	0.185882
794	Streptomyces bungoensis	GCF_001514215.1	NBD	MLWL	0.125825	0.679599	0.185146
798	Streptomyces caeruleatus	GCF_001514235.1	NBD	MLWL	0.120498	0.719145	0.167558
802	Microtetraspora malaysiensis	GCF_001528665.1	NBD	MLWL	0.282657	0.958565	0.294875
805	Streptomyces griseochromogenes	GCF_001542625.1	NBD	MLWL	0.126307	0.586218	0.215461
809	Carbonactinospora thermoautotrophica	GCF_001543925.1	NBD	MLWL	0.0649989	0.255894	0.254007
811	Photobacterium aquimaris	GCF_900185565.1	NBD	MLWL	0.0713159	1.1831	0.0602787
814	Bradyrhizobium viridifuturi	GCF_001238275.1	NBD	MLWL	0.162069	1.18576	0.13668
817	Myxococcus hansupus	GCF_000280925.3	NBD	MLWL	0.273287	0.891814	0.306439
821	Microtetraspora fusca	GCF_001570365.1	NBD	MLWL	0.285502	0.829174	0.344321
824	Microtetraspora niveoalba	GCF_001570405.1	NBD	MLWL	0.294271	1.66975	0.176237
826	Mycolicibacterium brisbanense	GCF_001570425.1	NBD	MLWL	0.323008	1.06273	0.30394
828	Herbidospora mongoliensis	GCF_001570545.1	NBD	MLWL	0.311387	0.822798	0.378449
831	Herbidospora yilanensis	GCF_001570565.1	NBD	MLWL	0.325645	1.22284	0.266302
833	Herbidospora daliensis	GCF_001570585.1	NBD	MLWL	0.313868	0.947923	0.331112
837	Sphaerospermopsis aphanizomenoides BCCUSP55	GCF_001586785.1	NBD	MLWL	0.156484	1.36225	0.114871
841	Vibrio renipiscarius	GCF_000827885.1	NBD	MLWL	0.0209619	1.0017	0.0209263
844	Bradyrhizobium tropiciagri	GCF_001189845.1	NBD	MLWL	0.099724	0.72384	0.137771
847	Paraburkholderia ginsengiterrae	GCF_001645135.1	NBD	MLWL	0.0841099	0.761857	0.110401
851	Streptomyces parvulus	GCF_001660045.1	NBD	MLWL	0.32253	0.832369	0.387484
855	Streptomyces lincolnensis	GCF_003344445.1	NBD	MLWL	0.114947	0.667946	0.17209
859	Caballeronia calidae	GCF_900044055.2	NBD	MLWL	0.0846092	0.964025	0.0877666
863	Streptomyces lushanensis	GCF_001700515.1	NBD	MLWL	0.321507	0.677158	0.474788
867	Streptomyces minutiscleroticus	GCF_014650875.1	NBD	MLWL	0.133201	0.655915	0.203077
871	Rhizobium multihospitium	GCF_900094585.1	NBD	MLWL	0.120751	1.27936	0.0943838
875	Streptomyces sparsogenes	GCF_001704635.1	NBD	MLWL	0.106007	0.523699	0.20242
879	Shinella fusca	GCF_014203155.1	NBD	MLWL	0.111995	0.643286	0.174099
883	Mycobacterium intermedium	GCF_001722345.1	NBD	MLWL	0.334689	1.08296	0.30905
885	Streptomyces rubidus	GCF_900110255.1	NBD	MLWL	0.310065	0.699217	0.443446
889	Frankia casuarinae	GCF_000013345.1	NBD	MLWL	0.300455	1.03735	0.289638
893	Frankia elaeagni	GCF_000374165.1	NBD	MLWL	0.313333	1.08628	0.288445
895	Streptomyces malaysiense	GCF_000980885.2	NBD	MLWL	0.102722	0.60669	0.169316
899	Vibrio barjaei	GCF_001639065.2	NBD	MLWL	0.153405	0.061255	2.50437
902	Streptomyces agglomeratus	GCF_001746455.1	NBD	MLWL	0.103016	0.685037	0.15038
906	Streptomyces nanshensis	GCF_001751255.1	NBD	MLWL	0.328795	0.871605	0.37723
909	Streptomyces qinglanensis	GCF_900111245.1	NBD	MLWL	0.139339	0.661134	0.210757
914	Belnapia rosea	GCF_900101615.1	NBD	MLWL	0.121557	0.590741	0.205771
916	Streptomyces guanduensis	GCF_900103985.1	NBD	MLWL	0.301483	0.839862	0.358967
919	Pseudonocardia oroxyli	GCF_900102195.1	NBD	MLWL	0.317696	0.610671	0.520241
922	Streptomyces jietaisiensis	GCF_900102095.1	NBD	MLWL	0.127428	0.913613	0.139477
926	Streptomyces indicus	GCF_900100315.1	NBD	MLWL	0.126842	0.679726	0.186607
930	Streptomyces wuyuanensis	GCF_900103455.1	NBD	MLWL	0.314685	0.73806	0.426367
931	Myxococcus virescens	GCF_900101905.1	NBD	MLWL	0.279325	0.881324	0.316938
935	Amycolatopsis pretoriensis	GCF_900107925.1	NBD	MLWL	0.299734	0.666211	0.449909
938	Amycolatopsis xylanica	GCF_900107045.1	NBD	MLWL	0.31824	0.721779	0.44091
942	Bradyrhizobium erythrophlei	GCF_900142985.1	NBD	MLWL	0.167872	0.932386	0.180045
945	Geodermatophilus africanus	GCF_900107105.1	NBD	MLWL	0.297072	0.961606	0.308933
949	Saccharopolyspora shandongensis	GCF_900106995.1	NBD	MLWL	0.0822326	0.369041	0.222828
951	Niabella ginsenosidivorans	GCF_001654455.1	NBD	MLWL	0.0644564	1.43952	0.0447763
955	Frankia inefficax	GCF_000166135.1	NBD	MLWL	0.312388	0.991549	0.31505
957	Nonomuraea wenchangensis	GCF_900111685.1	NBD	MLWL	0.315379	0.753661	0.418463
959	Stigmatella erecta	GCF_900111745.1	NBD	MLWL	0.267144	0.957836	0.278903
962	[Clostridium] cocleatum	GCF_900102365.1	NBD	MLWL	0.284105	0.424079	0.669933
965	Streptomyces radiopugnans	GCF_900110735.1	NBD	MLWL	0.0976256	0.429905	0.227087
966	Lentzea flaviverrucosa	GCF_003350445.1	NBD	MLWL	0.310357	0.863338	0.359486
968	Lentzea albida	GCF_900111005.1	NBD	MLWL	0.283503	0.823265	0.344364
969	Bosea lupini	GCF_900109525.1	NBD	MLWL	0.202811	0.819263	0.247553
971	Geodermatophilus ruber	GCF_900114385.1	NBD	MLWL	0.299499	0.91275	0.328128
975	Saccharopolyspora antimicrobica	GCF_003635025.1	NBD	MLWL	0.0650284	0.329999	0.197057
978	Desulfallas arcticus DSM 17038	GCF_900113335.1	NBD	MLWL	0.281905	1.77293	0.159005
981	Streptosporangium canum	GCF_900113865.1	NBD	MLWL	0.277131	1.09859	0.25226
986	Mycetocola miduiensis	GCF_900115155.1	NBD	MLWL	0.344978	1.0334	0.333827
987	Clostridium estertheticum subsp. estertheticum	GCF_001877035.1	NBD	MLWL	0.300316	0.899971	0.333696
990	Cystobacter ferrugineus	GCF_001887355.1	NBD	MLWL	0.265173	0.632039	0.419552
994	Massilimicrobiota timonensis	GCF_002160865.1	NBD	MLWL	0.314116	1.19996	0.261772
997	Desulfacinum infernum DSM 9756	GCF_900129305.1	NBD	MLWL	0.263955	0.840753	0.31395
1001	Streptomyces paucisporeus	GCF_900142575.1	NBD	MLWL	0.30781	0.615841	0.499821
1004	Anaerocolumna jejuensis DSM 15929	GCF_900142215.1	NBD	MLWL	0.149373	1.81252	0.0824117
1006	Desulforamulus putei DSM 12395	GCF_900129195.1	NBD	MLWL	0.230917	1.47279	0.156789
1012	Hydrococcus rivularis NIES-593	GCF_001904635.1	NBD	MLWL	0.105529	1.60016	0.0659491
1016	Streptomyces kebangsaanensis	GCF_001906585.1	NBD	MLWL	0.122362	0.716417	0.170798
1020	Streptomyces amritsarensis	GCF_001953875.1	NBD	MLWL	0.325577	0.895376	0.36362
1022	Chloroflexus islandicus	GCF_001650695.1	NBD	MLWL	0.202102	1.15353	0.175203
1025	Microbacterium aurum	GCF_001974985.1	NBD	MLWL	0.307447	0.933745	0.329262
1029	Actinomyces provencensis	GCF_900155435.1	NBD	MLWL	0.339577	1.25305	0.271
1033	Desulfotomaculum copahuensis	GCF_001655685.1	NBD	MLWL	0.254513	0.855719	0.297427
1036	Tessaracoccus flavescens	GCF_001998865.1	NBD	MLWL	0.116091	0.769499	0.150865
1040	Cognaticolwellia aestuarii	GCF_002104435.1	NBD	MLWL	0.182608	1.25307	0.145728
1043	Photobacterium piscicola	GCF_900166965.1	NBD	MLWL	0.0780377	1.31682	0.0592624
1047	Streptomyces gilvosporeus	GCF_002082195.1	NBD	MLWL	0.106073	0.524038	0.202416
1051	Mycolicibacterium moriokaense	GCF_010726085.1	NBD	MLWL	0.323181	1.05384	0.30667
1053	Desulfacinum hydrothermale DSM 13146	GCF_900176285.1	NBD	MLWL	0.271195	1.34732	0.201284
1057	Sporomusa malonica	GCF_900176355.1	NBD	MLWL	0.292315	2.17544	0.134371
1063	Colwellia polaris	GCF_002104515.1	NBD	MLWL	0.196844	1.53209	0.128481
1067	Streptomyces platensis	GCF_008704855.1	NBD	MLWL	0.109595	0.640403	0.171135
1071	Streptomyces africanus	GCF_002150735.1	NBD	MLWL	0.118181	0.851783	0.138746
1075	Streptomyces recifensis	GCF_002154615.1	NBD	MLWL	0.335672	0.864272	0.388387
1079	Streptomyces thermovulgaris	GCF_002155915.1	NBD	MLWL	0.110416	0.626234	0.176317
1083	Streptomyces tricolor	GCF_002155905.1	NBD	MLWL	0.0818023	0.725487	0.112755
1086	Brevefilum fermentans	GCF_900184705.1	NBD	MLWL	0.278094	1.29595	0.214586
1089	Pseudocolwellia agarivorans	GCF_002000085.1	NBD	MLWL	0.193869	1.07024	0.181146
1093	Noviherbaspirillum denitrificans	GCF_002211445.1	NBD	MLWL	0.076804	0.867786	0.0885058
1097	Noviherbaspirillum autotrophicum	GCF_000818395.1	NBD	MLWL	0.0954709	0.639223	0.149355
1101	Streptomyces hyaluromycini	GCF_002217755.1	NBD	MLWL	0.120149	1.12375	0.106917
1104	Streptosporangium subroseum	GCF_900188345.1	NBD	MLWL	0.288508	1.3473	0.214138
1107	Actinomadura meyerae	GCF_900188445.1	NBD	MLWL	0.320866	0.581573	0.551721
1110	Dehalobacterium formicoaceticum	GCF_002224645.1	NBD	MLWL	0.307762	1.98626	0.154945
1114	Brucella grignonensis	GCF_002252505.1	NBD	MLWL	0.148435	1.61706	0.0917932
1118	Sporomusa silvacetica DSM 10669	GCF_002257705.1	NBD	MLWL	0.27597	2.29082	0.120468
1123	Trichormus variabilis 0441	GCF_009856605.1	NBD	MLWL	0.147604	2.65859	0.0555196
1127	Frankia asymbiotica	GCF_001983105.1	NBD	MLWL	0.334762	1.02273	0.327321
1129	Photobacterium toruni	GCF_900166975.1	NBD	MLWL	0.0688051	1.04776	0.0656687
1133	Nostoc linckia z6	GCF_002608105.1	NBD	MLWL	0.142543	2.79585	0.0509836
1137	Sphaerospermopsis kisseleviana NIES-73	GCF_002368075.1	NBD	MLWL	0.147798	1.47443	0.100241
1141	Vibrio thalassae	GCF_900089835.1	NBD	MLWL	0.0242799	0.697985	0.0347858
1149	Candidatus Viridilinea mediisalina	GCF_002532535.1	NBD	MLWL	0.204854	1.01756	0.20132
1153	Streptomyces formicae	GCF_022647665.1	NBD	MLWL	0.082806	0.474446	0.174532
1156	Cognaticolwellia beringensis	GCF_002076895.1	NBD	MLWL	0.187227	1.57693	0.118729
1160	Williamsia marianensis	GCF_003096955.1	NBD	MLWL	0.326384	1.02153	0.319505
1162	Streptomyces odonnellii	GCF_000981895.1	NBD	MLWL	0.331091	0.698706	0.473863
1164	Synechococcus lividus PCC 6715	GCF_002754935.1	NBD	MLWL	0.135117	2.14649	0.0629478
1167	Candidatus Formimonas warabiya	GCF_002777255.1	NBD	MLWL	0.275308	1.97837	0.139159
1168	Streptomyces barkulensis	GCF_002843305.1	NBD	MLWL	0.103157	0.451314	0.22857
1169	Photobacterium carnosum	GCF_021236965.1	NBD	MLWL	0.0754674	0.973312	0.0775367
1173	Eggerthella timonensis	GCF_900184265.1	NBD	MLWL	0.320133	0.721652	0.443611
1177	Colwellia echini	GCF_002843355.2	NBD	MLWL	0.185181	1.00573	0.184126
1181	Rubneribacter badeniensis	GCF_002899695.1	NBD	MLWL	0.322955	0.887024	0.364089
1184	Streptomyces alfalfae	GCF_018141485.1	NBD	MLWL	0.117243	0.692386	0.169332
1187	Saccharopolyspora hirsuta	GCF_008630535.1	NBD	MLWL	0.06225	0.41996	0.148229
1191	Nonomuraea solani	GCF_900108335.1	NBD	MLWL	0.320404	0.723304	0.442972
1192	Thermomonospora echinospora	GCF_900108175.1	NBD	MLWL	0.308907	0.451697	0.683881
1196	Frankia saprophytica	GCF_000235425.2	NBD	MLWL	0.326112	1.11094	0.293546
1198	Desulfocucumis palustris	GCF_002933875.1	NBD	MLWL	0.275105	1.00582	0.273513
1202	Actinokineospora auranticolor	GCF_002934265.1	NBD	MLWL	0.272383	0.487825	0.558363
1205	Rathayibacter oskolensis	GCF_900177245.1	NBD	MLWL	0.323399	0.749867	0.431275
1209	Photobacterium frigidiphilum	GCF_003025615.1	NBD	MLWL	0.0722261	1.27509	0.0566441
1212	Photobacterium indicum	GCF_003026215.1	NBD	MLWL	0.0729796	1.39289	0.0523943
1214	Mycoplana dimorpha	GCF_003046475.1	NBD	MLWL	0.165886	0.977165	0.169762
1217	Streptosporangium minutum	GCF_002149035.1	NBD	MLWL	0.281705	1.10624	0.254651
1220	Streptomyces rishiriensis	GCF_003112535.1	NBD	MLWL	0.333556	0.829316	0.402206
1223	Streptomyces orinoci	GCF_003121295.1	NBD	MLWL	0.0878083	0.636399	0.137977
1227	Murimonas intestini	GCF_902363655.1	NBD	MLWL	0.239346	2.18094	0.109744
1230	Massilia violaceinigra	GCF_002752675.1	NBD	MLWL	0.149942	0.932172	0.160852
1234	Streptomyces actuosus	GCF_016921115.1	NBD	MLWL	0.118847	0.629405	0.188824
1238	Nocardioides allogilvus	GCF_003047285.1	NBD	MLWL	0.353622	0.990727	0.356931
1242	Rhodoplanes piscinae	GCF_900604295.1	NBD	MLWL	0.172125	1.08486	0.158661
1245	Paucimonas lemoignei	GCF_004342585.1	NBD	MLWL	0.0690587	0.561002	0.123099
1250	Streptomyces geranii	GCF_002954775.1	NBD	MLWL	0.135848	0.748419	0.181513
1254	Thermogemmatispora tikiterensis	GCF_003268475.1	NBD	MLWL	0.127596	0.886725	0.143895
1258	Frankia irregularis	GCF_001536285.1	NBD	MLWL	0.325554	1.54661	0.210496
1261	Sphaerisporangium album	GCF_003323745.1	NBD	MLWL	0.319331	0.686216	0.465351
1264	Marinitenerispora sediminis	GCF_003336425.1	NBD	MLWL	0.320721	1.01193	0.316941
1265	Frankia torreyi	GCF_000948395.1	NBD	MLWL	0.297558	0.958301	0.310506
1268	Paraburkholderia caffeinilytica	GCF_003368325.1	NBD	MLWL	0.0830907	0.689391	0.120528
1272	Amycolatopsis circi	GCF_003385235.1	NBD	MLWL	0.333376	0.831182	0.401086
1275	Kutzneria buriramensis	GCF_003387475.1	NBD	MLWL	0.309224	0.766511	0.403418
1277	Streptomyces dengpaensis	GCF_002946835.1	NBD	MLWL	0.113453	0.683193	0.166063
1283	Capsulimonas corticalis	GCF_003574315.1	NBD	MLWL	0.313182	1.22604	0.255443
1286	Streptomyces qaidamensis	GCF_001611795.1	NBD	MLWL	0.120629	0.998736	0.120781
1289	Alginatibacterium sediminis	GCF_003610775.1	NBD	MLWL	0.119974	1.71639	0.0698987
1291	Mycobacterium kyogaense	GCF_003254575.1	NBD	MLWL	0.33378	0.747763	0.446371
1296	Actinomadura pelletieri DSM 43383	GCF_003634705.1	NBD	MLWL	0.312064	0.657492	0.474627
1298	Streptomyces fungicidicus	GCF_003665435.1	NBD	MLWL	0.118678	0.652897	0.181772
1301	Streptomyces shenzhenensis	GCF_021462265.1	NBD	MLWL	0.116498	0.969217	0.120198
1305	Desulfosoma caldarium	GCF_003751385.1	NBD	MLWL	0.287627	1.50582	0.191009
1308	Georgenia muralis	GCF_003814705.1	NBD	MLWL	0.315475	0.895507	0.352287
1311	Salibacterium salarium	GCF_003945585.1	NBD	MLWL	0.0133851	0.689755	0.0194055
1315	Methylomusa anaerophila	GCF_003966895.1	NBD	MLWL	0.263733	2.00525	0.131521
1319	Embleya hyalina	GCF_003967355.1	NBD	MLWL	0.105033	0.533785	0.19677
1323	Tengunoibacter tsumagoiensis	GCF_003967535.1	NBD	MLWL	0.218352	1.71566	0.12727
1329	Rhizobium vallis	GCF_003985155.1	NBD	MLWL	0.142535	1.33946	0.106412
1333	Streptomyces griseoviridis	GCF_003994395.1	NBD	MLWL	0.137692	0.571292	0.241018
1337	Streptomyces sioyaensis	GCF_004122735.1	NBD	MLWL	0.098761	0.543067	0.181858
1341	Brevilactibacter flavus	GCF_004126535.1	NBD	MLWL	0.0830761	0.579079	0.143462
1347	Ktedonosporobacter rubrisoli	GCF_004208415.1	NBD	MLWL	0.162112	2.07067	0.0782896
1351	Aliivibrio finisterrensis	GCF_008933155.1	NBD	MLWL	0.0114098	0.224744	0.0507681
1354	Krasilnikovia cinnamomea	GCF_004217545.1	NBD	MLWL	0.283032	1.41271	0.200346
1357	Lichenihabitans psoromatis	GCF_004327155.1	NBD	MLWL	0.188488	1.34946	0.139677
1361	Kribbella pittospori	GCF_004331465.1	NBD	MLWL	0.311281	0.671393	0.463635
1364	Anaerospora hongkongensis	GCF_004339805.1	NBD	MLWL	0.253498	1.73294	0.146282
1367	Dankookia rubra	GCF_004355005.1	NBD	MLWL	0.140561	0.571945	0.245759
1369	Sapientia aquatica	GCF_004358105.1	NBD	MLWL	0.11863	1.58752	0.074727
1372	Paraburkholderia rhizosphaerae	GCF_004366595.1	NBD	MLWL	0.0824316	0.541187	0.152316
1375	Aminivibrio pyruvatiphilus	GCF_004366815.1	NBD	MLWL	0.327469	0.997085	0.328426
1378	Pelotomaculum schinkii	GCF_004369205.1	NBD	MLWL	0.290422	1.36609	0.212594
1382	Pelotomaculum propionicicum	GCF_004369225.1	NBD	MLWL	0.288097	1.37643	0.209307
1385	Streptomyces hawaiiensis	GCF_004803895.1	NBD	MLWL	0.116258	0.734818	0.158213
1389	Bradyrhizobium macuxiense	GCF_001542415.1	NBD	MLWL	0.0771041	0.754302	0.102219
1393	Polyangium fumosum	GCF_005144585.1	NBD	MLWL	0.339391	0.519752	0.652987
1399	Desulfoglaeba alkanexedens ALDC	GCF_005377625.1	NBD	MLWL	0.293599	1.43436	0.20469
1402	Nonomuraea zeae	GCF_005889725.1	NBD	MLWL	0.317797	0.685961	0.463288
1404	Streptomyces albidochromogenes	GCF_005981925.1	NBD	MLWL	0.109601	0.649519	0.168742
1408	Streptomyces chryseus	GCF_014650755.1	NBD	MLWL	0.111176	0.752307	0.14778
1412	Sphingomonas japonica	GCF_006346325.1	NBD	MLWL	0.201992	0.708134	0.285245
1416	Streptomyces variabilis	GCF_014649935.1	NBD	MLWL	0.121957	0.782119	0.155931
1420	Sphingomonas glacialis	GCF_014653575.1	NBD	MLWL	0.183659	1.06292	0.172786
1423	Bradyrhizobium rifense	GCF_008123425.1	NBD	MLWL	0.184452	1.12388	0.164121
1426	Streptomyces spinoverrucosus	GCF_006539505.1	NBD	MLWL	0.116694	0.698335	0.167104
1430	Yimella lutea	GCF_006715095.1	NBD	MLWL	0.365715	0.985406	0.371131
1434	Pseudonocardia hydrocarbonoxydans	GCF_006539565.1	NBD	MLWL	0.337476	0.944306	0.357381
1438	Thermopolyspora flexuosa	GCF_006716785.1	NBD	MLWL	0.279264	0.761031	0.366955
1441	Microbispora hainanensis	GCF_006874475.1	NBD	MLWL	0.294044	0.962232	0.305585
1442	Streptomyces calvus	GCF_006716135.1	NBD	MLWL	0.125048	0.5447	0.229572
1446	Streptomyces spectabilis	GCF_008704795.1	NBD	MLWL	0.114144	0.692991	0.164712
1449	Sporomusa termitida	GCF_007641255.1	NBD	MLWL	0.262628	1.64492	0.159661
1452	Amycolatopsis acidiphila	GCF_021391495.1	NBD	MLWL	0.321988	0.876633	0.367301
1454	Kitasatospora atroaurantiaca	GCF_007828955.1	NBD	MLWL	0.104735	0.533816	0.196202
1458	Saccharopolyspora dendranthemae	GCF_007829955.1	NBD	MLWL	0.0915782	0.435965	0.210059
1462	Streptomyces capillispiralis	GCF_007829875.1	NBD	MLWL	0.114206	0.475048	0.24041
1466	Colwellia demingiae	GCF_007954275.1	NBD	MLWL	0.215931	1.4303	0.150969
1469	Colwellia hornerae	GCF_007954355.1	NBD	MLWL	0.197557	1.50457	0.131304
1476	Actinomadura syzygii	GCF_008085905.1	NBD	MLWL	0.319925	0.681063	0.469743
1478	Acetobacterium paludosum	GCF_008086595.1	NBD	MLWL	0.305868	1.58985	0.192388
1481	Acetobacterium tundrae	GCF_008086615.1	NBD	MLWL	0.311396	1.46064	0.213191
1485	Limnoglobus roseus	GCF_008254045.1	NBD	MLWL	0.146703	0.763018	0.192267
1489	Streptomyces marokkonensis	GCF_008312835.1	NBD	MLWL	0.122226	0.590205	0.207091
1492	Candidatus Oscillochloris fontis	GCF_004138135.1	NBD	MLWL	0.218684	0.892811	0.244938
1496	Streptomyces coeruleorubidus	GCF_008705135.1	NBD	MLWL	0.109448	0.706995	0.154808
1500	Microbacterium rhizomatis	GCF_008710745.1	NBD	MLWL	0.343737	0.990417	0.347063
1502	Ellagibacter isourolithinifaciens	GCF_008831035.1	NBD	MLWL	0.355339	1.1994	0.296263
1503	Thermogemmatispora aurantia	GCF_008974285.1	NBD	MLWL	0.124744	0.848401	0.147034
1507	Streptomyces adustus	GCF_009377175.1	NBD	MLWL	0.116129	0.910397	0.127558
1511	Desulfofundulus thermobenzoicus	GCF_009428905.1	NBD	MLWL	0.220496	0.708326	0.311292
1514	Streptomyces kaniharaensis	GCF_009569385.1	NBD	MLWL	0.113741	0.475005	0.239452
1517	Streptomyces jumonjinensis	GCF_009600885.1	NBD	MLWL	0.313609	0.997203	0.314488
1521	Thermanaerosceptrum fracticalcis	GCF_000746025.2	NBD	MLWL	0.269733	1.73871	0.155134
1525	Polyangium spumosum	GCF_009649845.1	NBD	MLWL	0.331532	0.547157	0.605918
1529	Mesorhizobium denitrificans	GCF_003403035.1	NBD	MLWL	0.117679	1.13304	0.103861
1532	Acrocarpospora corrugata	GCF_009687845.1	NBD	MLWL	0.309662	0.757343	0.408879
1535	Desulfosarcina alkanivorans	GCF_009688945.1	NBD	MLWL	0.129418	1.07291	0.120623
1538	Desulfosarcina widdelii	GCF_009688965.1	NBD	MLWL	0.116837	0.994048	0.117536
1542	Desulfosarcina ovata subsp. sediminis	GCF_009688985.1	NBD	MLWL	0.125177	1.1842	0.105706
1545	Streptomyces huasconensis	GCF_021028635.1	NBD	MLWL	0.0998646	0.795597	0.125522
1548	Fulvivirga kasyanovii	GCF_009711405.1	NBD	MLWL	0.0881255	1.65092	0.0533795
1552	Frankia soli	GCF_001854695.1	NBD	MLWL	0.300919	0.693436	0.433953
1556	Sphingomonas prati	GCF_009755805.1	NBD	MLWL	0.275559	1.07012	0.257502
1559	Streptomyces glebosus	GCF_009811575.1	NBD	MLWL	0.312495	0.919031	0.340026
1561	Streptomyces tubercidicus	GCF_009811635.1	NBD	MLWL	0.102304	0.577391	0.177184
1565	Corallococcus sicarius	GCF_003611735.1	NBD	MLWL	0.271382	0.70624	0.384263
1568	Corallococcus llansteffanensis	GCF_003612055.1	NBD	MLWL	0.270616	0.743874	0.363792
1571	Corallococcus aberystwythensis	GCF_003612165.1	NBD	MLWL	0.291891	0.686417	0.425239
1573	Corallococcus praedator	GCF_003612125.1	NBD	MLWL	0.274547	0.827118	0.331932
1576	Corallococcus interemptor	GCF_003668875.1	NBD	MLWL	0.284502	0.681592	0.417409
1578	Corallococcus terminator	GCF_003611635.1	NBD	MLWL	0.272306	0.695886	0.391308
1582	Corallococcus exercitus	GCF_013116705.1	NBD	MLWL	0.28014	0.708623	0.39533
1584	Corallococcus carmarthensis	GCF_003611695.1	NBD	MLWL	0.283105	0.658041	0.430224
1588	Streptomyces tibetensis	GCF_005869865.1	NBD	MLWL	0.123029	0.915808	0.134339
1592	Ornithinibacter aureus	GCF_009858245.1	NBD	MLWL	0.368863	0.828281	0.445335
1594	Propylenella binzhouense	GCF_009866965.1	NBD	MLWL	0.153894	0.972204	0.158294
1597	Dictyobacter vulcani	GCF_008974265.1	NBD	MLWL	0.202022	1.62616	0.124233
1601	Sporotomaculum syntrophicum	GCF_009932395.1	NBD	MLWL	0.278745	2.18617	0.127504
1603	Segeticoccus rhizosphaerae	GCF_009192725.1	NBD	MLWL	0.0568961	0.396059	0.143656
1607	Streptomyces dioscori	GCF_003024195.1	NBD	MLWL	0.121871	0.823374	0.148014
1610	Streptomyces aureoverticillatus	GCF_014649395.1	NBD	MLWL	0.106774	0.580395	0.183968
1614	Diaminobutyricibacter tongyongensis	GCF_010686705.1	NBD	MLWL	0.360344	0.958458	0.375962
1615	Mycolicibacterium madagascariense	GCF_010729665.1	NBD	MLWL	0.319725	0.942468	0.339242
1617	Mycolicibacterium arabiense	GCF_010731815.2	NBD	MLWL	0.317987	0.844219	0.376664
1620	Candidatus Frankia datiscae	GCF_900634715.1	NBD	MLWL	0.305723	1.21744	0.251119
1623	Vibrio sinensis	GCF_003605645.1	NBD	MLWL	0.0283782	0.720983	0.0393605
1627	Catellatospora methionotrophica	GCF_011297335.1	NBD	MLWL	0.303308	0.996801	0.304282
1630	Phytohabitans houttuyneae	GCF_011764425.1	NBD	MLWL	0.323558	1.18285	0.27354
1633	methanotrophic endosymbiont of Bathymodiolus puteoserpentis (Logatchev)	GCF_900128525.1	NBD	MLWL	0.148244	1.43038	0.10364
1637	Planosporangium thailandense	GCF_011947195.1	NBD	MLWL	0.308563	1.0255	0.300891
1640	Planosporangium flavigriseum	GCF_011947225.1	NBD	MLWL	0.317618	0.772863	0.410963
1641	Planosporangium mesophilum	GCF_016863255.1	NBD	MLWL	0.301456	1.19712	0.251817
1645	Polaromonas vacuolata	GCF_012584515.1	NBD	MLWL	0.376785	2.44301	0.15423
1650	Pyxidicoccus fallax	GCF_012933655.1	NBD	MLWL	0.264441	0.663594	0.398498
1653	Streptomyces sporangiiformans	GCF_005768555.2	NBD	MLWL	0.118223	0.786616	0.150293
1657	Streptomyces cyaneochromogenes	GCF_003963535.1	NBD	MLWL	0.119759	0.644965	0.185683
1661	Nocardioides guangzhouensis	GCF_004519545.1	NBD	MLWL	0.326732	0.749338	0.436027
1664	Azospirillum melinis	GCF_013340935.1	NBD	MLWL	0.104208	0.798323	0.130533
1667	Nocardia colli	GCF_008704205.1	NBD	MLWL	0.337846	0.996446	0.339051
1673	Amycolatopsis nivea	GCF_004522235.1	NBD	MLWL	0.325669	0.81943	0.397433
1676	Streptomyces montanus	GCF_005786655.1	NBD	MLWL	0.118223	0.82266	0.143708
1679	Catellatospora sichuanensis	GCF_007483665.1	NBD	MLWL	0.300472	0.798573	0.376261
1682	Photobacterium malacitanum	GCF_900185615.1	NBD	MLWL	0.0703618	1.07357	0.0655397
1686	Photobacterium andalusiense	GCF_900185625.1	NBD	MLWL	0.0684418	1.29127	0.0530033
1689	Allostreptomyces psammosilenae	GCF_013407765.1	NBD	MLWL	0.105567	0.407323	0.259174
1693	Pedococcus badiiscoriae	GCF_013408925.1	NBD	MLWL	0.362559	0.983191	0.368758
1695	Actinomadura citrea	GCF_013409045.1	NBD	MLWL	0.319376	0.670792	0.476118
1697	Actinomadura luteofluorescens	GCF_013409365.1	NBD	MLWL	0.328818	0.750983	0.43785
1700	Actinomycetospora corticicola	GCF_013409505.1	NBD	MLWL	0.369948	0.77048	0.480152
1703	Streptosporangium sandarakinum	GCF_013409935.1	NBD	MLWL	0.287085	0.971626	0.295469
1704	Leifsonia naganoensis	GCF_013410615.1	NBD	MLWL	0.370751	0.854694	0.433782
1707	Saccharopolyspora hordei	GCF_013410345.1	NBD	MLWL	0.0780546	0.412713	0.189126
1710	Streptomyces lydicamycinicus	GCF_000829715.2	NBD	MLWL	0.108475	0.645232	0.168117
1714	Cryobacterium soli	GCF_003611035.1	NBD	MLWL	0.331831	1.4181	0.233998
1717	Methylobacterium symbioticum	GCF_902141845.1	NBD	MLWL	0.15215	0.779259	0.195249
1719	Prosthecomicrobium pneumaticum	GCF_014199915.1	NBD	MLWL	0.160476	0.815212	0.196852
1723	Sphaerisporangium krabiense	GCF_016863355.1	NBD	MLWL	0.316066	0.542858	0.582226
1728	Armatimonas rosea	GCF_014202505.1	NBD	MLWL	0.291467	0.95988	0.30365
1732	Saccharopolyspora gloriosae	GCF_014203325.1	NBD	MLWL	0.0766046	0.515042	0.148734
1736	Streptomyces albaduncus	GCF_014203495.1	NBD	MLWL	0.125693	0.559224	0.224763
1740	Streptosporangium saharense	GCF_014203715.1	NBD	MLWL	0.285554	0.884226	0.322942
1742	Saccharothrix violaceirubra	GCF_014203755.1	NBD	MLWL	0.300506	0.732965	0.409987
1745	Streptosporangium album	GCF_014203795.1	NBD	MLWL	0.285139	1.11314	0.256157
1748	Kitasatospora kifunensis	GCF_014203855.1	NBD	MLWL	0.109315	0.679136	0.160962
1752	Conyzicola lurida	GCF_014204935.1	NBD	MLWL	0.345808	1.12917	0.30625
1755	Actinomadura catellatispora	GCF_014205085.1	NBD	MLWL	0.338758	0.652226	0.519387
1758	Actinoplanes octamycinicus	GCF_016862295.1	NBD	MLWL	0.294126	0.846821	0.34733
1762	Sphaerisporangium siamense	GCF_016863415.1	NBD	MLWL	0.312285	0.566165	0.55158
1764	Actinoplanes digitatis	GCF_016862155.1	NBD	MLWL	0.309534	1.07377	0.288268
1766	Thalassotalea piscium	GCF_014207645.1	NBD	MLWL	0.205708	1.23885	0.166048
1770	Undibacterium jejuense	GCF_014284255.1	NBD	MLWL	0.0965013	1.74168	0.0554069
1774	Massilia aquatica	GCF_011682045.1	NBD	MLWL	0.151155	0.792876	0.190641
1777	Massilia rubra	GCF_011682065.1	NBD	MLWL	0.144351	0.886442	0.162843
1781	Massilia mucilaginosa	GCF_011682145.1	NBD	MLWL	0.149358	0.766409	0.19488
1784	Colwellia ponticola	GCF_005885605.1	NBD	MLWL	0.207302	1.55021	0.133725
1787	Photobacterium lucens	GCF_009874335.1	NBD	MLWL	0.0705765	0.867873	0.0813212
1791	Gordonia jinhuaensis	GCF_014639795.1	NBD	MLWL	0.34349	0.945273	0.363376
1793	Streptomyces fuscichromogenes	GCF_014645815.1	NBD	MLWL	0.124406	0.906363	0.137258
1797	Streptomyces tyrosinilyticus	GCF_014646055.1	NBD	MLWL	0.30162	0.661192	0.456176
1800	Saccharopolyspora subtropica	GCF_014646075.1	NBD	MLWL	0.0693994	0.304157	0.22817
1804	Streptomyces lacrimifluminis	GCF_014646095.1	NBD	MLWL	0.130858	0.803072	0.162947
1808	Streptomyces camponoticapitis	GCF_014646115.1	NBD	MLWL	0.342361	0.756985	0.45227
1811	Streptomyces lasiicapitis	GCF_014646335.1	NBD	MLWL	0.113145	0.730833	0.154817
1815	Nonomuraea cavernae	GCF_014646355.1	NBD	MLWL	0.304203	0.743355	0.409229
1817	Nonomuraea glycinis	GCF_014646515.1	NBD	MLWL	0.321365	0.970908	0.330994
1820	Sphaerisporangium melleum	GCF_016863375.1	NBD	MLWL	0.321089	0.752673	0.426599
1823	Streptomyces fumigatiscleroticus	GCF_014647975.1	NBD	MLWL	0.119839	0.569109	0.210573
1827	Streptomyces nojiriensis	GCF_017639205.1	NBD	MLWL	0.325601	0.832566	0.391082
1829	Streptomyces cinerochromogenes	GCF_014648635.1	NBD	MLWL	0.110449	2.42699	0.0455086
1832	Streptomyces albospinus	GCF_014648695.1	NBD	MLWL	0.118051	0.536771	0.219929
1836	Streptomyces sindenensis	GCF_014649035.1	NBD	MLWL	0.329541	1.00357	0.328369
1838	Streptomyces aurantiogriseus	GCF_014649375.1	NBD	MLWL	0.107761	0.868534	0.124073
1841	Streptosporangium pseudovulgare	GCF_014648055.1	NBD	MLWL	0.287519	0.94248	0.305066
1845	Actinoplanes ianthinogenes	GCF_018324205.1	NBD	MLWL	0.29666	0.929333	0.319218
1847	Streptomyces chromofuscus	GCF_015160875.1	NBD	MLWL	0.110029	0.63687	0.172765
1851	Streptomyces filipinensis	GCF_014649495.1	NBD	MLWL	0.33623	1.05212	0.319575
1854	Streptomyces janthinus	GCF_014649675.1	NBD	MLWL	0.110193	0.791376	0.139243
1858	Streptomyces kurssanovii	GCF_014649695.1	NBD	MLWL	0.0988319	0.555478	0.177922
1862	Streptomyces longisporoflavus	GCF_014649775.1	NBD	MLWL	0.114537	0.988088	0.115918
1865	Streptomyces pilosus	GCF_014649515.1	NBD	MLWL	0.113312	0.580551	0.195179
1869	Streptomyces rubiginosohelvolus	GCF_014649875.1	NBD	MLWL	0.328896	0.86362	0.380834
1872	Streptomyces purpurascens	GCF_014650155.1	NBD	MLWL	0.112257	0.795257	0.141158
1876	Streptomyces alanosinicus	GCF_014650595.1	NBD	MLWL	0.139746	0.610958	0.228732
1880	Streptomyces canarius	GCF_014650735.1	NBD	MLWL	0.0851395	0.687634	0.123815
1883	Streptomyces cirratus	GCF_014650775.1	NBD	MLWL	0.32353	0.737499	0.438685
1886	Streptomyces flavofungini	GCF_014650815.1	NBD	MLWL	0.11518	0.558255	0.20632
1890	Streptomyces poonensis	GCF_014650915.1	NBD	MLWL	0.124067	0.902108	0.13753
1894	Streptomyces xantholiticus	GCF_014651015.1	NBD	MLWL	0.101541	0.551316	0.18418
1897	Streptomyces djakartensis	GCF_014651075.1	NBD	MLWL	0.12439	0.880616	0.141254
1900	Streptomyces echinoruber	GCF_014651135.1	NBD	MLWL	0.106326	0.40969	0.259528
1904	Streptosporangium violaceochromogenes	GCF_014654615.1	NBD	MLWL	0.291202	1.19777	0.24312
1908	Streptomyces capoamus	GCF_014654935.1	NBD	MLWL	0.0956451	0.703367	0.135982
1912	Streptomyces fumanus	GCF_014655295.1	NBD	MLWL	0.12293	0.536913	0.228958
1916	Streptomyces lanatus	GCF_014655715.1	NBD	MLWL	0.115151	0.587587	0.195973
1920	Streptomyces griseosporeus	GCF_014656055.1	NBD	MLWL	0.124366	0.642484	0.19357
1924	Streptomyces longispororuber	GCF_014656095.1	NBD	MLWL	0.120611	0.58998	0.204433
1927	Anabaena sphaerica FACHB-251	GCF_014696825.1	NBD	MLWL	0.142328	1.66605	0.0854285
1931	Anabaena minutissima FACHB-250	GCF_014697125.1	NBD	MLWL	0.140185	1.45293	0.0964839
1934	Saccharopolyspora pogona	GCF_014697215.1	NBD	MLWL	0.0726349	0.428653	0.169449
1938	Desmonostoc muscorum FACHB-395	GCF_014698035.1	NBD	MLWL	0.141577	2.29852	0.0615948
1941	Anabaena lutea FACHB-196	GCF_014698305.1	NBD	MLWL	0.155968	1.58871	0.098173
1945	Anabaena catenula FACHB-362	GCF_014698735.1	NBD	MLWL	0.144546	1.90599	0.0758381
1949	Nostoc paludosum FACHB-159	GCF_014698835.1	NBD	MLWL	0.113702	1.41541	0.0803319
1952	Bradyrhizobium campsiandrae	GCF_014530645.1	NBD	MLWL	0.160809	1.25058	0.128588
1956	Microbispora camponoti	GCF_014712745.1	NBD	MLWL	0.289718	1.05747	0.273973
1958	Amycolatopsis eburnea	GCF_003937945.1	NBD	MLWL	0.333694	0.768414	0.434263
1961	Methylobacterium bullatum	GCF_022179105.1	NBD	MLWL	0.178214	0.751905	0.237017
1965	Nonomuraea angiospora	GCF_014873145.1	NBD	MLWL	0.322603	0.700077	0.460811
1969	Paludisphaera soli	GCF_011064595.1	NBD	MLWL	0.0668796	0.540098	0.123829
1973	Azospirillum baldaniorum	GCF_003119195.2	NBD	MLWL	0.108426	0.807625	0.134253
1976	Vibrio echinoideorum	GCF_004764665.1	NBD	MLWL	0.0784746	1.49604	0.0524548
1978	Streptomyces ferrugineus	GCF_015160855.1	NBD	MLWL	0.126379	0.707773	0.178558
1982	Anabaenopsis elenkinii CCIBt3563	GCF_015245355.1	NBD	MLWL	0.16401	1.87539	0.0874538
1986	Paludibaculum fermentans	GCF_015277775.1	NBD	MLWL	0.152846	1.25689	0.121606
1990	Noviherbaspirillum malthae	GCF_015352985.1	NBD	MLWL	0.0578676	0.664589	0.0870728
1993	Paraburkholderia youngii	GCF_013366925.1	NBD	MLWL	0.0870838	0.888399	0.0980233
1997	Streptomyces phaeolivaceus	GCF_009184865.1	NBD	MLWL	0.138821	0.688244	0.201704
2001	Nocardioides anomalus	GCF_011046535.1	NBD	MLWL	0.327483	0.92104	0.355557
2005	Catenulispora pinisilvae	GCF_015356865.1	NBD	MLWL	0.318324	0.715928	0.44463
2009	Streptomyces gossypiisoli	GCF_013433285.1	NBD	MLWL	0.121791	0.686651	0.17737
2013	Microbispora cellulosiformans	GCF_008728085.1	NBD	MLWL	0.304944	0.783334	0.389291
2015	Massilia atriviolacea	GCF_003953935.1	NBD	MLWL	0.151678	0.747166	0.203005
2018	Mesorhizobium atlanticum	GCF_003289965.1	NBD	MLWL	0.138053	0.915651	0.150771
2020	Atlanticothrix silvestris CENA357	GCF_016056295.1	NBD	MLWL	0.121716	1.91808	0.0634575
2024	Nocardia aurea	GCF_003123685.1	NBD	MLWL	0.335842	1.03111	0.325708
2028	Streptomyces inhibens	GCF_022221585.1	NBD	MLWL	0.105128	0.643176	0.163452
2035	Anaerostipes butyraticus	GCF_016586355.1	NBD	MLWL	0.226534	1.96492	0.11529
2037	Ktedonospora formicarum	GCF_016587355.1	NBD	MLWL	0.197794	1.92946	0.102513
2045	Pyxidicoccus caerfyrddinensis	GCF_010894405.1	NBD	MLWL	0.279906	0.887119	0.315523
2047	Pyxidicoccus trucidator	GCF_010894435.1	NBD	MLWL	0.280257	0.998714	0.280618
2051	Myxococcus eversor	GCF_010894455.1	NBD	MLWL	0.295814	0.683249	0.432952
2055	Myxococcus vastator	GCF_010894475.1	NBD	MLWL	0.277656	0.757894	0.366353
2059	Streptomyces boncukensis	GCF_011045075.1	NBD	MLWL	0.104555	0.396662	0.263587
2062	Streptomyces scabichelini	GCF_011045015.1	NBD	MLWL	0.12241	0.574565	0.213048
2066	Streptomyces actinomycinicus	GCF_016741775.1	NBD	MLWL	0.329687	0.750001	0.439582
2070	Lichenicola cladoniae	GCF_013201075.1	NBD	MLWL	0.120447	1.1503	0.104709
2073	Streptomyces spororaveus	GCF_016755875.1	NBD	MLWL	0.326252	0.82631	0.39483
2075	Streptomyces tailanensis	GCF_008386495.1	NBD	MLWL	0.114928	0.972295	0.118203
2078	Streptomyces dysideae	GCF_001514305.1	NBD	MLWL	0.115801	0.582041	0.198957
2081	Tsuneonella suprasediminis	GCF_003605755.1	NBD	MLWL	0.0827671	1.12257	0.0737297
2085	Actinoplanes rishiriensis	GCF_016862375.1	NBD	MLWL	0.306457	0.902238	0.339663
2088	Actinoplanes siamensis	GCF_016862395.1	NBD	MLWL	0.304605	1.15442	0.263859
2089	Catellatospora bangladeshensis	GCF_016862575.1	NBD	MLWL	0.308462	0.941703	0.327558
2091	Catellatospora coxensis	GCF_016862635.1	NBD	MLWL	0.31553	0.694612	0.454254
2094	Dactylosporangium siamense	GCF_016862795.1	NBD	MLWL	0.323827	0.815028	0.397319
2096	Planotetraspora kaengkrachanensis	GCF_016862895.1	NBD	MLWL	0.306387	1.03057	0.297298
2098	Rhizocola hellebori	GCF_016862955.1	NBD	MLWL	0.316247	0.881165	0.358897
2102	Rugosimonospora africana	GCF_016862975.1	NBD	MLWL	0.298815	0.770161	0.38799
2106	Acrocarpospora phusangensis	GCF_016862995.1	NBD	MLWL	0.314823	0.760275	0.414092
2108	Microbispora amethystogenes	GCF_016863015.1	NBD	MLWL	0.299297	0.965823	0.309887
2110	Microbispora corallina	GCF_016863035.1	NBD	MLWL	0.297204	0.765522	0.388237
2114	Microbispora siamensis	GCF_016863095.1	NBD	MLWL	0.29732	0.888398	0.33467
2118	Planobispora siamensis	GCF_016863175.1	NBD	MLWL	0.306584	0.691652	0.443263
2121	Planotetraspora silvatica	GCF_016863315.1	NBD	MLWL	0.321144	0.938126	0.342325
2125	Sphaerisporangium rufum	GCF_016863395.1	NBD	MLWL	0.307204	0.687719	0.4467
2129	Virgisporangium aliadipatigenens	GCF_016863615.1	NBD	MLWL	0.29101	1.20198	0.242109
2131	Virgisporangium aurantiacum	GCF_016863635.1	NBD	MLWL	0.293764	1.05343	0.278864
2134	Archangium primigenium	GCF_016904885.1	NBD	MLWL	0.277455	0.599121	0.463103
2138	Tenggerimyces flavus	GCF_016907715.1	NBD	MLWL	0.0460041	0.633203	0.0726531
2142	Natronosporangium hydrolyticum	GCF_016925615.1	NBD	MLWL	0.292308	0.692508	0.4221
2145	Candidatus Methylobacter favarea	GCF_902806695.1	NBD	MLWL	0.161078	1.71516	0.0939145
2148	Microcoleus asticus IPMA8	GCF_013179805.1	NBD	MLWL	0.112774	2.79873	0.0402947
2152	Arthrobacter pascens	GCF_017052465.1	NBD	MLWL	0.34088	1.19031	0.28638
2156	Roseburia porci	GCF_009695765.1	NBD	MLWL	0.250646	1.70602	0.146918
2159	Streptomyces mesophilus	GCF_011044995.1	NBD	MLWL	0.11772	0.618215	0.190419
2162	Streptomyces ureilyticus	GCF_011045025.1	NBD	MLWL	0.114519	0.671736	0.170482
2166	Acanthopleuribacter pedis	GCF_017377855.1	NBD	MLWL	0.337127	1.22264	0.275738
2168	Streptomyces bathyalis	GCF_015910445.1	NBD	MLWL	0.327827	1.13614	0.288545
2172	Sulfidibacter corallicola	GCF_017498545.1	NBD	MLWL	0.355925	0.970967	0.366568
2176	Streptomyces cyanogenus	GCF_017526105.1	NBD	MLWL	0.0823968	0.677944	0.121539
2179	Actinomadura barringtoniae	GCF_017573505.1	NBD	MLWL	0.322126	0.633478	0.508504
2182	Actinomadura nitritigenes	GCF_017573545.1	NBD	MLWL	0.337089	0.837436	0.402525
2186	Streptomyces smyrnaeus	GCF_017676345.1	NBD	MLWL	0.099753	0.639146	0.156072
2188	Youngiibacter multivorans	GCF_017873395.1	NBD	MLWL	0.505855	0.630835	0.801881
2189	Kribbella aluminosa	GCF_017876295.1	NBD	MLWL	0.328091	1.00822	0.325415
2193	Kibdelosporangium banguiense	GCF_017876405.1	NBD	MLWL	0.30943	0.716666	0.431762
2195	Streptomyces yatensis	GCF_018069625.1	NBD	MLWL	0.118765	0.608932	0.195038
2199	Massilia horti	GCF_004614195.1	NBD	MLWL	0.0919951	0.443788	0.207295
2203	Acinetobacter pollinis	GCF_015627215.1	NBD	MLWL	0.287212	0.757986	0.378915
2207	Streptomyces polyasparticus	GCF_014493765.1	NBD	MLWL	0.119452	0.651303	0.183405
2209	Streptomyces coffeae	GCF_016741875.1	NBD	MLWL	0.100413	0.522287	0.192257
2213	Clostridium psychrophilum	GCF_018861705.1	NBD	MLWL	0.285829	1.01281	0.282214
2216	Clostridium frigoris	GCF_018861865.1	NBD	MLWL	0.298602	0.71044	0.420306
2217	Noviherbaspirillum pedocola	GCF_016632335.1	NBD	MLWL	0.113008	0.993838	0.113709
2221	Chloracidobacterium validum	GCF_018304825.1	NBD	MLWL	0.305661	1.6106	0.189781
2223	Eggerthella guodeyinii	GCF_009834925.2	NBD	MLWL	0.312797	0.714865	0.437561
2228	Nonomuraea rhizosphaerae	GCF_019396405.1	NBD	MLWL	0.303998	0.629789	0.482698
2232	Dictyobacter formicarum	GCF_016587435.1	NBD	MLWL	0.177873	1.57709	0.112786
2236	Sphaerospermopsis torques-reginae ITEP-024	GCF_019598945.1	NBD	MLWL	0.15258	1.52765	0.0998784
2243	Cystobacter gracilis	GCF_020103725.1	NBD	MLWL	0.263065	0.592285	0.444153
2247	Stigmatella hybrida	GCF_020103775.1	NBD	MLWL	0.272672	0.956307	0.28513
2249	Anaerocolumna chitinilytica	GCF_014218355.1	NBD	MLWL	0.180126	1.76964	0.101787
2250	Saccharopolyspora terrae	GCF_004348435.1	NBD	MLWL	0.0873244	0.510986	0.170894
2253	Saccharopolyspora elongata	GCF_004348985.1	NBD	MLWL	0.0808732	0.425595	0.190024
2256	Pseudonocardia oceani	GCF_019263585.2	NBD	MLWL	0.331823	0.691469	0.479881
2259	Citreicoccus inhibens	GCF_019039035.1	NBD	MLWL	0.270118	0.883496	0.305738
2264	Polyangium aurulentum	GCF_005144635.2	NBD	MLWL	0.337138	0.64187	0.525244
2266	Streptomyces asoensis	GCF_016860545.1	NBD	MLWL	0.320094	0.981634	0.326083
2268	Streptomyces fructofermentans	GCF_014651055.1	NBD	MLWL	0.134293	0.846314	0.15868
2272	Blautia liquoris	GCF_015159595.1	NBD	MLWL	0.226002	2.09463	0.107896
2276	Microbacterium paulum	GCF_015707995.1	NBD	MLWL	0.326846	0.871232	0.375154
2280	Collimonas silvisoli	GCF_018305005.1	NBD	MLWL	0.0826041	1.12222	0.0736079
2284	Microbispora oryzae	GCF_017896165.1	NBD	MLWL	0.321941	0.759564	0.42385
2287	Novisyntrophococcus fermenticellae	GCF_018866245.1	NBD	MLWL	0.223581	0.526839	0.424382
2291	Streptomyces luteolifulvus	GCF_008806595.1	NBD	MLWL	0.118594	0.841197	0.140983
2295	Anaerostipes faecalis	GCF_018982945.1	NBD	MLWL	0.207757	1.48421	0.139978
2297	Niabella pedocola	GCF_021044425.1	NBD	MLWL	0.0821275	1.90296	0.0431577
2301	Agrobacterium leguminum	GCF_015704895.1	NBD	MLWL	0.110665	1.2277	0.0901402
2305	Streptomyces silvae	GCF_016745505.1	NBD	MLWL	0.322834	1.09176	0.295701
2307	Lentzea tibetensis	GCF_007845675.1	NBD	MLWL	0.297445	0.73336	0.405592
2310	Streptomyces roseirectus	GCF_014489635.1	NBD	MLWL	0.129723	0.664579	0.195196
2314	Kribbella jiaozuonensis	GCF_005233875.1	NBD	MLWL	0.330051	1.22572	0.269271
2318	Leptodesmis sichuanensis PKUAC-SCTA121	GCF_021379005.1	NBD	MLWL	0.117696	1.11741	0.105329
2322	Pseudonocardia kujensis	GCF_021283305.1	NBD	MLWL	0.301741	0.813815	0.370774
2324	Streptomyces apocyni	GCF_009739465.1	NBD	MLWL	0.108769	0.565735	0.192261
2331	Corallococcus silvisoli	GCF_009909145.1	NBD	MLWL	0.272267	0.7589	0.358766
2334	Paraglaciecola aquimarina	GCF_021532655.1	NBD	MLWL	0.190031	1.5852	0.119878
2338	Arthrobacter alkaliphilus	GCF_021483235.1	NBD	MLWL	0.334513	1.21229	0.275936
2342	Streptomyces blattellae	GCF_009709555.1	NBD	MLWL	0.1199	0.761176	0.157519
2346	Streptomyces fuscigenes	GCF_021556455.1	NBD	MLWL	0.332906	0.820798	0.405589
2349	Streptomyces caniscabiei	GCF_014930355.1	NBD	MLWL	0.14483	1.02018	0.141965
2353	Actinomadura graeca	GCF_019175365.1	NBD	MLWL	0.333522	0.622825	0.535499
2356	Noviherbaspirillum cavernae	GCF_003590875.1	NBD	MLWL	0.0724483	0.527208	0.137419
2360	Methylobacterium persicinum	GCF_022179525.1	NBD	MLWL	0.171464	0.749014	0.228919
2364	Paraglaciecola marina	GCF_004360155.1	NBD	MLWL	0.194042	1.65355	0.117349
2365	Pseudonocardia acidicola	GCF_012911935.1	NBD	MLWL	0.306147	0.719954	0.425231
2368	Streptomyces cahuitamycinicus	GCF_002891435.1	NBD	MLWL	0.116078	0.985717	0.11776
2372	Streptomyces botrytidirepellens	GCF_003721215.1	NBD	MLWL	0.107473	0.478719	0.224501
2376	Streptomyces oryziradicis	GCF_005047355.1	NBD	MLWL	0.308861	1.05973	0.291452
2377	Streptomyces arboris	GCF_008932075.1	NBD	MLWL	0.322248	0.910161	0.354056
2380	Streptomyces smaragdinus	GCF_009604385.1	NBD	MLWL	0.122281	0.763259	0.160209
2387	Streptomyces nymphaeiformis	GCF_014203895.1	NBD	MLWL	0.113021	0.785881	0.143815
2392	Arsenicicoccus piscis	GCF_022568835.1	NBD	MLWL	0.356623	1.06708	0.334203
2396	Amycolatopsis camponoti	GCF_902497555.1	NBD	MLWL	0.305333	0.606115	0.503754
2399	Acaryochloris thomasi RCC1774	GCF_003231495.1	NBD	MLWL	0.126294	1.75783	0.0718468
2403	Streptomyces gobiensis	GCF_021216675.1	NBD	MLWL	0.12971	0.729741	0.177749
2407	Saccharopolyspora gregorii	GCF_022828475.1	NBD	MLWL	0.0827085	0.474321	0.174372
2411	Nocardia albiluteola	GCF_018860155.1	NBD	MLWL	0.335309	0.912471	0.367473
2414	Streptomyces sennicomposti	GCF_019890635.1	NBD	MLWL	0.1234	0.659044	0.187241
2417	Methanoregula boonei 6A8	GCF_000017625.1	NBD	MLWL	0.345489	1.88035	0.183736
2419	Methanosphaerula palustris E1-9c	GCF_000021965.1	NBD	MLWL	0.382922	1.20322	0.318249
2421	Methanofollis ethanolicus	GCF_001571385.1	NBD	MLWL	0.361356	0.859743	0.420307
2426	Methanospirillum lacunae	GCF_003173355.1	NBD	MLWL	0.407581	2.39947	0.169863
2430	Methanofollis formosanus	GCF_019633745.1	NBD	MLWL	0.354406	0.939723	0.377139
1	Photobacterium damselae	GCF_009665375.1	All	MLWL	0.0993405	1.18188	0.084053
4	Saccharopolyspora erythraea NRRL 2338	GCF_000062885.1	All	MLWL	0.0849237	0.315665	0.269031
8	Aliivibrio fischeri	GCF_000985635.1	All	MLWL	0.0269748	0.396154	0.0680917
12	Anaeromyxobacter dehalogenans 2CP-1	GCF_000022145.1	All	MLWL	0.327394	0.504622	0.648791
19	Intestinibacter bartlettii	GCF_902362795.1	All	MLWL	0.30294	0.34268	0.884033
23	Pseudoflavonifractor capillosus ATCC 29799	GCF_000169255.2	All	MLWL	0.250674	0.712837	0.351657
26	Anaerostipes caccae	GCF_020181435.1	All	MLWL	0.285117	2.05482	0.138755
29	Chloroflexus aurantiacus J-10-fl	GCF_000018865.1	All	MLWL	0.23539	1.39124	0.169194
35	Colwellia psychrerythraea 34H	GCF_000012325.1	All	MLWL	0.271206	1.39303	0.194688
38	Myxococcus xanthus DK 1622	GCF_000012685.1	All	MLWL	0.320864	0.701654	0.457296
46	Polaribacter irgensii 23-P	GCF_000153225.1	All	MLWL	0.300005	1.67288	0.179335
50	Roseiflexus castenholzii DSM 13941	GCF_000017805.1	All	MLWL	0.272983	1.27109	0.214763
54	Photobacterium angustum	GCF_003026895.1	All	MLWL	0.116335	1.29746	0.0896641
58	Rhodococcus jostii	GCF_900105375.1	All	MLWL	0.0760566	0.403145	0.188658
61	Sphingopyxis alaskensis RB2256	GCF_000013985.1	All	MLWL	0.124506	0.885046	0.140677
65	Chloroflexus aggregans DSM 9485	GCF_000021945.1	All	MLWL	0.237896	2.11966	0.112233
68	Frankia alni ACN14a	GCF_000058485.1	All	MLWL	0.325822	0.932614	0.349365
75	Pedosphaera parvula Ellin514	GCF_000172555.1	All	MLWL	0.127707	2.02358	0.0631094
79	Myxococcus fulvus	GCF_900111765.1	All	MLWL	0.323495	0.592337	0.546134
85	Streptomyces pristinaespiralis	GCF_001278075.1	All	MLWL	0.111574	0.499938	0.223175
89	Rhodococcus opacus PD630	GCF_020542785.1	All	MLWL	0.0809957	0.384459	0.210675
92	Paraburkholderia unamae	GCF_003096875.1	All	MLWL	0.114515	0.704235	0.162609
96	Aliivibrio salmonicida LFI1238	GCF_000196495.1	All	MLWL	0.0178966	0.441403	0.0405448
100	'Nostoc azollae' 0708	GCF_000196515.1	All	MLWL	0.174277	1.32338	0.131691
104	Dethiobacter alkaliphilus AHT 1	GCF_000174415.1	All	MLWL	0.27927	1.28278	0.217707
[truncated: 439 more rows]

## Sheet: Sheet2
	the exceptions that the Ka/Ks value of SBDα is lower than that of NBD or SBDβ
	#Organism Name	Assembly	Ka/Ks(NBD)	Ka/Ks(SBDβ)	Ka/Ks(SBDα)	Ka/Ks(SBDα-SBDβ)	Ka/Ks(SBDα-NBD)
0	[Clostridium] spiroforme	GCA_902373765	0.829558	0.143045	0.752336	0.609291	-0.077222
1	Streptomyces albus	GCA_000813365	0.200094	0.401872	0.304023	-0.097849	0.103929
2	Thermovirga lienii DSM 17291	GCA_000233775	0.110339	0.367017	0.35471	-0.012307	0.244371
3	Chondromyces apiculatus DSM 436	GCA_000601485	0.405695	11.2656	0.756829	-10.5088	0.351134
4	Vibrio marisflavi CECT 7928	GCA_921294215	0.0338041	0.0686074	0.0449815	-0.0236259	0.0111774
5	Streptomyces thermolilacinus SPC6	GCA_000478605	0.130205	0.332216	0.245632	-0.086584	0.115427
6	Streptomyces fradiae ATCC 10745 = DSM 40063	GCA_008704425	0.23893	0.99726	0.459048	-0.538212	0.220118
7	Streptomyces atratus	GCA_003330865	0.119236	0.465003	0.194843	-0.27016	0.075607
8	Streptomyces misionensis	GCA_900104815	0.128863	0.493879	0.303894	-0.189985	0.175031
9	Aliivibrio sifiae	GCA_002954715	0.0366633	0.0434574	0	-0.0434574	-0.0366633
10	Mycolicibacterium alvei	GCA_010727325	0.0869855	0.16055	0.0472127	-0.113337	-0.0397728
11	Streptomyces armeniacus	GCA_003355155	0.275383	0.305946	0.234049	-0.071897	-0.041334
12	Brevilactibacter sinopodophylli	GCA_004324755	0.160691	0.0697631	0.120541	0.0507779	-0.04015
13	Streptomyces palmae	GCA_004684805	0.1834	0.779065	0.739191	-0.039874	0.555791
14	Streptomyces caniferus	GCA_009811555	0.167229	0.329023	0.176124	-0.152899	0.008895
15	Streptomyces aquilus	GCA_003955715	0.231761	0.13184	0.168561	0.036721	-0.0632
16	Herbiconiux flava	GCA_013409865	5.74258	0.26921	2.03362	1.76441	-3.70896
17	Sphaerisporangium rubeum	GCA_014207705	0.530622	0.647511	0.522334	-0.125177	-0.008288
18	Streptomyces piniterrae	GCA_005048155	0.190487	0.247419	0.211861	-0.035558	0.021374
19	Streptomyces daqingensis	GCA_014645895	0.170708	0.158764	0.0879323	-0.0708317	-0.0827757
20	Streptomyces eurythermus	GCA_014649115	0.107495	0.558227	0.29393	-0.264297	0.186435
21	Streptomyces mashuensis	GCA_014654785	0.170731	0.327685	0.262197	-0.065488	0.091466
22	Streptomyces typhae	GCA_009755605	0.152935	0.233541	0.231488	-0.002053	0.078553
23	Amazonocrinis nigriterrae CENA67	GCA_016056305	0.183964	0.0470666	0.158239	0.111172	-0.025725
24	Dictyobacter arantiisoli	GCA_008326305	0.378363	0.100153	0.250622	0.150469	-0.127741
25	Kitasatospora acidiphila	GCA_006636205	0.249488	0.332901	0.161793	-0.171108	-0.087695
26	Streptomyces rubradiris	GCA_016860525	0.135429	0.560696	0.250437	-0.310259	0.115008
27	Streptomyces justiciae	GCA_015163075	0.178523	0.162379	0.162384	5e-06	-0.016139
