# Supplementary material for: DnaK duplication and specialization in bacteria correlates with increased proteome complexity
Source: mSystems. 2024 Mar 26;9(4):e01154-23. doi: 10.1128/msystems.01154-23 (PMC11019930; doi:10.1128/msystems.01154-23)
Supplement: Data Set S3 — Identified interactors and substrates of MxDnaKs. [file msystems.01154-23-s0003.xlsx]

## Sheet: Information
Supplementary Dataset 3. the identified interactors and substrates of MxDnaKs.
sheet content
mx_001	MxDnaK1 interactome
mx_002	MxDnaK2 interactome
mx_003	MxDnaK1-specific substrates
mx_004	MxDnaK2-specific substrates
mx_005	MxDnaK1&2 substrates
mx_006	N1β2α1C1 interactome
mx_007	N2β1α2C2 interactome
mx_008	N1β2α2C2 interactome
column information
Uniprot ID	Uniprot ID for the protein
avg.Exp. q-value	The average q value
MW	Molecular Weight
pI	Isoelectric Point
Gravy	the grand average of hydropathy
sublocation	cellular sublocation of protein
gene locus	gene locus
protein accession	protein ID in NCBI
COG Class	functional assignment in COG
Scop fold	Structural Classification of Proteins

## Sheet: mx_001
Uniprot ID	avg.Exp. q-value	MW	PI	Gravy	sublocation	gene locus	protein accession	COG Class	Scop fold
Q1D888	0	207.8	4.61	-0.083	OuterMemrane	MXAN_2924	WP_011552984.1		d.52
Q1D1I3	0	55.7	4.84	-0.125	Unknown	MXAN_5340	WP_011555305.1	[KT]	d.58,c.23
Q1DF97	0	40.2	5.64	-0.154	Unknown	MXAN_0405	WP_011550539.1	[J]	d.15,c.37
Q1CW59	0	132.4	7.18	-0.084	Unknown	MXAN_7251	WP_011557170.1	[T]	d.144,c.37,a.118
Q1DFB3	0	36.1	10.02	-0.422	Unknown	MXAN_0389	WP_011550524.1		c.68
Q1D351	0	17.1	7.15	0.158	Unknown	MXAN_4760	WP_011554747.1	[E]	c.50
Q1CZJ2	0	17.1	8.16	-0.018	Unknown	MXAN_6046	WP_011555995.1	[T]	c.23
Q1D433	0	31.1	5.62	-0.284	Unknown	MXAN_4419	WP_011554418.1	[O]	b.82
Q1DC15	0	25	9.7	-0.251	Unknown	MXAN_1556	WP_011551667.1	[L]	a.96
Q1CXY1	0	27.8	10.3	-0.253	Unknown	MXAN_6624	WP_011556550.1	[O]	a.45
Q1DBW7	0	73.8	5.01	0.149	CytoplasmicMemrane	MXAN_1604	WP_011551715.1	[M]
Q1D7I7	0	41.2	9.32	-0.049	CytoplasmicMemrane	MXAN_3183	WP_011553232.1	[T]	d.144
Q1CX91	0	68.3	5.88	0.031	CytoplasmicMemrane	MXAN_6865	WP_011556790.1	[T]	d.122,d.110,a.30
Q1DG45	0	84.7	6.44	-0.214	CytoplasmicMemrane	MXAN_0095	WP_011550242.1	[T]	d.122,c.23,a.30,d.110
Q1CXH2	0	27.1	7.84	-0.249	CytoplasmicMemrane	MXAN_6784	WP_011556709.1	[M]	c.68
Q1D382	0	24.4	6.9	-0.011	CytoplasmicMemrane	MXAN_4729	WP_011554716.1	[M]	c.37
Q1D388	0	28.4	8.53	0.142	Cytoplasmic	MXAN_4723	WP_011554710.1	[S]
Q1D7Z4	0	42.4	8.27	-0.323	Cytoplasmic	MXAN_3020	WP_020478605.1	[Q]
Q1D7Z9	0	47.5	9.77	-0.521	Cytoplasmic	MXAN_3015	WP_020478604.1	[O]
Q1D8R1	0	24.8	8.47	-0.853	Cytoplasmic	MXAN_2745	WP_020478790.1	[O]
Q1CZL8	0	28.7	7.18	-0.156	Cytoplasmic	MXAN_6020	WP_020478856.1
Q1D9C8	0	20.2	9.36	-0.361	Cytoplasmic	MXAN_2526	WP_011552597.1
Q1CWJ9	0	34.8	6.24	-0.168	Cytoplasmic	MXAN_7111	WP_011557030.1
Q1DF49	0	18.4	4.45	-0.591	Cytoplasmic	MXAN_0454	WP_011550587.1
Q1CXV1	0	54.9	7.18	-0.478	Cytoplasmic	MXAN_6655	WP_026113865.1	[J]
Q1D5F4	0	27.7	7.61	-0.017	Cytoplasmic	MXAN_3939	WP_011553949.1	[I]	c.14
Q1D166	0	18.6	9.61	-0.141	Cytoplasmic	MXAN_5464	WP_020477843.1	[I]
Q1DAY9	0	35.2	8.98	-0.269	Cytoplasmic	MXAN_1946	WP_026114197.1	[I]
Q1DDH6	0	35.8	8.48	-0.191	Cytoplasmic	MXAN_1036	WP_011551157.1	[G]	c.68
Q1D4C2	0	56.9	8.16	-0.434	Cytoplasmic	MXAN_4327	WP_020478660.1	[E]
Q1D782	0	40.9	8.80	-0.474	Cytoplasmic	MXAN_3292	WP_011553337.1	[O]	g.54,b.4,a.2
Q1D3C4	0	33	6.93	-0.094	Cytoplasmic	MXAN_4683	WP_011554674.1	[IR]	e.52
Q1D4A4	0	30.1	7.21	-0.034	Cytoplasmic	MXAN_4346	WP_011554347.1	[R]	d.153
Q1DCU9	0	33.1	9.77	-0.161	Cytoplasmic	MXAN_1267	WP_011551384.1	[R]	d.108
Q1CWX1	0	42.3	6.02	0.101	Cytoplasmic	MXAN_6988	WP_011556908.1	[I]	c.95
Q1D891	0	42.1	9.19	-0.128	Cytoplasmic	MXAN_2921	WP_011552981.1	[M]	c.87
Q1CVJ7	0	37.7	6.14	-0.274	Cytoplasmic	MXAN_7473	WP_011557379.1	[R]	c.66
Q1D7I2	0	27.8	7.46	-0.250	Cytoplasmic	MXAN_3190	WP_011553237.1	[I]	c.66
Q1CWF4	0	32.2	6.92	0.174	Cytoplasmic	MXAN_7156	WP_011557075.1	[F]	c.61
Q1D639	0	26	8.32	-0.302	Cytoplasmic	MXAN_3697	WP_011553715.1	[F]	c.6
Q1D245	0	54.1	6.34	-0.216	Cytoplasmic	MXAN_5124	WP_011555098.1	[T]	c.37,e.62,c.23
Q1D715	0	34.5	6.96	0.051	Cytoplasmic	MXAN_3361	WP_011553394.1	[R]	c.37
Q1D417	0	45.1	8.91	-0.177	Cytoplasmic	MXAN_4435	WP_011554434.1	[S]	c.2
Q1D076	0	26.3	6.64	0.024	Cytoplasmic	MXAN_5810	WP_011555761.1	[I]	c.1
Q1D6H6	0	42.1	10.11	-0.386	Cytoplasmic	MXAN_3554	WP_011553583.1	[M]	b.84
Q1D1W6	0	80.3	5.35	-0.739	Cytoplasmic	MXAN_5204	WP_011555174.1	[K]	a.4,a.177
Q1D726	0	58.3	4.62	-0.156	Cytoplasmic	MXAN_3349	WP_011553383.1	[O]	a.35,a.2
Q1D7Q6	0	19.2	9.02	-0.688	Cytoplasmic	MXAN_3114	WP_011553164.1	[O]	a.2
Q1DBI0	0	52.2	7.68	-0.105	Cytoplasmic	MXAN_1743	WP_011551852.1	[VQ]	a.104
Q1CW13	0	16.8	8.34	-0.365	Unknown	MXAN_7297	WP_011557216.1
Q1D9J1	0	31.1	5.95	-0.361	Unknown	MXAN_2462	WP_011552534.1
Q1CYH8	0	15.4	10.54	-0.995	Unknown	MXAN_6421	WP_011556353.1
Q1D9B6	0	20	4.59	-0.246	Unknown	MXAN_2538	WP_011552608.1
Q1CZE8	0	34.8	5.43	-0.114	OuterMemrane	MXAN_6090	WP_011556039.1	[M]
Q1D9E0	0	91.8	5.73	-0.305	OuterMemrane	MXAN_2514	WP_011552585.1	[U]
Q1D0B4	0	95.7	9.48	-0.159	OuterMemrane	MXAN_5772	WP_011555723.1	[U]
Q1DAK4	0	68.7	4.94	-0.414	OuterMemrane	MXAN_2090	WP_011552174.1	[M]	g.75,d.79
Q1CYZ8	0	56.6	5	-0.369	OuterMemrane	MXAN_6246	WP_011556188.1	[M]	g.75,d.79
Q1D5Z7	0	62	5.59	-0.374	OuterMemrane	MXAN_3744	WP_011553757.1	[M]	f.5
Q1CYB4	0	50.2	5.47	-0.143	OuterMemrane	MXAN_6487	WP_011556417.1	[M]	f.5
Q1CWS0	0	42.1	6.24	0.017	OuterMemrane	MXAN_7040	WP_011556959.1	[I]	f.4
Q1DD21	0	134.9	8.48	-0.363	OuterMemrane	MXAN_1193	WP_011551312.1	[MO]	d.3,a.118
Q1D3N4	0	98.8	9.03	-0.333	OuterMemrane	MXAN_4571	WP_011554566.1	[C]	c.1
Q1DAY7	0	149.7	5.69	-0.331	OuterMemrane	MXAN_1948	WP_011552041.1	[R]	a.118
Q1CXC7	0	26.9	9.85	0.109	Unknown	MXAN_6829	WP_020477969.1	[V]
Q1D5D8	0	78.3	8.22	-0.217	Unknown	MXAN_3955	WP_020478110.1	[T]
Q1DEA2	0	62.8	7.24	-0.131	Unknown	MXAN_0755	WP_020478994.1	[T]
Q1CYT1	0	42.7	9.09	-0.056	Unknown	MXAN_6317	WP_074960096.1	[T]
Q1D3L4	0	58.3	6.81	-0.100	Unknown	MXAN_4591	WP_020477880.1	[T]
Q1DAP9	0	13.3	10.14	-0.091	Unknown	MXAN_2045	WP_011552129.1	[S]
Q1D734	0	23.8	6.49	-0.161	Unknown	MXAN_3342	WP_011553375.1	[R]
Q8VQX6	0	20.9	10.67	-0.695	Unknown	MXAN_6708	WP_011556633.1	[O]
Q1D3A4	0	34.3	9.39	0.129	Unknown	MXAN_4707	WP_020478489.1	[M]
Q1CVL7	0	29.8	9.36	-0.030	Unknown	MXAN_7451	WP_011557359.1	[M]
Q1CYT2	0	15	5.96	-0.223	Unknown	MXAN_6316	WP_026113840.1	[J]
Q1DAR6	0	44	8.87	-0.303	Unknown	MXAN_2028	WP_011552112.1	[J]
Q1D5E5	0	45.5	5.9	-0.074	Unknown	MXAN_3948	WP_020478108.1	[I]
Q1D6Y6	0	42.9	8.57	-0.310	Unknown	MXAN_3390	WP_011553423.1	[I]
Q1CWF1	0	38.9	10.26	-0.075	Unknown	MXAN_7159	WP_020478061.1	[I]
Q1DCS5	0	231.4	6.77	-0.119	Unknown	MXAN_1291	WP_020478223.1	[I]
Q1CXU5	0	26.2	9.14	-0.009	Unknown	MXAN_6661	WP_020478199.1	[E]
Q1DDX6	0	159.6	4.56	-0.023	Unknown	MXAN_0886	WP_011551007.1	[FR]	g.75,b.92
Q1D3Z7	0	34.2	5.67	-0.107	Unknown	MXAN_4455	WP_011554453.1	[G]	e.7
Q1D6T6	0	79.1	6.73	-0.378	Unknown	MXAN_3440	WP_011553473.1	[O]	d.92
Q1D6F2	0	70	6.8	-0.411	Unknown	MXAN_3581	WP_011553607.1	[E]	d.92
Q1D7L1	0	120.8	8.82	-0.360	Unknown	MXAN_3159	WP_011553208.1	[E]	d.92
Q1D813	0	44.6	5.27	-0.343	Unknown	MXAN_3001	WP_011553057.1	[P]	d.7
Q1DD83	0	100.3	6.39	-0.237	Unknown	MXAN_1130	WP_011551250.1	[NWU]	d.52,a.118
Q1DC85	0	33.1	10.36	-0.335	Unknown	MXAN_1481	WP_011551597.1	[I]	d.38
Q1D295	0	11.2	7.05	-0.170	Unknown	MXAN_5074	WP_002634160.1	[D]	d.366
Q1CZB5	0	13.1	5.45	0.061	Unknown	MXAN_6123	WP_011556072.1	[R]	d.32
Q1DAX5	0	60.1	8.65	-0.204	Unknown	MXAN_1963	WP_011552053.1		d.3
Q1DE69	0	53.9	7.59	-0.368	Unknown	MXAN_0791	WP_011550914.1	[R]	d.185
Q1CZ59	0	70.2	6.49	-0.281	Unknown	MXAN_6183	WP_011556127.1	[T]	d.144
Q1DDC5	0	55.2	5.24	-0.208	Unknown	MXAN_1088	WP_011551208.1	[T]	d.144
Q1DDZ1	0	60.6	7.08	-0.116	Unknown	MXAN_0871	WP_011550992.1	[T]	d.144
Q1DD50	0	65.3	9.22	-0.134	Unknown	MXAN_1163	WP_011551283.1	[T]	d.144
Q1DDX7	0	34.3	7.03	-0.166	Unknown	MXAN_0885	WP_011551006.1		d.142
Q1D0B6	0	13.1	5.2	0.082	Unknown	MXAN_5770	WP_011555721.1	[T]	d.109
Q1D7F7	0	46.7	8.81	-0.019	Unknown	MXAN_3215	WP_011553262.1	[M]	d.108,c.2
Q1D4T7	0	30.9	6.61	-0.200	Unknown	MXAN_4161	WP_011554164.1	[J]	d.108
Q1CZR0	0	29.2	8.6	0.020	Unknown	MXAN_5978	WP_011555927.1	[P]	c.94
Q1DEA6	0	79	8.12	-0.337	Unknown	MXAN_0751	WP_011550877.1	[E]	c.93,a.118
Q1D397	0	46.6	9.55	-0.060	Unknown	MXAN_4714	WP_011554701.1	[M]	c.87
Q1CVM0	0	37.1	8.62	-0.212	Unknown	MXAN_7448	WP_011557356.1	[G]	c.68
Q1DCN3	0	59.9	4.92	-0.124	Unknown	MXAN_1333	WP_011551450.1		c.62
Q1DF55	0	21.5	9.51	-0.245	Unknown	MXAN_0448	WP_011550581.1	[T]	c.45
Q1D0C1	0	35	7.18	-0.068	Unknown	MXAN_5765	WP_011555716.1	[WU]	c.37
Q1D7G4	0	32.4	6.15	0.074	Unknown	MXAN_3208	WP_011553255.1	[V]	c.37
Q1D8B8	0	101.1	7.78	-0.216	Unknown	MXAN_2894	WP_011552955.1		c.37
Q1DDQ3	0	139.9	5.92	-0.468	Unknown	MXAN_0959	WP_011551080.1	[L]	c.37
Q1CWE6	0	47.5	7.34	0.021	Unknown	MXAN_7164	WP_011557083.1	[T]	c.26
Q1DCD7	0	196.4	4.59	-0.546	Unknown	MXAN_1429	WP_011551546.1	[O]	c.23,a.2
Q1DAE6	0	30.9	6.15	0.183	Unknown	MXAN_2154	WP_011552232.1	[I]	c.2
Q1D6G8	0	38.7	8.5	-0.055	Unknown	MXAN_3565	WP_011553591.1		c.19
Q1D5V1	0	25.5	8.07	-0.188	Unknown	MXAN_3790	WP_011553803.1	[I]	c.124
Q1D344	0	15.5	7.47	0.061	Unknown	MXAN_4767	WP_011554754.1	[G]	c.121
Q1D3F5	0	29.4	6.62	0.006	Unknown	MXAN_4652	WP_011554644.1	[WU]	b.85
Q1D441	0	33.8	9.31	-0.380	Unknown	MXAN_4411	WP_011554410.1	[J]	b.82
Q1DD60	0	53	6.86	-0.266	Unknown	MXAN_1153	WP_011551273.1	[O]	b.80
Q1D806	0	57.5	9.1	-0.160	Unknown	MXAN_3008	WP_011553064.1	[U]	b.70
Q1D4E0	0	129	8.32	-0.358	Unknown	MXAN_4308	WP_011554311.1	[U]	b.70,a.118
Q1D7R7	0	72.9	4.74	0.081	Unknown	MXAN_3103	WP_011553153.1		b.68
Q1D1K7	0	30.9	6.79	-0.093	Unknown	MXAN_5315	WP_011555281.1		b.3,b.6
Q1DEY2	0	57.5	5.11	-0.099	Unknown	MXAN_0522	WP_011550654.1		b.3
Q1D9D4	0	77.4	6.14	-0.822	Unknown	MXAN_2520	WP_011552591.1	[T]	b.26,a.118
Q1DCK5	0	57.1	5.2	-0.436	Unknown	MXAN_1361	WP_011551478.1	[T]	b.26
Q1D8U6	0	56.8	5.02	-0.283	Unknown	MXAN_2710	WP_011552777.1		b.1
Q1CZF3	0	32.3	8.29	0.022	Unknown	MXAN_6085	WP_011556034.1	[O]	a.45
Q1CX69	0	41	7.34	-0.213	Unknown	MXAN_6889	WP_011556812.1	[KT]	a.4
Q1CWW2	0	18.2	11.34	-0.408	Unknown	MXAN_6998	WP_011556917.1	[J]	a.35
Q1CZF6	0	21.9	6.92	-0.420	Unknown	MXAN_6082	WP_011556031.1	[C]	a.3
Q1D4F7	0	9.6	4.48	-0.183	Unknown	MXAN_4291	WP_011554294.1	[I]	a.28
Q1CZG0	0	24.6	6.96	-0.305	Unknown	MXAN_6078	WP_011556027.1		a.138
Q1D6J5	0	27.7	5.52	-0.214	Unknown	MXAN_3534	WP_011553564.1		a.132
Q1DD51	0	134.7	6.33	-0.164	Unknown	MXAN_1162	WP_011551282.1	[S]	a.118
Q1DAZ3	0	170.3	4.81	-0.210	Unknown	MXAN_1942	WP_011552035.1	[R]	a.118
Q1DCG9	0	56.8	7.66	-0.185	Unknown	MXAN_1397	WP_011551514.1	[R]	a.118
Q1D4P0	0	28.7	7.99	-0.536	Unknown	MXAN_4208	WP_011554211.1	[OC]	a.118
Q1D5X4	0	27.8	5.55	-0.291	Unknown	MXAN_3767	WP_011553780.1		a.118
Q1CZW2	0	46.8	5.87	-0.266	Unknown	MXAN_5924	WP_011555875.1		a.118
Q1D570	0	36.6	9.17	-0.596	Unknown	MXAN_4024	WP_011554033.1		a.118
Q1DB06	0	90.7	5.95	-0.441	Unknown	MXAN_1923	WP_011552023.1	[D]	a.118
Q1D9N6	0	207	6.74	-0.276	Unknown	MXAN_2417	WP_011552492.1	[R]	a.102
Q1D088	0	40.5	11.36	-0.628	Extracellular	MXAN_5798	WP_011555749.1
Q1CZD2	0	79.8	5.43	-0.250	Extracellular	MXAN_6106	WP_011556055.1	[O]	d.92
Q1D1J2	0	19.1	5.02	-0.167	Periplasmic	MXAN_5331	WP_011555296.1
Q1D1Y3	0	75.5	5.88	0.089	Periplasmic	MXAN_5187	WP_044276035.1
Q1DC89	0	39.5	5.5	-0.116	Periplasmic	MXAN_1477	WP_011551593.1
Q1D482	0	14.5	10.27	-0.863	Periplasmic	MXAN_4368	WP_011554369.1
Q1DFD9	0	45.1	6.46	-0.273	Periplasmic	MXAN_0360	WP_011550498.1	[NW]
Q1DD62	0	37.6	5.69	-0.148	Periplasmic	MXAN_1151	WP_020478259.1	[E]
Q1D8Z3	0	87.6	5.49	-0.276	Periplasmic	MXAN_2661	WP_011552731.1	[VF]	d.159,d.114
Q1D7H0	0	59.5	7.72	-0.321	Periplasmic	MXAN_3202	WP_011553249.1	[T]	d.144
Q1D736	0	56.5	8.5	-0.337	Periplasmic	MXAN_3338	WP_011553373.1	[T]	d.144
Q1CWM0	0	19.8	6.02	-0.143	Periplasmic	MXAN_7090	WP_011557009.1	[VI]	a.4
Q1DA92	0	55.4	6.87	-0.555	Periplasmic	MXAN_2209	WP_011552286.1	[P]	a.138
Q1D2D7	0	39.6	9.29	-0.072	CytoplasmicMemrane	MXAN_5031	WP_020478667.1	[VM]
Q1DCB9	0	15	8.76	-0.201	CytoplasmicMemrane	MXAN_1447	WP_011551563.1	[U]
Q1D3B5	0	12.3	9.57	0.233	CytoplasmicMemrane	MXAN_4692	WP_011554683.1	[U]
Q1D8I8	0	12.9	5.87	0.502	CytoplasmicMemrane	MXAN_2818	WP_011552885.1	[U]
Q1D811	0	27.7	8.28	0.453	CytoplasmicMemrane	MXAN_3003	WP_011553059.1	[U]
Q1CZ19	0	45.5	6.62	0.303	CytoplasmicMemrane	MXAN_6223	WP_020478518.1	[T]
Q1D3P8	0	111.6	7.5	-0.080	CytoplasmicMemrane	MXAN_4557	WP_020477873.1	[T]
Q1CWY7	0	44.4	7.71	-0.115	CytoplasmicMemrane	MXAN_6971	WP_020477984.1	[T]
Q1D720	0	85.7	6.64	0.543	CytoplasmicMemrane	MXAN_3356	WP_011553389.1	[R]
Q1D257	0	57.8	6.86	0.660	CytoplasmicMemrane	MXAN_5112	WP_011555086.1	[P]
Q1D320	0	27.3	7.46	-0.239	CytoplasmicMemrane	MXAN_4791	WP_026114171.1	[P]
Q1DFF8	0	70.6	9.67	0.574	CytoplasmicMemrane	MXAN_0341	WP_011550479.1	[P]
Q1D7D9	0	18.7	4.61	-0.043	CytoplasmicMemrane	MXAN_3235	WP_011553280.1	[OC]
Q1D7C1	0	72.3	9.73	0.649	CytoplasmicMemrane	MXAN_3253	WP_011553298.1	[OC]
Q1CZF5	0	46.5	9.33	0.558	CytoplasmicMemrane	MXAN_6083	WP_011556032.1
Q1DF28	0	11.1	9.88	0.263	CytoplasmicMemrane	MXAN_0475	WP_011550608.1
Q306N4	0	22.9	5.53	-0.301	CytoplasmicMemrane	MXAN_5774	WP_011555725.1	[NW]
Q1DC22	0	66.3	8.94	0.091	CytoplasmicMemrane	MXAN_1549	WP_011551660.1	[N]
Q1CWG5	0	25.8	7.02	-0.161	CytoplasmicMemrane	MXAN_7145	WP_020478064.1	[M]
Q1CVQ2	0	53.9	9.48	0.220	CytoplasmicMemrane	MXAN_7415	WP_011557326.1	[M]
Q1D9M5	0	46.7	9.06	0.497	CytoplasmicMemrane	MXAN_2428	WP_011552503.1	[M]
Q1CYU2	0	40.1	9.74	-0.042	CytoplasmicMemrane	MXAN_6306	WP_011556239.1	[I]
Q1D614	0	30.7	8.13	-0.145	CytoplasmicMemrane	MXAN_3724	WP_011553740.1	[I]
Q1D947	0	49.2	9.35	0.594	CytoplasmicMemrane	MXAN_2607	WP_011552677.1	[E]	f.38
Q1DDI7	0	78.3	7.71	-0.148	CytoplasmicMemrane	MXAN_1025	WP_020478169.1	[D]
Q1DDD3	0	54.8	8.47	0.839	CytoplasmicMemrane	MXAN_1080	WP_011551200.1	[C]
Q1DDD2	0	62.4	7.9	0.746	CytoplasmicMemrane	MXAN_1081	WP_011551201.1	[C]
Q1DDD1	0	79	7.46	0.682	CytoplasmicMemrane	MXAN_1082	WP_020478918.1	[C]
Q1DF98	0	20.6	9.2	-0.264	CytoplasmicMemrane	MXAN_0404	WP_020478431.1	[C]
Q1D8S9	0	51.9	7.58	0.664	CytoplasmicMemrane	MXAN_2727	WP_011552794.1	[C]
Q1D8Z1	0	51.7	9.29	0.596	CytoplasmicMemrane	MXAN_2663	WP_011552733.1	[G]	f.38
Q1D395	0	63.2	9.14	0.249	CytoplasmicMemrane	MXAN_4716	WP_011554703.1	[V]	f.37,c.37
Q1D2D6	0	112.9	5.54	0.303	CytoplasmicMemrane	MXAN_5032	WP_011555008.1	[V]	f.35,d.225,d.58
Q1D5J0	0	113	5.99	0.170	CytoplasmicMemrane	MXAN_3903	WP_011553913.1	[V]	f.35,d.225,d.58
Q1CY80	0	97.4	7.11	0.196	CytoplasmicMemrane	MXAN_6520	WP_011556451.1	[R]	f.35
Q1CZF0	0	24.6	8.41	0.733	CytoplasmicMemrane	MXAN_6088	WP_011556037.1	[C]	f.25
Q1CZF1	0	61.6	7.75	0.639	CytoplasmicMemrane	MXAN_6087	WP_011556036.1	[C]	f.24
Q1DFK7	0	81.3	6.81	-0.041	CytoplasmicMemrane	MXAN_0286	WP_011550430.1	[C]	f.21,a.1
Q1D437	0	271	6.65	-0.099	CytoplasmicMemrane	MXAN_4415	WP_011554414.1	[Q]	e.23,c.95,c.43,c.19,a.28,d.58
Q1D3K7	0	168.3	6.42	-0.273	CytoplasmicMemrane	MXAN_4598	WP_011554593.1	[Q]	e.23,c.43,a.28
Q1CXX0	0	63.2	7.56	0.066	CytoplasmicMemrane	MXAN_6636	WP_011556561.1	[I]	e.23
Q1DFL1	0	19.4	8.03	-0.130	CytoplasmicMemrane	MXAN_0282	WP_011550426.1	[R]	d.92
Q1CWS3	0	31.8	9.11	-0.425	CytoplasmicMemrane	MXAN_7037	WP_011556956.1	[N]	d.79
Q1D3Y9	0	49.8	6.64	-0.074	CytoplasmicMemrane	MXAN_4463	WP_011554461.1	[T]	d.58,c.23
Q1D253	0	45.4	6.48	-0.248	CytoplasmicMemrane	MXAN_5116	WP_011555090.1	[T]	d.144
Q1D418	0	73.9	6.81	-0.161	CytoplasmicMemrane	MXAN_4434	WP_011554433.1	[T]	d.144
Q1DDT1	0	84.2	6.27	-0.091	CytoplasmicMemrane	MXAN_0931	WP_011551052.1	[T]	d.122,d.110,c.23,b.26,a.30
Q1DDL9	0	52.6	6.49	-0.188	CytoplasmicMemrane	MXAN_0993	WP_011551114.1	[T]	d.122,d.110,c.23,a.30
Q1DDD6	0	89.6	5.64	-0.016	CytoplasmicMemrane	MXAN_1077	WP_011551197.1	[T]	d.122,d.110,a.30
Q1CXR8	0	49.8	5.82	-0.046	CytoplasmicMemrane	MXAN_6688	WP_011556613.1	[T]	d.122,b.82
Q1D1F8	0	58.4	5.64	-0.298	CytoplasmicMemrane	MXAN_5365	WP_011555330.1	[T]	d.122,d.110,c.23,a.30
Q1D5L4	0	94.7	5.43	-0.175	CytoplasmicMemrane	MXAN_3879	WP_011553889.1	[T]	d.122,d.110,c.23,a.30
Q1DC18	0	76.2	5.81	-0.161	CytoplasmicMemrane	MXAN_1553	WP_011551664.1	[T]	d.122,d.110,a.30
Q1CX03	0	55.7	6.87	-0.413	CytoplasmicMemrane	MXAN_6955	WP_011556876.1	[T]	d.122,d.110,a.30
Q1CWY0	0	46.7	7.66	0.203	CytoplasmicMemrane	MXAN_6979	WP_011556899.1	[T]	d.122,a.30
Q1CVR8	0	106.6	6.21	0.075	CytoplasmicMemrane	MXAN_7398	WP_011557310.1	[T]	d.122,d.110,a.30
Q1D3Y7	0	56	6.49	-0.016	CytoplasmicMemrane	MXAN_4465	WP_011554463.1	[T]	d.122,c.23,a.30
Q1DDS4	0	53.1	6.39	-0.090	CytoplasmicMemrane	MXAN_0938	WP_011551059.1	[T]	d.122,a.30,a.274
Q1DFP7	0	75.4	6.18	-0.139	CytoplasmicMemrane	MXAN_0245	WP_011550390.1	[T]	d.122,d.110,a.30
Q1CWT3	0	53.7	6.93	-0.192	CytoplasmicMemrane	MXAN_7027	WP_011556946.1	[T]	d.122,d.110,a.30
Q1D6C9	0	78.6	7.4	-0.276	CytoplasmicMemrane	MXAN_3606	WP_011553629.1	[O]	d.122
Q1D6B7	0	171.1	6.49	-0.086	CytoplasmicMemrane	MXAN_3619	WP_011553637.1	[Q]	c.95,c.2,c.19,a.28,d.58
Q1D3I4	0	139.5	6.84	-0.180	CytoplasmicMemrane	MXAN_4621	WP_011554616.1	[M]	c.87,c.68
Q1D0T0	0	41.8	9.14	-0.048	CytoplasmicMemrane	MXAN_5604	WP_011555558.1	[M]	c.87
Q1D240	0	71.6	8.94	0.191	CytoplasmicMemrane	MXAN_5129	WP_011555102.1	[TM]	c.76
Q1D0E6	0	57	9.22	0.135	CytoplasmicMemrane	MXAN_5740	WP_011555691.1	[N]	c.68
Q1CVP5	0	45.5	9.17	0.002	CytoplasmicMemrane	MXAN_7422	WP_011557333.1	[N]	c.68
Q1DAZ1	0	26.4	8.68	-0.065	CytoplasmicMemrane	MXAN_1944	WP_011552037.1	[M]	c.68
Q1D1K5	0	35.9	8.97	-0.114	CytoplasmicMemrane	MXAN_5317	WP_011555283.1	[V]	c.37
Q1DC24	0	33.3	6.39	-0.042	CytoplasmicMemrane	MXAN_1547	WP_011551658.1	[V]	c.37
Q1D2W0	0	60.4	9.35	-0.394	CytoplasmicMemrane	MXAN_4854	WP_011554838.1	[U]	c.37,a.36
Q1D308	0	138	7.09	-0.316	CytoplasmicMemrane	MXAN_4804	WP_011554790.1	[U]	c.37
Q1D3X9	0	132.7	6.34	-0.302	CytoplasmicMemrane	MXAN_4475	WP_011554471.1	[L]	c.37
Q1D3I3	0	47.6	6.29	-0.128	CytoplasmicMemrane	MXAN_4622	WP_011554617.1	[G]	c.37
Q1DCC4	0	50.2	9.19	0.013	CytoplasmicMemrane	MXAN_1442	WP_011551558.1	[C]	c.3
Q1DBP6	0	96	8.27	-0.145	CytoplasmicMemrane	MXAN_1675	WP_011551786.1	[I]	c.2,c.112
Q1CVH2	0	72.8	9.11	-0.249	CytoplasmicMemrane	MXAN_7498	WP_011557400.1	[O]	c.14
Q1D0V6	0	26.2	10.52	0.057	CytoplasmicMemrane	MXAN_5578	WP_011555532.1	[I]	c.112
Q1D744	0	28.3	9.85	0.240	CytoplasmicMemrane	MXAN_3330	WP_011553365.1	[I]	c.112
Q1D6M0	0	46.4	9.07	-0.009	CytoplasmicMemrane	MXAN_3509	WP_011553539.1	[U]	b.87
Q1D9N1	0	132.8	5.15	-0.236	CytoplasmicMemrane	MXAN_2422	WP_011552497.1	[U]	b.70
Q1D997	0	59.2	6.98	0.270	CytoplasmicMemrane	MXAN_2557	WP_011552627.1	[KO]	b.36
Q1CYQ9	0	48	8.21	0.121	CytoplasmicMemrane	MXAN_6339	WP_011556272.1	[O]	a.45
Q1CYU3	0	51.4	6.93	0.243	CytoplasmicMemrane	MXAN_6305	WP_011556238.1	[O]	a.118
Q1D7E0	0	34.6	5.95	-0.313	CytoplasmicMemrane	MXAN_3234	WP_011553279.1		a.118
Q1D6J0	0	29.3	7.72	-0.164	CytoplasmicMemrane	MXAN_3540	WP_011553569.1	[C]	a.1,d.15
Q1D4W8	0	155.6	6.65	-0.328	Cytoplasmic	MXAN_4130	WP_081436821.1	[R]
Q1DG42	0	62.7	5.85	-0.278	Cytoplasmic	MXAN_0098	WP_011550245.1	[V]
Q1DEQ6	0	63.9	6.29	-0.389	Cytoplasmic	MXAN_0599	WP_011550730.1	[V]
Q1DDS7	0	24.9	7.8	-0.445	Cytoplasmic	MXAN_0935	WP_020478154.1	[T]
Q1DCW9	0	52.3	6.74	-0.187	Cytoplasmic	MXAN_1245	WP_020478237.1	[T]
Q1DEC3	0	41.2	5.49	-0.083	Cytoplasmic	MXAN_0734	WP_020478996.1	[T]
Q1CWZ4	0	71.8	6.58	0.069	Cytoplasmic	MXAN_6964	WP_020480737.1	[T]
Q1DC46	0	40.1	9.16	-0.455	Cytoplasmic	MXAN_1525	WP_026113815.1	[T]
Q1CXF8	0	47.9	5.64	-0.311	Cytoplasmic	MXAN_6798	WP_011556723.1	[S]
Q1D5V5	0	55.7	9.52	-0.327	Cytoplasmic	MXAN_3786	WP_026114122.1	[S]
Q1D6I0	0	68.4	5.91	-0.162	Cytoplasmic	MXAN_3550	WP_011553579.1	[S]
Q1D2Q6	0	14.1	4.63	-0.260	Cytoplasmic	MXAN_4910	WP_011554891.1	[R]
Q1D069	0	35.4	8.68	-0.038	Cytoplasmic	MXAN_5817	WP_026113791.1	[P]
Q1DA21	0	23.4	5.49	-0.172	Cytoplasmic	MXAN_2281	WP_011552357.1	[P]
Q1DD55	0	20.1	4.49	-0.234	Cytoplasmic	MXAN_1158	WP_026114149.1	[O]
Q1D050	0	78	6.64	-0.530	Cytoplasmic	MXAN_5836	WP_026113792.1	[O]
Q1D394	0	68.9	9.25	-0.087	Cytoplasmic	MXAN_4717	WP_043612864.1	[O]
Q1D4N7	0	48	10.01	-0.337	Cytoplasmic	MXAN_4211	WP_011554214.1
Q1D9V9	0	40.8	5.95	-0.300	Cytoplasmic	MXAN_2344	WP_011552419.1
Q1D3M8	0	22.5	6.35	-0.066	Cytoplasmic	MXAN_4577	WP_011554572.1
Q1D3K3	0	37.1	6.15	-0.315	Cytoplasmic	MXAN_4602	WP_011554597.1
Q1D4U1	0	37.1	6.47	-0.559	Cytoplasmic	MXAN_4157	WP_011554160.1
Q1DG92	0	13.3	4.41	-0.192	Cytoplasmic	MXAN_0048	WP_011550197.1
Q1DAK7	0	39.6	9.8	-0.238	Cytoplasmic	MXAN_2087	WP_011552171.1
Q1DBU5	0	22	5.31	-0.103	Cytoplasmic	MXAN_1626	WP_011551737.1
Q1DFZ6	0	101.2	9.26	-0.309	Cytoplasmic	MXAN_0144	WP_011550291.1
Q1DC60	0	43.2	5.48	-0.371	Cytoplasmic	MXAN_1511	WP_011551622.1
Q1D4R8	0	53.2	6.27	-0.167	Cytoplasmic	MXAN_4180	WP_020478845.1
Q1D4U8	0	40.8	8.28	-0.165	Cytoplasmic	MXAN_4150	WP_011554153.1
Q1CYY5	0	71.3	9.58	-0.274	Cytoplasmic	MXAN_6259	WP_011556201.1
Q1CZP9	0	23.8	8.53	-0.533	Cytoplasmic	MXAN_5989	WP_011555938.1
Q1D822	0	109.1	4.79	-0.533	Cytoplasmic	MXAN_2992	WP_074960207.1	[M]
Q1D036	0	36.1	7.43	-0.230	Cytoplasmic	MXAN_5850	WP_026113795.1	[M]
Q1DB17	0	51.2	7.11	-0.169	Cytoplasmic	MXAN_1912	WP_020478549.1	[M]
Q1D5Q8	0	85.2	6.81	-0.173	Cytoplasmic	MXAN_3833	WP_020478121.1	[L]
Q1D1W7	0	66.8	7.55	-0.248	Cytoplasmic	MXAN_5203	WP_020479172.1	[L]
Q1DCK6	0	34.4	6.28	-0.297	Cytoplasmic	MXAN_1360	WP_011551477.1	[K]
Q1CVS0	0	53.2	5	0.052	Cytoplasmic	MXAN_7396	WP_026114268.1	[KT]
Q1D7G8	0	84.7	9.01	-0.364	Cytoplasmic	MXAN_3204	WP_026114158.1	[KT]
Q1DF58	0	31.8	10.51	-0.370	Cytoplasmic	MXAN_0445	WP_020478417.1	[K]
Q1DCK7	0	38.2	6.09	-0.388	Cytoplasmic	MXAN_1359	WP_011551476.1	[K]
Q1D6H1	0	59	6.13	-0.339	Cytoplasmic	MXAN_3559	WP_044277756.1	[J]
Q1D047	0	94.9	7.34	-0.190	Cytoplasmic	MXAN_5839	WP_011555790.1	[J]
Q1DC82	0	105.9	7.59	-0.278	Cytoplasmic	MXAN_1484	WP_026113818.1	[J]
Q1CVF8	0	5.9	12.48	-1.598	Cytoplasmic	MXAN_7512	WP_002637840.1	[J]
Q1D366	0	92.6	6.65	-0.299	Cytoplasmic	MXAN_4745	WP_020478485.1	[J]
Q1DG85	0	46.7	9.11	-0.272	Cytoplasmic	MXAN_0055	WP_011550204.1	[I]
Q1DG18	0	49.5	7.58	-0.272	Cytoplasmic	MXAN_0122	WP_026113915.1	[H]
Q1DCT2	0	45.9	5.87	-0.046	Cytoplasmic	MXAN_1284	WP_020478229.1	[E]
Q1D227	0	35.7	9.41	-0.575	Cytoplasmic	MXAN_5143	WP_011555114.1	[D]	a.118
Q1DCT1	0	68.4	6.32	-0.361	Cytoplasmic	MXAN_1285	WP_020478228.1	[C]
Q1DEA4	0	22.2	7.65	-0.045	Cytoplasmic	MXAN_0753	WP_020478995.1	[CH]
Q1DEA7	0	40.2	7.81	-0.547	Cytoplasmic	MXAN_0750	WP_011550876.1	[O]	g.54,b.4,a.2
Q1DG00	0	52.9	10.21	-0.438	Cytoplasmic	MXAN_0140	WP_011550287.1		e.8
Q1D5U4	0	41.7	6.89	-0.266	Cytoplasmic	MXAN_3797	WP_011553809.1	[I]	e.6,a.29
Q1D845	0	42.4	5.9	-0.265	Cytoplasmic	MXAN_2969	WP_011553025.1	[I]	e.6,a.29
Q1CVZ9	0	60.7	7.02	-0.249	Cytoplasmic	MXAN_7311	WP_011557230.1	[I]	e.6,a.29
Q1D4E4	0	40.9	6.33	-0.038	Cytoplasmic	MXAN_4304	WP_011554307.1	[I]	e.6,a.29
Q1DAZ9	0	22	6.92	-0.161	Cytoplasmic	MXAN_1930	WP_011552029.1	[L]	e.49
Q1D7U6	0	25.1	9.6	-0.108	Cytoplasmic	MXAN_3074	WP_011553124.1	[J]	e.24
Q1CWG2	0	56.7	6.55	-0.085	Cytoplasmic	MXAN_7148	WP_011557067.1	[I]	e.23
Q1DA16	0	81.9	7.28	-0.403	Cytoplasmic	MXAN_2286	WP_011552362.1	[O]	d.92
Q1D7L0	0	78.4	7.05	-0.470	Cytoplasmic	MXAN_3160	WP_011553209.1	[O]	d.92
Q1CWK6	0	72.8	6.57	-0.488	Cytoplasmic	MXAN_7104	WP_011557023.1	[O]	d.92
Q1D3Y3	0	40.3	4.72	-0.139	Cytoplasmic	MXAN_4469	WP_011554467.1	[NW]	d.92,a.118
Q1DD17	0	98.7	6.81	-0.198	Cytoplasmic	MXAN_1197	WP_011551316.1	[E]	d.92,b.98
Q1D9P2	0	50.1	5.52	0.099	Cytoplasmic	MXAN_2411	WP_011552486.1	[C]	d.87,c.3
Q1DA24	0	86.9	6.32	0.031	Cytoplasmic	MXAN_2278	WP_011552354.1	[E]	d.81,d.58,c.73,c.2
Q1D259	0	38.1	7.96	-0.060	Cytoplasmic	MXAN_5110	WP_011555084.1	[E]	d.81,c.2
Q1D2Q7	0	44.3	7.27	0.035	Cytoplasmic	MXAN_4909	WP_011554890.1	[M]	d.68
Q1D6E3	0	72.5	6.71	-0.415	Cytoplasmic	MXAN_3591	WP_011553616.1	[J]	d.67,d.15,d.104,c.51
Q1D565	0	33	7.15	-0.419	Cytoplasmic	MXAN_4029	WP_011554038.1	[T]	d.58,b.26
Q1D911	0	39.5	5.47	0.016	Cytoplasmic	MXAN_2643	WP_011552713.1	[T]	d.58,d.110
Q1CVV3	0	72.5	5.68	-0.014	Cytoplasmic	MXAN_7362	WP_011557275.1	[KT]	d.58,a.24,c.23
Q1DBP5	0	69.3	7.01	-0.259	Cytoplasmic	MXAN_1676	WP_011551787.1	[C]	d.58,d.145
Q1CXX8	0	51.6	7.14	-0.201	Cytoplasmic	MXAN_6627	WP_011556553.1	[T]	d.52,c.23
Q1D416	0	46.5	6.81	-0.151	Cytoplasmic	MXAN_4436	WP_011554435.1		d.52
Q1D5A9	0	40.1	7.56	-0.116	Cytoplasmic	MXAN_3984	WP_011553994.1	[O]	d.43
Q1D0V9	0	53.2	7.02	-0.260	Cytoplasmic	MXAN_5575	WP_011555529.1	[H]	d.41,c.1
Q1D3Z3	0	31.5	9.17	-0.070	Cytoplasmic	MXAN_4459	WP_011554457.1	[H]	d.41,c.1
Q1D230	0	8.1	9.63	-0.482	Cytoplasmic	MXAN_5139	WP_011555112.1	[J]	d.325
Q1DDJ9	0	131.1	6.27	-0.180	Cytoplasmic	MXAN_1013	WP_011551134.1	[KL]	d.315,c.37,b.34
Q1D568	0	65.2	6.49	-0.032	Cytoplasmic	MXAN_4026	WP_011554035.1	[L]	d.292,d.14,d.122
Q1D9K8	0	49.5	4.77	-0.083	Cytoplasmic	MXAN_2445	WP_011552520.1	[N]	d.252,b.139
Q1D2G5	0	14.3	7.24	-0.268	Cytoplasmic	MXAN_5002	WP_002634235.1	[O]	d.224
Q1DB10	0	47.1	6.48	-0.266	Cytoplasmic	MXAN_1919	WP_011552019.1		d.212
Q1D422	0	40.8	7.02	-0.298	Cytoplasmic	MXAN_4430	WP_011554429.1	[T]
Q1DDE8	0	25.1	7.24	-0.490	Cytoplasmic	MXAN_1065	WP_011551185.1	[J]	d.204
Q1D242	0	57.2	6.24	-0.109	Cytoplasmic	MXAN_5127	WP_011555100.1	[E]	d.178
Q1D6K2	0	46.8	6.7	-0.066	Cytoplasmic	MXAN_3527	WP_011553557.1	[HQ]	d.161
Q1D6P0	0	59.8	6.74	-0.218	Cytoplasmic	MXAN_3488	WP_011553519.1	[G]	d.157
Q1DBZ3	0	42.3	6.35	-0.137	Cytoplasmic	MXAN_1578	WP_011551689.1	[C]	d.157
Q1DDB0	0	51.5	8.16	-0.061	Cytoplasmic	MXAN_1103	WP_011551223.1	[F]	d.153,c.61
Q1D9Y8	0	65	10.65	-1.044	Cytoplasmic	MXAN_2315	WP_011552390.1	[T]	d.144
Q1DAQ2	0	39.4	5.69	-0.422	Cytoplasmic	MXAN_2042	WP_011552126.1	[R]	d.144
Q1CZY9	0	40.5	9.22	-0.274	Cytoplasmic	MXAN_5897	WP_011555848.1	[R]	d.144
Q1D0T3	0	33.6	5.76	0.065	Cytoplasmic	MXAN_5601	WP_011555555.1	[MR]	d.142,c.30
Q1D9H0	0	70.4	8.24	-0.337	Cytoplasmic	MXAN_2483	WP_011552555.1	[L]	d.14,d.122,e.11
Q1DDN1	0	40	8.78	-0.227	Cytoplasmic	MXAN_0981	WP_011551102.1	[PR]	d.129,b.33
Q1CXR4	0	86.7	6.07	-0.056	Cytoplasmic	MXAN_6692	WP_011556617.1	[T]	d.122,a.24,d.58,b.40,a.30
Q1CXN0	0	38.1	5.63	-0.174	Cytoplasmic	MXAN_6726	WP_011556651.1	[K]	d.110
Q1DA72	0	42.1	6.7	-0.152	Cytoplasmic	MXAN_2230	WP_011552306.1	[KT]	d.110,a.4
Q1DFH7	0	43.7	7.25	-0.242	Cytoplasmic	MXAN_0316	WP_011550460.1	[R]	d.108
Q1D5Z4	0	43.9	8.82	-0.228	Cytoplasmic	MXAN_3747	WP_011553760.1		d.108
Q1D435	0	29.6	6.24	-0.157	Cytoplasmic	MXAN_4417	WP_011554416.1		d.108
Q1DA04	0	52.7	6.37	-0.369	Cytoplasmic	MXAN_2298	WP_011552374.1	[J]	d.104,b.40
Q1D7S0	0	38.1	5.73	-0.411	Cytoplasmic	MXAN_3100	WP_011553150.1	[J]	d.104
Q1D393	0	41.7	9.41	0.171	Cytoplasmic	MXAN_4718	WP_011554705.1	[M]	c.87
Q1DEM9	0	53	8.48	-0.130	Cytoplasmic	MXAN_0626	WP_011550757.1	[I]	c.82
Q1D4L9	0	45.6	5.52	0.118	Cytoplasmic	MXAN_4229	WP_011554232.1	[E]	c.82
Q1D7K8	0	61.5	7.03	-0.171	Cytoplasmic	MXAN_3162	WP_011553211.1	[C]	c.8
Q1D264	0	32	7.61	0.234	Cytoplasmic	MXAN_5105	WP_011555079.1	[E]	c.73
Q1D6P2	0	30.2	8.51	-0.299	Cytoplasmic	MXAN_3486	WP_011553517.1	[Q]	c.69
Q1D4F8	0	29.1	5.94	-0.149	Cytoplasmic	MXAN_4290	WP_011554293.1	[Q]	c.69
Q1DFY2	0	27.3	6.3	0.202	Cytoplasmic	MXAN_0158	WP_011550305.1	[HR]	c.69
Q1D696	0	45.7	6.81	0.071	Cytoplasmic	MXAN_3640	WP_011553658.1	[H]	c.67
Q1D345	0	44.6	7.69	-0.057	Cytoplasmic	MXAN_4766	WP_011554753.1	[E]	c.67
Q1D8D2	0	55.5	8.22	-0.099	Cytoplasmic	MXAN_2880	WP_011552941.1	[E]	c.67
Q1DCD4	0	36.2	7.17	-0.082	Cytoplasmic	MXAN_1432	WP_011551549.1	[E]	c.67
Q1D442	0	36.5	6.42	-0.329	Cytoplasmic	MXAN_4410	WP_011554409.1	[V]	c.66
Q1DCG5	0	48.1	7.31	-0.165	Cytoplasmic	MXAN_1401	WP_011551518.1	[J]	c.66,a.79
Q1DD74	0	30.7	4.63	-0.119	Cytoplasmic	MXAN_1139	WP_011551259.1	[J]	c.66
Q1D600	0	46.7	7.47	-0.239	Cytoplasmic	MXAN_3739	WP_011553754.1	[J]	c.66
Q1D6K4	0	24.7	8.54	0.044	Cytoplasmic	MXAN_3525	WP_011553555.1	[H]	c.66
Q1DEH3	0	22.2	5.27	-0.139	Cytoplasmic	MXAN_0682	WP_011550812.1	[H]	c.66
Q1D294	0	34.3	8.18	-0.041	Cytoplasmic	MXAN_5075	WP_011555049.1	[F]	c.61
Q1D5W3	0	81.5	8.29	-0.062	Cytoplasmic	MXAN_3778	WP_011553791.1	[O]	c.55,b.130
Q1D7Z8	0	65.5	6.11	-0.074	Cytoplasmic	MXAN_3016	WP_011553072.1	[O]	c.55,b.130
Q1DE04	0	46.1	5.78	-0.174	Cytoplasmic	MXAN_0858	WP_011550979.1	[O]	c.55
Q1D1K0	0	100.2	7.03	-0.165	Cytoplasmic	MXAN_5323	WP_011555288.1	[O]	c.55
Q1D6S2	0	32	9.19	-0.024	Cytoplasmic	MXAN_3454	WP_011553487.1	[C]	c.43
Q1D1I7	0	138.8	6.9	-0.208	Cytoplasmic	MXAN_5336	WP_011555301.1	[ER]	c.4,c.25,b.43
Q1D8W2	0	40.1	8.28	-0.058	Cytoplasmic	MXAN_2694	WP_011552762.1	[U]	c.37
Q1D060	0	78.8	6.65	-0.628	Cytoplasmic	MXAN_5826	WP_011555777.1	[T]	c.37
Q1D0K5	0	73.4	8.35	-0.284	Cytoplasmic	MXAN_5680	WP_011555633.1	[T]	c.37
Q1D4Q2	0	49.5	6.04	-0.213	Cytoplasmic	MXAN_4196	WP_011554199.1	[T]	c.37,e.62,c.23
Q1D735	0	72.3	6.28	-0.405	Cytoplasmic	MXAN_3339	WP_011553374.1	[R]	c.37
Q1D5A7	0	54.8	7.03	-0.280	Cytoplasmic	MXAN_3986	WP_011553996.1	[R]	c.37
Q1D9W7	0	62.1	6.3	-0.156	Cytoplasmic	MXAN_2336	WP_011552411.1	[P]	c.37,b.44,b.34
Q1DD59	0	28.2	6.71	-0.069	Cytoplasmic	MXAN_1154	WP_011551274.1	[O]	c.37
Q1D260	0	36.4	7.09	0.201	Cytoplasmic	MXAN_5109	WP_011555083.1		c.37
Q1D9L1	0	47.8	5.62	-0.121	Cytoplasmic	MXAN_2442	WP_011552517.1	[NU]	c.37
Q1CWD4	0	55	9.39	0.121	Cytoplasmic	MXAN_7176	WP_011557095.1	[NWU]	c.37
Q1DBY0	0	127.9	7.93	-0.413	Cytoplasmic	MXAN_1591	WP_011551702.1	[L]	c.37
Q1D8K5	0	47.8	7.23	-0.137	Cytoplasmic	MXAN_2801	WP_011552868.1	[L]	c.37,a.80
Q1DC55	0	87.1	6.64	-0.345	Cytoplasmic	MXAN_1516	WP_011551627.1	[L]	c.37
Q1D8K6	0	37	7.49	-0.045	Cytoplasmic	MXAN_2800	WP_011552867.1	[L]	c.37
Q1D8L1	0	80.8	7.88	-0.177	Cytoplasmic	MXAN_2795	WP_011552862.1	[L]	c.37
Q1D922	0	79.2	5.81	-0.405	Cytoplasmic	MXAN_2632	WP_011552702.1	[L]	c.37,a.2
Q1DAU6	0	77.5	8.03	-0.440	Cytoplasmic	MXAN_1992	WP_011552082.1	[L]	c.37
Q1D9R5	0	190	8.02	-0.197	Cytoplasmic	MXAN_2388	WP_011552463.1	[L]	c.37
Q1D6Q4	0	76.8	6.47	-0.210	Cytoplasmic	MXAN_3472	WP_011553505.1	[L]	c.37
Q1DEC0	0	111.9	5.9	-0.175	Cytoplasmic	MXAN_0737	WP_011550863.1	[KL]	c.37
Q1D0P8	0	47	7.02	-0.223	Cytoplasmic	MXAN_5636	WP_011555590.1	[K]	c.37,b.40,a.140
Q1D936	0	47	6.99	-0.088	Cytoplasmic	MXAN_2618	WP_011552688.1	[F]	c.37
Q1DAP0	0	25	7.66	-0.262	Cytoplasmic	MXAN_2054	WP_011552138.1	[F]	c.37
Q1D7Z0	0	23	9.76	-0.191	Cytoplasmic	MXAN_3024	WP_011553080.1	[D]	c.37
Q1DEM0	0	35.2	5.69	-0.028	Cytoplasmic	MXAN_0635	WP_011550766.1	[DN]	c.37
Q1CZW7	0	33.4	8.03	0.083	Cytoplasmic	MXAN_5919	WP_011555870.1	[C]	c.31,c.26
Q1D6J6	0	59.4	8.5	-0.196	Cytoplasmic	MXAN_3533	WP_011553563.1	[CH]	c.3
Q1CZH6	0	35.2	6.92	-0.034	Cytoplasmic	MXAN_6062	WP_011556011.1	[E]	c.27,a.46
Q1D532	0	32.5	7.78	-0.188	Cytoplasmic	MXAN_4063	WP_011554070.1	[R]	c.26
Q1D3Z2	0	142.8	8.31	-0.425	Cytoplasmic	MXAN_4460	WP_011554458.1	[J]	c.26,b.51,a.27,a.2
Q1D5W6	0	57.2	6.81	-0.127	Cytoplasmic	MXAN_3775	WP_011553788.1	[F]	c.26,c.23,d.52
Q1CZW6	0	28.7	7.05	-0.156	Cytoplasmic	MXAN_5920	WP_011555871.1	[C]	c.26
Q1D4V4	0	30.5	5.3	0.077	Cytoplasmic	MXAN_4144	WP_011554147.1	[T]	c.23
Q1DF43	0	27.4	5.08	0.260	Cytoplasmic	MXAN_0460	WP_011550593.1	[T]	c.23
Q1CYV2	0	15	5.85	-0.284	Cytoplasmic	MXAN_6296	WP_011556229.1	[KT]	c.23
Q1DC44	0	37.8	9.1	-0.231	Cytoplasmic	MXAN_1527	WP_011551638.1	[M]	c.2
Q1DAY8	0	34.7	9.44	-0.209	Cytoplasmic	MXAN_1947	WP_011552040.1	[M]	c.2
Q1D3J2	0	38.1	7.21	-0.260	Cytoplasmic	MXAN_4613	WP_011554608.1	[M]	c.2
Q1D341	0	25.7	7.96	0.135	Cytoplasmic	MXAN_4770	WP_011554757.1	[I]	c.2
Q1D048	0	27.4	6.79	0.253	Cytoplasmic	MXAN_5838	WP_011555789.1	[I]	c.2
Q1DD42	0	58.6	7.66	-0.383	Cytoplasmic	MXAN_1171	WP_011551291.1	[I]	d.211
Q1D1W3	0	25.2	7.05	0.213	Cytoplasmic	MXAN_5208	WP_011555176.1	[I]	c.2
Q1D8Z9	0	46.7	7.14	0.082	Cytoplasmic	MXAN_2655	WP_011552725.1	[H]	c.2,a.151,d.58
O30612	0	22.3	6.55	-0.094	Cytoplasmic	MXAN_6438	WP_011556370.1	[O]	c.14
Q1D5V2	0	23.4	5.25	0.097	Cytoplasmic	MXAN_3789	WP_011553802.1	[I]	c.124
Q1D8Z7	0	27.4	4.88	-0.041	Cytoplasmic	MXAN_2657	WP_011552727.1	[H]	c.113
Q1CWT1	0	30.6	5.9	-0.104	Cytoplasmic	MXAN_7029	WP_011556948.1		c.108
Q1D8Y9	0	27.9	6.19	-0.348	Cytoplasmic	MXAN_2665	WP_011552735.1		c.108
Q1D7V8	0	24.8	5.66	0.021	Cytoplasmic	MXAN_3057	WP_011553112.1	[C]	c.108
Q1D3K8	0	63.1	5.87	-0.237	Cytoplasmic	MXAN_4597	WP_011554592.1	[R]	c.1,c.23
Q1D1Z8	0	56.6	6.32	-0.373	Cytoplasmic	MXAN_5172	WP_011555143.1	[O]	c.1
Q1CXM5	0	31.9	8.05	0.241	Cytoplasmic	MXAN_6731	WP_011556656.1	[ME]	c.1
Q1DDB8	0	30	7.44	-0.128	Cytoplasmic	MXAN_1095	WP_011551215.1	[M]	c.1
Q1D5V7	0	51.5	7.47	-0.235	Cytoplasmic	MXAN_3784	WP_011553797.1	[J]	c.1
Q1DCV9	0	37.7	5.99	-0.221	Cytoplasmic	MXAN_1257	WP_011551374.1	[H]	c.1
Q1DEJ6	0	64.3	8.27	-0.270	Cytoplasmic	MXAN_0659	WP_011550790.1	[R]	b.92
Q1DA79	0	64.7	7.71	-0.168	Cytoplasmic	MXAN_2223	WP_011552299.1	[Q]	b.92
Q1CYT7	0	45.6	5.82	0.049	Cytoplasmic	MXAN_6311	WP_011556244.1	[FR]	b.92
Q1D251	0	47	6.74	0.081	Cytoplasmic	MXAN_5118	WP_011555092.1	[FR]	b.92
Q1D406	0	24.7	8.82	-0.371	Cytoplasmic	MXAN_4446	WP_011554445.1	[KT]	b.87
Q1D511	0	42.5	6.64	-0.136	Cytoplasmic	MXAN_4084	WP_011554091.1	[T]	b.82
Q1DDU3	0	19.9	6.42	-0.494	Cytoplasmic	MXAN_0919	WP_011551040.1	[R]	b.82
Q1CW03	0	50.3	8.07	-0.446	Cytoplasmic	MXAN_7307	WP_011557226.1	[Q]	b.82
Q1CZX3	0	55	4.89	-0.389	Cytoplasmic	MXAN_5913	WP_011555864.1	[S]	b.80
Q1D4B8	0	23	5.06	-0.632	Cytoplasmic	MXAN_4331	WP_011554333.1	[O]	b.73,h.1
Q1CX11	0	17.3	5.59	0.036	Cytoplasmic	MXAN_6947	WP_011556868.1	[T]	b.40
Q1D4N8	0	130.2	9.86	-0.733	Cytoplasmic	MXAN_4210	WP_011554213.1	[K]	b.40
Q1DDZ8	0	23.3	9.38	-0.219	Cytoplasmic	MXAN_0864	WP_011550985.1	[O]	a.45
Q1CY02	0	25.1	6.81	-0.655	Cytoplasmic	MXAN_6602	WP_011556529.1	[O]	a.45
Q1D324	0	25.3	6.09	-0.016	Cytoplasmic	MXAN_4787	WP_011554774.1	[KT]	a.4,c.23
Q1CZQ9	0	29.6	5.24	-0.103	Cytoplasmic	MXAN_5979	WP_011555928.1		a.287
Q1D342	0	8.8	4.12	-0.263	Cytoplasmic	MXAN_4769	WP_011554756.1	[I]	a.28
Q1D4L6	0	45.7	5.38	-0.396	Cytoplasmic	MXAN_4232	WP_011554235.1	[T]	a.211,c.23
Q1D7R9	0	76.7	7.14	-0.144	Cytoplasmic	MXAN_3101	WP_011553151.1	[J]	a.211
Q1DC61	0	25.5	5.83	-0.722	Cytoplasmic	MXAN_1510	WP_011551621.1	[K]	a.177
Q1D7F6	0	20.5	6.54	-0.196	Cytoplasmic	MXAN_3218	WP_011553263.1	[R]	a.118
Q1D9I8	0	35.4	6.54	-0.522	Cytoplasmic	MXAN_2465	WP_011552537.1	[R]	a.118
Q1D5Q3	0	73.6	5.83	0.037	Cytoplasmic	MXAN_3838	WP_011553850.1	[R]	a.118
Q1D364	0	48.9	5.36	-0.267	Cytoplasmic	MXAN_4747	WP_011554734.1		a.118
Q1D2U7	0	15.9	5.24	-0.619	Unknown	MXAN_4868	WP_020478881.1
Q1D5R1	0	35.9	6.23	-0.148	Unknown	MXAN_3830	WP_011553842.1
Q1D8Z4	0	71.2	5.14	-0.404	Unknown	MXAN_2660	WP_011552730.1
Q1D5W5	0	23.8	5.17	-0.586	Unknown	MXAN_3776	WP_011553789.1
Q1CZF4	0	16.6	5.8	-0.367	Unknown	MXAN_6084	WP_011556033.1
Q1D4M7	0	16.6	8.12	-0.045	Unknown	MXAN_4221	WP_011554224.1
Q1D2L1	0	9.9	5.1	-0.506	Unknown	MXAN_4956	WP_011554934.1
Q1D9B5	0	29.5	5.01	-0.083	Unknown	MXAN_2539	WP_011552609.1
Q1CXY3	0	17.1	9.14	-0.871	Unknown	MXAN_6622	WP_011556548.1
Q1D439	0	51.4	6.35	-0.179	Unknown	MXAN_4413	WP_011554412.1
Q1CZ17	0	40.4	8.35	-0.486	Unknown	MXAN_6225	WP_011556169.1
Q1D1I9	0	27.7	10.7	-0.648	Unknown	MXAN_5334	WP_011555299.1
Q1D638	0	27.3	8.69	-0.326	Unknown	MXAN_3698	WP_011553716.1
Q1D2E0	0	38.1	8.18	-0.887	Unknown	MXAN_5028	WP_011555004.1
Q1CVX8	0	26.7	5.85	-0.082	Unknown	MXAN_7332	WP_011557251.1
Q1D8T6	0	10.5	8.63	-0.172	Unknown	MXAN_2720	WP_011552787.1
Q1D2U9	0	22	6.55	0.278	Unknown	MXAN_4866	WP_011554849.1
Q1DCM4	0	48	5.16	-0.261	Unknown	MXAN_1342	WP_011551459.1
Q1D1D6	0	9.3	4.88	-0.148	Unknown	MXAN_5390	WP_011555352.1
Q1D4W1	0	11.7	8.32	-0.436	Unknown	MXAN_4137	WP_011554140.1
Q1CVQ9	0	25.9	5.49	-0.195	Unknown	MXAN_7408	WP_011557319.1
Q1CZV5	0	74.2	5.43	-0.439	Unknown	MXAN_5931	WP_026114251.1
Q1CVW3	0	21.3	8.16	-0.096	Unknown	MXAN_7352	WP_011557265.1
Q1DF54	0	38	9.17	-0.251	Unknown	MXAN_0449	WP_020478415.1
Q1DDE6	0	32.5	6.33	-0.292	Unknown	MXAN_1067	WP_011551187.1
Q1D2Q4	0	77.2	4.74	-0.547	Unknown	MXAN_4912	WP_020478885.1
Q1DF57	0	50.1	5.52	-0.101	Unknown	MXAN_0446	WP_011550579.1
Q1D019	0	53.3	7.28	-0.468	Unknown	MXAN_5867	WP_026113798.1
Q1D1K2	0	22.7	6.54	-0.147	Unknown	MXAN_5321	WP_011555286.1
Q1D621	0	24.7	8.34	-0.524	Unknown	MXAN_3716	WP_011553733.1
Q1DEJ7	0	21.3	6.95	-0.223	Unknown	MXAN_0658	WP_011550789.1
Q1D8T7	0	14.7	8.62	-0.189	Unknown	MXAN_2719	WP_011552786.1
Q1DFQ7	0	15.7	5.5	-0.356	Unknown	MXAN_0235	WP_011550380.1
Q1D959	0	38.8	4.63	-0.268	Unknown	MXAN_2595	WP_011552665.1
Q1DCE0	0	27	9.82	-0.132	Unknown	MXAN_1426	WP_011551543.1
Q1CVQ8	0	11.6	9.98	0.839	Unknown	MXAN_7409	WP_011557320.1
Q1D0A0	0.001	45.1	8.85	0.309	CytoplasmicMemrane	MXAN_5786	WP_011555737.1	[NWU]
Q1D5T0	0.001	52.5	5.68	-0.279	Cytoplasmic	MXAN_3811	WP_011553823.1	[T]	c.37,e.62,c.23
Q1D828	0.001	49.9	5.33	-0.158	Cytoplasmic	MXAN_2986	WP_011553042.1	[O]	c.37
Q1D1U1	0.001	45.8	10.05	-0.126	Cytoplasmic	MXAN_5230	WP_011555197.1	[L]	c.37
Q1D4E6	0.001	95.7	6.99	-0.269	Cytoplasmic	MXAN_4302	WP_011554305.1	[C]	c.3
Q1D018	0.002	57	6.48	-0.241	CytoplasmicMemrane	MXAN_5868	WP_011555819.1	[IQ]	c.95
Q1D7B6	0.002	23.4	9.54	0.132	CytoplasmicMemrane	MXAN_3258	WP_011553303.1	[V]	c.37
Q1CXQ1	0.002	60.8	9.69	-0.148	Cytoplasmic	MXAN_6705	WP_011556630.1	[NW]	c.37
Q1D0I0	0.002	48.2	7.05	-0.079	Cytoplasmic	MXAN_5705	WP_011555657.1	[FR]	a.4
Q1CVN1	0.003	113.8	5.94	0.277	CytoplasmicMemrane	MXAN_7437	WP_011557345.1	[P]	f.35,d.225,d.58
Q1D9Y6	0.003	102.5	5.87	-0.101	CytoplasmicMemrane	MXAN_2317	WP_011552392.1	[T]	d.122,d.110,c.23,a.30,a.24
Q1D8M1	0.003	119.2	6.51	-0.286	CytoplasmicMemrane	MXAN_2785	WP_011552852.1	[T]	d.122,d.110,c.23,a.30
Q1D4K2	0.004	44	6.6	-0.123	CytoplasmicMemrane	MXAN_4246	WP_011554249.1	[T]	d.122,a.1,a.30
Q1D7K1	0.004	32	8.12	0.764	Unknown	MXAN_3169	WP_011553218.1	[L]
Q1D5Q4	0.004	75.4	5.14	-0.185	Unknown	MXAN_3837	WP_011553849.1	[T]	b.82,a.118
Q1D930	0.004	44.1	6.05	-0.367	Unknown	MXAN_2624	WP_011552694.1		b.1
Q1CX67	0.004	48.4	6.11	-0.104	Unknown	MXAN_6891	WP_011556814.1	[O]	a.45,a.118
Q1D080	0.004	49	6.39	-0.157	Periplasmic	MXAN_5806	WP_011555757.1	[H]	d.128
Q1D9J0	0.004	76.4	5.54	0.365	CytoplasmicMemrane	MXAN_2463	WP_011552535.1	[U]
Q1D8S3	0.004	20.9	7.8	-0.096	CytoplasmicMemrane	MXAN_2733	WP_011552800.1	[C]	e.19
Q1DED0	0.004	47.9	6.29	-0.149	CytoplasmicMemrane	MXAN_0725	WP_011550853.1	[TH]	d.144
Q1DED5	0.004	92.7	5.97	-0.016	CytoplasmicMemrane	MXAN_0720	WP_011550848.1	[T]	d.122,d.110,a.30
Q1DC30	0.004	133.4	7.47	-0.147	CytoplasmicMemrane	MXAN_1541	WP_011551652.1	[KL]	c.37
Q1CXA4	0.004	24.4	5.02	-0.073	Cytoplasmic	MXAN_6852	WP_026114049.1	[S]
Q1D635	0.004	19.4	7.17	-0.630	Cytoplasmic	MXAN_3702	WP_020478138.1	[P]
Q1CXQ5	0.004	21.6	6.21	0.041	Cytoplasmic	MXAN_6701	WP_011556626.1
Q1DFS8	0.004	17.6	8.68	-0.160	Cytoplasmic	MXAN_0213	WP_011550359.1	[K]	d.58,a.4
Q1DDV0	0.004	54.3	6.84	-0.495	Cytoplasmic	MXAN_0912	WP_011551033.1	[E]	d.15,d.128
Q1DD43	0.004	16.1	9.94	-0.416	Cytoplasmic	MXAN_1170	WP_011551290.1	[R]	d.129
Q1D380	0.004	58.8	6.19	-0.568	Cytoplasmic	MXAN_4731	WP_011554718.1	[J]	d.104,b.40
Q1D3P1	0.004	37.1	6.47	-0.497	Cytoplasmic	MXAN_4564	WP_011554559.1	[C]	c.36
Q1DDC6	0.004	27.9	5.94	-0.278	Cytoplasmic	MXAN_1087	WP_011551207.1	[NW]	c.23,b.45
Q1DAW1	0.004	29.6	10.17	-0.014	Cytoplasmic	MXAN_1977	WP_011552067.1	[R]	c.2
Q1D4N5	0.004	25.3	7.23	-0.613	Cytoplasmic	MXAN_4213	WP_011554216.1	[H]	c.144
Q1D0F2	0.004	20.1	8.46	-0.131	Unknown	MXAN_5734	WP_011555685.1
Q1D315	0.004	41.5	4.78	-0.125	Unknown	MXAN_4796	WP_020478478.1
Q1CY82	0.005	21.7	9.64	-0.287	Unknown	MXAN_6518	WP_011556449.1	[M]
Q1CZJ5	0.005	57.4	6.81	-0.143	Periplasmic	MXAN_6043	WP_011555992.1	[T]	d.144
Q1DDB6	0.005	63.5	8.97	0.171	CytoplasmicMemrane	MXAN_1097	WP_011551217.1	[V]	f.37,c.37
P95333	0.005	27.4	4.93	-0.584	Cytoplasmic	MXAN_6672	WP_020478204.1	[O]
Q1D9W6	0.005	35.3	8.63	-0.512	Cytoplasmic	MXAN_2337	WP_011552412.1	[EH]	c.26
Q1D8T8	0.005	9.4	8.25	0.057	Unknown	MXAN_2718	WP_026113958.1
Q1D520	0.006	135.2	8.73	0.030	CytoplasmicMemrane	MXAN_4075	WP_011554082.1	[E]	d.92
Q1DCL0	0.006	60.9	7.46	-0.236	Cytoplasmic	MXAN_1356	WP_051072351.1	[J]
Q1CYQ7	0.006	37.8	6.02	-0.068	Cytoplasmic	MXAN_6341	WP_011556274.1	[E]	d.250,b.44
Q1D1J1	0.006	39.6	9.2	-0.069	Cytoplasmic	MXAN_5332	WP_011555297.1	[M]	c.87
Q1D262	0.006	48.4	6.93	-0.063	Cytoplasmic	MXAN_5107	WP_011555081.1	[E]	a.127
Q1DFV9	0.007	49	9.2	-0.270	Periplasmic	MXAN_0181	WP_011550328.1	[I]	c.3
Q1D7S2	0.009	43.1	6.76	-0.302	CytoplasmicMemrane	MXAN_3098	WP_011553148.1	[T]	d.122,d.110,a.30
Q1CYE1	0.009	39.2	8.68	-0.083	Cytoplasmic	MXAN_6459	WP_011556390.1	[J]	c.1
Q1DF81	0.01	39.7	6.47	0.027	Unknown	MXAN_0421	WP_011550555.1	[S]
Q1CZ98	0.01	53.3	8.21	-0.145	Cytoplasmic	MXAN_6144	WP_011556088.1	[C]	d.58,d.145
Q1D3K5	0.01	75.6	6.62	-0.221	Cytoplasmic	MXAN_4600	WP_011554595.1	[R]	c.1
Q1D282	0.01	22.5	6.79	0.348	Cytoplasmic	MXAN_5087	WP_011555061.1	[H]	c.1
Q1CYY1	0.01	49.4	6.25	-0.127	Cytoplasmic	MXAN_6263	WP_011556205.1	[E]	c.1

## Sheet: mx_002
Uniprot ID	avg.Exp. q-value	MW	PI	Gravy	sublocation	gene locus	protein accession	COG Class	Scop fold
Q1D6G3	0	49.4	9.5	0.137	CytoplasmicMemrane	MXAN_3570	WP_020478301.1
Q1D1M7	0	33	5.62	-0.279	Unknown	MXAN_5295
Q1CXK5	0	49.4	5.96	-0.091	OuterMemrane	MXAN_6751	WP_011556676.1
Q1D2D8	0	48.8	5.81	-0.029	OuterMemrane	MXAN_5030	WP_011555006.1	[M]	f.5
Q1D2E5	0	86.4	5.27	-0.241	OuterMemrane	MXAN_5023	WP_020478671.1	[P]
Q1D5X3	0	40.9	5.41	0.034	OuterMemrane	MXAN_3768	WP_011553781.1	[M]	b.70
Q1D9L4	0	28.9	8.13	0.026	OuterMemrane	MXAN_2439	WP_011552514.1	[U]
Q1DEY6	0	103.6	5.88	-0.218	OuterMemrane	MXAN_0518	WP_011550650.1	[P]	f.4,a.118
Q1DG37	0	16.5	7.99	0.058	Unknown	MXAN_0103	WP_020477944.1
Q1CVN0	0	37.9	6.18	0.146	Unknown	MXAN_7438	WP_044277723.1	[VM]
Q1CW90	0	52.6	5.92	-0.519	Unknown	MXAN_7220	WP_011557139.1	[E]	d.127
Q1D049	0	189	4.59	0.028	Unknown	MXAN_5837	WP_011555788.1		b.1
Q1D090	0	27.3	9.11	-0.158	Unknown	MXAN_5796	WP_011555747.1		a.274
Q1D0E7	0	19.2	6	-0.244	Unknown	MXAN_5739	WP_011555690.1
Q1D0I4	0	29.8	6.43	-0.394	Unknown	MXAN_5701	WP_011555653.1
Q1D0K0	0	30.7	8.46	-0.318	Unknown	MXAN_5685	WP_011555638.1
Q1D0Y3	0	47.7	5.22	-0.299	Unknown	MXAN_5551	WP_011555505.1	[S]	g.74
Q1D122	0	19.4	8.46	-0.403	Unknown	MXAN_5508	WP_011555466.1
Q1D139	0	26.9	6.33	-0.159	Unknown	MXAN_5491	WP_011555449.1		d.79
Q1D1X7	0	11	8.1	-0.210	Unknown	MXAN_5193	WP_011555164.1
Q1D2D2	0	48.2	8.12	-0.267	Unknown	MXAN_5036	WP_011555012.1	[NW]	a.118
Q1D3E7	0	37.2	9.28	-0.171	Unknown	MXAN_4660	WP_011554652.1
Q1D3G6	0	56.6	6.28	-0.122	Unknown	MXAN_4641	WP_011554633.1
Q1D3H5	0	23.6	8.18	-0.220	Unknown	MXAN_4632	WP_011554625.1
Q1D405	0	41	6.06	-0.205	Unknown	MXAN_4447	WP_011554446.1	[MO]	a.118
Q1D4B5	0	32.7	5.4	-0.102	Unknown	MXAN_4334	WP_011554336.1		b.70
Q1D4C0	0	22.7	9.45	-0.174	Unknown	MXAN_4329	WP_011554331.1
Q1D4U4	0	33.1	5.36	-0.151	Unknown	MXAN_4154	WP_011554157.1		a.118
Q1D4Z1	0	40.5	5.35	-0.369	Unknown	MXAN_4104	WP_011554110.1
Q1D571	0	19.4	9.45	-0.245	Unknown	MXAN_4023	WP_011554032.1
Q1D5A4	0	22.3	8.68	0.065	Unknown	MXAN_3989	WP_011553999.1
Q1D5N8	0	22.8	7.96	-0.097	Unknown	MXAN_3853	WP_011553865.1	[R]	d.17
Q1D618	0	55.7	5.43	-0.141	Unknown	MXAN_3719	WP_011553736.1	[M]	h.4
Q1D646	0	34.7	7.03	-0.396	Unknown	MXAN_3690	WP_011553708.1
Q1D6S8	0	37.9	5.63	0.145	Unknown	MXAN_3448	WP_011553481.1
Q1D7A0	0	13	4.81	0.021	Unknown	MXAN_3274	WP_011553319.1
Q1D7J9	0	40	9.1	-0.387	Unknown	MXAN_3171	WP_011553220.1	[O]	d.43
Q1D7R7	0	72.9	4.74	0.081	Unknown	MXAN_3103	WP_011553153.1		b.68
Q1D7R8	0	56.1	5.94	-0.092	Unknown	MXAN_3102	WP_011553152.1		b.70
Q1D8J2	0	90.9	5.49	-0.161	Unknown	MXAN_2814	WP_020478777.1	[M]
Q1D930	0	44.1	6.05	-0.367	Unknown	MXAN_2624	WP_011552694.1		b.1
Q1D9D9	0	34.1	8.27	-0.248	Unknown	MXAN_2515	WP_011552586.1	[U]	b.36
Q1D9H3	0	88.8	6.42	0.056	Unknown	MXAN_2480	WP_011552552.1	[O]	c.14
Q1D9K0	0	17.1	6.19	-0.252	Unknown	MXAN_2453	WP_011552527.1	[MO]	a.118
Q1DAA1	0	31.9	4.5	-0.123	Unknown	MXAN_2200	WP_011552277.1
Q1DAN2	0	31.8	9.69	-0.417	Unknown	MXAN_2062	WP_011552146.1		b.1
Q1DAU0	0	30.1	6.71	-0.641	Unknown	MXAN_1998	WP_011552088.1	[M]	a.118
Q1DBR3	0	85.4	6.11	-0.168	Unknown	MXAN_1658	WP_020477714.1	[R]
Q1DBV9	0	70.8	6.28	-0.375	Unknown	MXAN_1612	WP_011551723.1		a.138
Q1DCM4	0	48	5.16	-0.261	Unknown	MXAN_1342	WP_011551459.1
Q1DCU7	0	65.7	5.86	-0.101	Unknown	MXAN_1269	WP_011551386.1	[R]	c.19
Q1DDY7	0	20.7	8.02	0.115	Unknown	MXAN_0875	WP_011550996.1
Q1DE48	0	110.4	5.62	-0.124	Unknown	MXAN_0812	WP_011550935.1	[R]
Q1DF97	0	40.2	5.64	-0.154	Unknown	MXAN_0405	WP_011550539.1	[J]	d.15,c.37
Q1DFP1	0	41.7	5.67	-0.042	Unknown	MXAN_0251	WP_011550396.1	[M]
Q1DFR8	0	23.1	8.79	-0.008	Unknown	MXAN_0223	WP_011550369.1
Q1CYX4	0	71.5	4.92	-0.484	Extracellular	MXAN_6270	WP_011556210.1
Q1D726	0	58.3	4.62	-0.156	Extracellular	MXAN_3349	WP_011553383.1	[O]	a.35,a.2
Q1DEU4	0	31.2	10.99	-0.397	Extracellular	MXAN_0560	WP_011550692.1	[M]	d.65,a.20
Q1D0I8	0	27.4	5.49	0.157	Periplasmic	MXAN_5697	WP_011555649.1
Q1D7P1	0	79.5	9.06	-0.368	Periplasmic	MXAN_3129	WP_011553179.1	[E]	c.69,b.69
Q1D9R8	0	58.7	7.74	-0.344	Periplasmic	MXAN_2385	WP_011552460.1	[M]	b.30,b.1
Q1DAL7	0	87.5	8.47	-0.290	Periplasmic	MXAN_2077	WP_011552161.1	[T]	d.169,d.144
Q1DB07	0	125.7	6.44	-0.579	Periplasmic	MXAN_1922	WP_011552022.1	[D]	a.118
Q1DD82	0	57.4	10.71	0.073	CytoplasmicMemrane	MXAN_1131	WP_020478924.1	[P]
Q1CWA3	0	25	10.1	0.175	CytoplasmicMemrane	MXAN_7207	WP_011557126.1
Q1CXD0	0	42.2	9.51	0.426	CytoplasmicMemrane	MXAN_6826	WP_011556751.1	[CP]
Q1CZ52	0	61.9	9.14	0.603	CytoplasmicMemrane	MXAN_6190	WP_011556134.1	[E]
Q1CZE9	0	16.4	7.65	0.198	CytoplasmicMemrane	MXAN_6089	WP_011556038.1
Q1D075	0	9.6	9.11	0.210	CytoplasmicMemrane	MXAN_5811	WP_020478454.1	[U]
Q1D0D2	0	16.1	8.35	-0.067	CytoplasmicMemrane	MXAN_5754	WP_020480666.1	[U]
Q1D0D3	0	25.1	7.43	0.436	CytoplasmicMemrane	MXAN_5753	WP_011555704.1	[U]
Q1D0M2	0	37	8.85	0.032	CytoplasmicMemrane	MXAN_5663	WP_011555616.1	[H]	c.62
Q1D0M3	0	37	8.94	0.073	CytoplasmicMemrane	MXAN_5662	WP_020478380.1	[H]
Q1D0S7	0	42.6	9.58	0.716	CytoplasmicMemrane	MXAN_5607	WP_011555561.1	[M]
Q1D1P5	0	63.9	9.32	0.361	CytoplasmicMemrane	MXAN_5276	WP_020477781.1	[V]
Q1D2G8	0	52.5	8.94	0.617	CytoplasmicMemrane	MXAN_4999	WP_011554977.1	[O]	a.45
Q1D374	0	91	8.12	-0.015	CytoplasmicMemrane	MXAN_4737	WP_011554724.1	[T]	a.211
Q1D381	0	83.5	7.5	0.585	CytoplasmicMemrane	MXAN_4730	WP_011554717.1	[M]
Q1D3D8	0	25.4	6.6	0.403	CytoplasmicMemrane	MXAN_4669	WP_011554661.1	[U]
Q1D3F6	0	31.7	7.97	0.646	CytoplasmicMemrane	MXAN_4651	WP_011554643.1	[WU]
Q1D3F7	0	32.7	9.64	0.365	CytoplasmicMemrane	MXAN_4650	WP_011554642.1	[WU]
Q1D5B0	0	17	5.17	0.512	CytoplasmicMemrane	MXAN_3983	WP_011553993.1	[O]	b.40
Q1D5G3	0	19.2	8.5	0.449	CytoplasmicMemrane	MXAN_3930	WP_011553940.1	[MU]
Q1D5I9	0	41.2	9.04	-0.075	CytoplasmicMemrane	MXAN_3904	WP_011553914.1	[VM]	f.46
Q1D5S9	0	47.8	8.32	0.388	CytoplasmicMemrane	MXAN_3812	WP_020478127.1	[T]
Q1D5Z2	0	95.4	6.77	0.232	CytoplasmicMemrane	MXAN_3749	WP_011553762.1	[R]	f.35
Q1D6N4	0	38.1	9.92	0.195	CytoplasmicMemrane	MXAN_3495	WP_011553525.1	[I]
Q1D7B8	0	26.3	9	0.448	CytoplasmicMemrane	MXAN_3256	WP_011553301.1	[O]
Q1D7I8	0	64.9	7.15	-0.272	CytoplasmicMemrane	MXAN_3182	WP_011553231.1	[T]	d.144
Q1D7U9	0	16.2	6.54	0.763	CytoplasmicMemrane	MXAN_3071	WP_011553121.1
Q1D895	0	40.1	8.81	0.392	CytoplasmicMemrane	MXAN_2917	WP_011552977.1	[MN]
Q1D8K7	0	58	9.57	0.128	CytoplasmicMemrane	MXAN_2799	WP_011552866.1	[T]	b.82,b.38,d.58
Q1D9E2	0	45.5	9.89	0.317	CytoplasmicMemrane	MXAN_2512	WP_011552583.1	[NWU]
Q1D9H7	0	46.4	6.62	-0.112	CytoplasmicMemrane	MXAN_2476	WP_011552548.1
Q1D9P8	0	65.5	9.52	0.620	CytoplasmicMemrane	MXAN_2405	WP_011552480.1	[R]
Q1DCS5	0	231.4	6.77	-0.119	CytoplasmicMemrane	MXAN_1291	WP_020478223.1	[I]
Q1DCT0	0	77	9.04	0.109	CytoplasmicMemrane	MXAN_1286	WP_020478226.1	[V]
Q1DDM9	0	111.1	6.64	0.388	CytoplasmicMemrane	MXAN_0983	WP_020478165.1	[P]
Q1DEI8	0	111.4	5.72	0.272	CytoplasmicMemrane	MXAN_0667	WP_011550798.1	[V]	f.35,d.225,d.58
Q1DF44	0	51.5	8.48	0.080	CytoplasmicMemrane	MXAN_0459	WP_011550592.1	[T]	d.122,a.30
Q1DFC1	0	48.4	4.75	0.325	CytoplasmicMemrane	MXAN_0378	WP_011550516.1	[P]	f.57,d.37,a.118
Q1DFD1	0	22.4	9.63	0.117	CytoplasmicMemrane	MXAN_0368	WP_011550506.1	[MU]
Q1DFU8	0	38.6	6.96	0.207	CytoplasmicMemrane	MXAN_0193	WP_011550339.1
Q1DFW6	0	56.1	5.73	0.136	CytoplasmicMemrane	MXAN_0174	WP_011550321.1	[T]	h.4
Q1DFW7	0	18.1	8.22	-0.255	CytoplasmicMemrane	MXAN_0173	WP_011550320.1
Q1DDM5	0	22	9.85	-0.738	Cytoplasmic	MXAN_0987	WP_020478166.1	[M]
Q1DE70	0	26.1	7.12	-0.483	Cytoplasmic	MXAN_0790	WP_011550913.1
Q1CW00	0	29.2	6.54	0.093	Cytoplasmic	MXAN_7310	WP_011557229.1	[I]	c.2
Q1CWR8	0	46.5	6.64	-0.030	Cytoplasmic	MXAN_7042	WP_011556961.1	[T]	b.82
Q1CWV6	0	16.7	6.02	-0.210	Cytoplasmic	MXAN_7004	WP_011556923.1
Q1CX07	0	76.7	6.6	-0.057	Cytoplasmic	MXAN_6951	WP_011556872.1	[T]	d.122,a.24,c.23,b.40
Q1CZD1	0	34.1	7.14	0.218	Cytoplasmic	MXAN_6107	WP_011556056.1	[CR]	c.2,b.35
P25970	0	27	10.13	0.109	Cytoplasmic	MXAN_5909	WP_011555860.1	[R]	c.2
Q1D067	0	40.8	5.29	-0.462	Cytoplasmic	MXAN_5819	WP_020478457.1
Q1D2K8	0	32.5	5.64	-0.458	Cytoplasmic	MXAN_4959	WP_011554937.1		a.118
Q1D372	0	41.7	7.99	-0.222	Cytoplasmic	MXAN_4739	WP_011554726.1		d.52,d.24
Q1D387	0	27.6	7.21	-0.111	Cytoplasmic	MXAN_4724	WP_011554711.1	[M]	b.81
Q1D3C9	0	33.9	6.81	0.020	Cytoplasmic	MXAN_4678	WP_011554669.1	[R]	c.37
Q1D3E0	0	27.1	9.41	-0.090	Cytoplasmic	MXAN_4667	WP_011554659.1		d.52
Q1D532	0	32.5	7.78	-0.188	Cytoplasmic	MXAN_4063	WP_011554070.1	[R]	c.26
Q1D5A1	0	46.7	4.84	-0.295	Cytoplasmic	MXAN_3992	WP_011554002.1		c.62
Q1D5Y2	0	55.9	7.39	-0.092	Cytoplasmic	MXAN_3759	WP_026114126.1	[I]
Q1D6H6	0	42.1	10.11	-0.386	Cytoplasmic	MXAN_3554	WP_011553583.1	[M]	b.84
Q1D6K7	0	36.2	8.21	-0.188	Cytoplasmic	MXAN_3522	WP_011553552.1	[E]	d.258
Q1D782	0	40.9	8.80	-0.474	Cytoplasmic	MXAN_3292	WP_011553337.1	[O]	g.54,b.4,a.2
Q1D7J8	0	36.1	7.42	-0.546	Cytoplasmic	MXAN_3172	WP_011553221.1	[O]	d.43
Q1D7K0	0	37.7	7.4	-0.103	Cytoplasmic	MXAN_3170	WP_011553219.1	[QR]	c.2,b.35
Q1D7Q6	0	19.2	9.02	-0.688	Cytoplasmic	MXAN_3114	WP_011553164.1	[O]	a.2
Q1D7W1	0	17.4	6.13	-0.230	Cytoplasmic	MXAN_3054	WP_011553109.1	[R]	d.108
Q1DAP0	0	25	7.66	-0.262	Cytoplasmic	MXAN_2054	WP_011552138.1	[F]	c.37
Q1DAT7	0	34.4	5.38	-0.287	Cytoplasmic	MXAN_2001	WP_011552091.1	[T]	b.26
Q1DBZ8	0	60.3	6.43	-0.112	Cytoplasmic	MXAN_1573	WP_026113812.1	[I]
Q1DC97	0	11.2	10.13	-0.409	Cytoplasmic	MXAN_1469	WP_026113820.1	[J]
Q1DCB3	0	35.1	6.54	-0.356	Cytoplasmic	MXAN_1453	WP_011551569.1
Q1DD35	0	45.1	5.05	-0.307	Cytoplasmic	MXAN_1178	WP_011551298.1	[O]	d.26,a.223
Q1DD67	0	28.8	9.67	-0.330	Cytoplasmic	MXAN_1146	WP_011551266.1
Q1DD68	0	57.7	6.83	-0.356	Cytoplasmic	MXAN_1145	WP_011551265.1	[OC]	d.52,a.118
Q1DDA4	0	19	4.27	-0.265	Cytoplasmic	MXAN_1109	WP_011551229.1		d.276
Q1DEK3	0	28.6	5.49	-0.064	Cytoplasmic	MXAN_0652	WP_011550783.1
Q1DEL1	0	98.2	8.25	-0.420	Cytoplasmic	MXAN_0644	WP_011550775.1	[E]	d.92,a.118,b.98
Q1CZE8	0	34.8	5.43	-0.114	OuterMemrane	MXAN_6090	WP_011556039.1
Q1D383	0	84	5.71	-0.190	OuterMemrane	MXAN_4728	WP_011554715.1
Q1CVN2	0	48.5	6.3	-0.223	OuterMemrane	MXAN_7436	WP_011557344.1	[M]	f.5
Q1CVX9	0	85.2	5.9	-0.214	OuterMemrane	MXAN_7331	WP_011557250.1	[H]	f.4
Q1CVZ3	0	25.7	4.78	-0.003	OuterMemrane	MXAN_7317	WP_011557236.1		d.79
Q1CYZ8	0	56.6	5	-0.369	OuterMemrane	MXAN_6246	WP_011556188.1	[M]	g.75,d.79
Q1D0B4	0	95.7	9.48	-0.159	OuterMemrane	MXAN_5772	WP_011555723.1	[U]
Q1D313	0	66	4.92	-0.341	OuterMemrane	MXAN_4799	WP_011554785.1	[M]	g.75,d.79
Q1D365	0	103.4	6.32	-0.239	OuterMemrane	MXAN_4746	WP_011554733.1	[H]	f.4,b.3
Q1D6H7	0	47.4	5.53	-0.375	OuterMemrane	MXAN_3553	WP_011553582.1
Q1DAY7	0	149.7	5.69	-0.331	OuterMemrane	MXAN_1948	WP_011552041.1	[R]	a.118
Q1DFD7	0	154.6	5	-0.495	OuterMemrane	MXAN_0362	WP_020478441.1	[NW]
Q1D5W1	0	95.9	5.78	-0.198	Unknown	MXAN_3780	WP_011553793.1		c.19
Q1D208	0	28.8	5.1	-0.251	Unknown	MXAN_5162	WP_020478715.1
Q1D2U7	0	15.9	5.24	-0.619	Unknown	MXAN_4868	WP_020478881.1
Q1CVM0	0	37.1	8.62	-0.212	Unknown	MXAN_7448	WP_011557356.1	[G]	c.68
Q1CVW3	0	21.3	8.16	-0.096	Unknown	MXAN_7352	WP_011557265.1
Q1CWP9	0	27.9	7.24	-0.463	Unknown	MXAN_7061	WP_011556980.1
Q1CWZ6	0	84.2	5.4	-0.210	Unknown	MXAN_6962	WP_020477981.1	[T]
Q1CXC8	0	54.7	6.23	-0.120	Unknown	MXAN_6828	WP_011556753.1	[HR]	c.69
Q1CXY3	0	17.1	9.14	-0.871	Unknown	MXAN_6622	WP_011556548.1
Q1CXZ8	0	37.7	9.45	-0.257	Unknown	MXAN_6607	WP_011556533.1	[M]
Q1CZ55	0	23.2	4.94	-0.012	Unknown	MXAN_6187	WP_011556131.1		d.129
Q1CZF3	0	32.3	8.29	0.022	Unknown	MXAN_6085	WP_011556034.1	[O]	a.45
Q1CZF6	0	21.9	6.92	-0.420	Unknown	MXAN_6082	WP_011556031.1	[C]	a.3
Q1CZG0	0	24.6	6.96	-0.305	Unknown	MXAN_6078	WP_011556027.1		a.138
Q1CZW2	0	46.8	5.87	-0.266	Unknown	MXAN_5924	WP_011555875.1		a.118
Q1D019	0	53.3	7.28	-0.468	Unknown	MXAN_5867	WP_026113798.1
Q1D0B3	0	21.3	9.42	-0.281	Unknown	MXAN_5773	WP_011555724.1	[NW]
Q1D0C1	0	35	7.18	-0.068	Unknown	MXAN_5765	WP_011555716.1	[WU]	c.37
Q1D0F2	0	20.1	8.46	-0.131	Unknown	MXAN_5734	WP_011555685.1
Q1D0I5	0	57.2	9.35	0.105	Unknown	MXAN_5700	WP_011555652.1
Q1D0M1	0	37.1	5.82	-0.137	Unknown	MXAN_5664	WP_011555617.1
Q1D0M6	0	25.1	5.64	0.183	Unknown	MXAN_5659	WP_011555612.1		a.118
Q1D142	0	61.7	6.27	-0.187	Unknown	MXAN_5488	WP_011555446.1
Q1D1C2	0	43.3	8.68	-0.353	Unknown	MXAN_5404	WP_011555366.1
Q1D1K7	0	30.9	6.79	-0.093	Unknown	MXAN_5315	WP_011555281.1		b.3,b.6
Q1D2B2	0	34.1	9.73	-0.345	Unknown	MXAN_5056	WP_011555032.1
Q1D2E0	0	38.1	8.18	-0.887	Unknown	MXAN_5028	WP_011555004.1
Q1D397	0	46.6	9.55	-0.060	Unknown	MXAN_4714	WP_011554701.1	[M]	c.87
Q1D3A4	0	34.3	9.39	0.129	Unknown	MXAN_4707	WP_020478489.1	[M]
Q1D3C2	0	43.5	4.93	-0.194	Unknown	MXAN_4685	WP_044275795.1
Q1D3F5	0	29.4	6.62	0.006	Unknown	MXAN_4652	WP_011554644.1	[WU]	b.85
Q1D438	0	428.6	6.51	-0.114	Unknown	MXAN_4414	WP_011554413.1	[I]	e.23,c.43,a.28
Q1D443	0	33.4	8.94	-0.378	Unknown	MXAN_4409	WP_011554408.1		b.82
Q1D4P0	0	28.7	7.99	-0.536	Unknown	MXAN_4208	WP_011554211.1	[OC]	a.118
Q1D570	0	36.6	9.17	-0.596	Unknown	MXAN_4024	WP_011554033.1		a.118
Q1D5E0	0	94.8	9.01	-0.286	Unknown	MXAN_3953	WP_011553963.1
Q1D5J6	0	96.4	6.79	-0.105	Unknown	MXAN_3897	WP_020478095.1	[L]
Q1D5R1	0	35.9	6.23	-0.148	Unknown	MXAN_3830	WP_011553842.1
Q1D6F2	0	70	6.8	-0.411	Unknown	MXAN_3581	WP_011553607.1	[E]	d.92
Q1D7G4	0	32.4	6.15	0.074	Unknown	MXAN_3208	WP_011553255.1	[V]	c.37
Q1D7L1	0	120.8	8.82	-0.360	Unknown	MXAN_3159	WP_011553208.1	[E]	d.92
Q1D7T5	0	14.4	9.04	-0.041	Unknown	MXAN_3085	WP_011553135.1	[D]	a.35
Q1D806	0	57.5	9.1	-0.160	Unknown	MXAN_3008	WP_011553064.1	[U]	b.70
Q1D813	0	44.6	5.27	-0.343	Unknown	MXAN_3001	WP_011553057.1	[P]	d.7
Q1D8L4	0	42.1	5.49	-0.368	Unknown	MXAN_2792	WP_011552859.1
Q1D8X3	0	56.5	5.41	-0.006	Unknown	MXAN_2683	WP_011552751.1	[T]	h.4
Q1D8X5	0	19.7	4.68	0.181	Unknown	MXAN_2681	WP_011552749.1	[T]	b.40
Q1D9B4	0	27.8	6.35	0.005	Unknown	MXAN_2540	WP_011552610.1		d.79
Q1D9B5	0	29.5	5.01	-0.083	Unknown	MXAN_2539	WP_011552609.1
Q1D9N6	0	207	6.74	-0.276	Unknown	MXAN_2417	WP_011552492.1	[R]	a.102
Q1DAZ3	0	170.3	4.81	-0.210	Unknown	MXAN_1942	WP_011552035.1	[R]	a.118
Q1DB36	0	42.7	5.3	-0.172	Unknown	MXAN_1892	WP_011551993.1	[T]	d.144
Q1DBP3	0	37.9	5.34	-0.149	Unknown	MXAN_1678	WP_011551789.1	[JO]	c.31
Q1DC33	0	35.6	5.53	-0.391	Unknown	MXAN_1539	WP_011551649.1
Q1DCB7	0	26.5	6.11	-0.261	Unknown	MXAN_1449	WP_011551565.1	[M]	d.212
Q1DCG9	0	56.8	7.66	-0.185	Unknown	MXAN_1397	WP_011551514.1	[R]	a.118
Q1DCJ4	0	27.5	5.73	-0.075	Unknown	MXAN_1372	WP_011551489.1
Q1DCK1	0	160.8	5.16	-0.363	Unknown	MXAN_1365	WP_011551482.1	[NW]
Q1DCK5	0	57.1	5.2	-0.436	Unknown	MXAN_1361	WP_011551478.1	[T]	b.26
Q1DD50	0	65.3	9.22	-0.134	Unknown	MXAN_1163	WP_011551283.1	[T]	d.144
Q1DDE9	0	29.2	5.68	-0.146	Unknown	MXAN_1063	WP_011551184.1
Q1DDQ3	0	139.9	5.92	-0.468	Unknown	MXAN_0959	WP_011551080.1	[L]	c.37
Q1DDX6	0	159.6	4.56	-0.023	Unknown	MXAN_0886	WP_011551007.1	[FR]	g.75,b.92
Q1DE56	0	68.7	6.44	-0.393	Unknown	MXAN_0804	WP_011550927.1		a.118
Q1DE69	0	53.9	7.59	-0.368	Unknown	MXAN_0791	WP_011550914.1	[R]	d.185
Q1DEA3	0	28.9	8.15	-0.110	Unknown	MXAN_0754	WP_011550880.1	[M]	d.2
Q1DF57	0	50.1	5.52	-0.101	Unknown	MXAN_0446	WP_011550579.1
Q1DFE0	0	23.5	6.32	-0.258	Unknown	MXAN_0359	WP_011550497.1		d.24
Q1CYZ9	0	137.5	5.62	-0.074	Extracellular	MXAN_6245	WP_020478525.1
Q1D0X2	0	39.9	7.01	-0.408	Periplasmic	MXAN_5562	WP_011555516.1	[O]	a.3
Q1D3A7	0	100.6	5.52	-0.418	Periplasmic	MXAN_4700	WP_011554691.1	[T]	d.144
Q1D7C2	0	20.2	8.62	-0.079	Periplasmic	MXAN_3252	WP_011553297.1	[O]	a.45
Q1D8X6	0	72.7	7.83	-0.135	Periplasmic	MXAN_2680	WP_011552748.1	[T]	d.212,d.144
Q1DD62	0	37.6	5.69	-0.148	Periplasmic	MXAN_1151	WP_020478259.1	[E]
Q1DFD9	0	45.1	6.46	-0.273	Periplasmic	MXAN_0360	WP_011550498.1	[NW]
Q1CVN1	0	113.8	5.94	0.277	CytoplasmicMemrane	MXAN_7437	WP_011557345.1	[P]	f.35,d.225,d.58
Q1CWG5	0	25.8	7.02	-0.161	CytoplasmicMemrane	MXAN_7145	WP_020478064.1	[M]
Q1CWS3	0	31.8	9.11	-0.425	CytoplasmicMemrane	MXAN_7037	WP_011556956.1	[N]	d.79
Q1CWW4	0	84.2	6.15	-0.111	CytoplasmicMemrane	MXAN_6996	WP_011556915.1	[T]	d.122,d.110,c.23,a.30
Q1CX03	0	55.7	6.87	-0.413	CytoplasmicMemrane	MXAN_6955	WP_011556876.1	[T]	d.122,d.110,a.30
Q1CXH1	0	73	8.94	0.796	CytoplasmicMemrane	MXAN_6785	WP_011556710.1	[P]	d.286
Q1CXR0	0	43.5	5.3	-0.128	CytoplasmicMemrane	MXAN_6696	WP_020478209.1	[T]
Q1CXU3	0	35.1	9.54	0.909	CytoplasmicMemrane	MXAN_6663	WP_020478201.1	[E]
Q1CY80	0	97.4	7.11	0.196	CytoplasmicMemrane	MXAN_6520	WP_011556451.1	[R]	f.35
Q1CYQ9	0	48	8.21	0.121	CytoplasmicMemrane	MXAN_6339	WP_011556272.1	[O]	a.45
Q1CYU2	0	40.1	9.74	-0.042	CytoplasmicMemrane	MXAN_6306	WP_011556239.1	[I]
Q1CYU3	0	51.4	6.93	0.243	CytoplasmicMemrane	MXAN_6305	WP_011556238.1	[O]	a.118
Q1CZF0	0	24.6	8.41	0.733	CytoplasmicMemrane	MXAN_6088	WP_011556037.1	[C]	f.25
Q1CZF5	0	46.5	9.33	0.558	CytoplasmicMemrane	MXAN_6083	WP_011556032.1
Q1CZX9	0	78.2	5.99	-0.145	CytoplasmicMemrane	MXAN_5907	WP_011555858.1	[T]	h.4
Q1CZY2	0	43.6	6.18	0.452	CytoplasmicMemrane	MXAN_5904	WP_011555855.1	[U]
Q1D0D6	0	31.2	7.93	0.169	CytoplasmicMemrane	MXAN_5750	WP_011555701.1
Q1D0J8	0	60.6	9.66	0.287	CytoplasmicMemrane	MXAN_5687	WP_011555640.1	[M]	b.38
Q1D240	0	71.6	8.94	0.191	CytoplasmicMemrane	MXAN_5129	WP_011555102.1	[TM]	c.76
Q1D257	0	57.8	6.86	0.660	CytoplasmicMemrane	MXAN_5112	WP_011555086.1	[P]
Q1D2D6	0	112.9	5.54	0.303	CytoplasmicMemrane	MXAN_5032	WP_011555008.1	[V]	f.35,d.225,d.58
Q1D2D7	0	39.6	9.29	-0.072	CytoplasmicMemrane	MXAN_5031	WP_020478667.1	[VM]
Q1D2X1	0	43.5	9.6	-0.057	CytoplasmicMemrane	MXAN_4841	WP_011554827.1	[T]	d.144
Q1D3B5	0	12.3	9.57	0.233	CytoplasmicMemrane	MXAN_4692	WP_011554683.1	[U]
Q1D3Y9	0	49.8	6.64	-0.074	CytoplasmicMemrane	MXAN_4463	WP_011554461.1	[T]	d.58,c.23
Q1D491	0	70.4	6.9	-0.303	CytoplasmicMemrane	MXAN_4359	WP_011554360.1	[O]	c.37,a.269
Q1D5J0	0	113	5.99	0.170	CytoplasmicMemrane	MXAN_3903	WP_011553913.1	[V]	f.35,d.225,d.58
Q1D5X5	0	50.8	9.29	-0.314	CytoplasmicMemrane	MXAN_3766	WP_011553779.1	[J]	c.37
Q1D602	0	27.6	9.89	-0.274	CytoplasmicMemrane	MXAN_3736	WP_011553752.1		a.118
Q1D6J0	0	29.3	7.72	-0.164	CytoplasmicMemrane	MXAN_3540	WP_011553569.1	[C]	a.1,d.15
Q1D6M0	0	46.4	9.07	-0.009	CytoplasmicMemrane	MXAN_3509	WP_011553539.1	[U]	b.87
Q1D720	0	85.7	6.64	0.543	CytoplasmicMemrane	MXAN_3356	WP_011553389.1	[R]
Q1D755	0	48.7	10.2	0.534	CytoplasmicMemrane	MXAN_3319	WP_011553355.1	[U]	f.41
Q1D7B6	0	23.4	9.54	0.132	CytoplasmicMemrane	MXAN_3258	WP_011553303.1	[V]	c.37
Q1D7C3	0	40.9	5.22	0.272	CytoplasmicMemrane	MXAN_3251	WP_011553296.1
Q1D7E0	0	34.6	5.95	-0.313	CytoplasmicMemrane	MXAN_3234	WP_011553279.1		a.118
Q1D811	0	27.7	8.28	0.453	CytoplasmicMemrane	MXAN_3003	WP_011553059.1	[U]
Q1D8I8	0	12.9	5.87	0.502	CytoplasmicMemrane	MXAN_2818	WP_011552885.1	[U]
Q1D8S2	0	13.6	9.13	0.733	CytoplasmicMemrane	MXAN_2734	WP_011552801.1	[C]
Q1D946	0	53.1	9.44	0.501	CytoplasmicMemrane	MXAN_2608	WP_011552678.1	[E]	f.38
Q1D947	0	49.2	9.35	0.594	CytoplasmicMemrane	MXAN_2607	WP_011552677.1	[E]	f.38
Q1D997	0	59.2	6.98	0.270	CytoplasmicMemrane	MXAN_2557	WP_011552627.1	[KO]	b.36
Q1D9M5	0	46.7	9.06	0.497	CytoplasmicMemrane	MXAN_2428	WP_011552503.1	[M]
Q1D9N1	0	132.8	5.15	-0.236	CytoplasmicMemrane	MXAN_2422	WP_011552497.1	[U]	b.70
Q1DA32	0	81.8	6.81	-0.005	CytoplasmicMemrane	MXAN_2270	WP_011552346.1
Q1DA42	0	61.2	5.3	0.786	CytoplasmicMemrane	MXAN_2260	WP_011552336.1	[P]	c.2
Q1DAC3	0	43.5	9.29	-0.172	CytoplasmicMemrane	MXAN_2177	WP_011552255.1	[T]	d.144
Q1DAK6	0	19.4	6.58	-0.051	CytoplasmicMemrane	MXAN_2088	WP_020478990.1	[O]
Q1DBV8	0	40.5	4.25	0.019	CytoplasmicMemrane	MXAN_1613	WP_020477722.1
Q1DBW7	0	73.8	5.01	0.149	CytoplasmicMemrane	MXAN_1604	WP_011551715.1	[M]
Q1DC22	0	66.3	8.94	0.091	CytoplasmicMemrane	MXAN_1549	WP_011551660.1	[N]
Q1DC24	0	33.3	6.39	-0.042	CytoplasmicMemrane	MXAN_1547	WP_011551658.1	[V]	c.37
Q1DCB9	0	15	8.76	-0.201	CytoplasmicMemrane	MXAN_1447	WP_011551563.1	[U]
Q1DCF2	0	63.5	5.77	0.149	CytoplasmicMemrane	MXAN_1414	WP_011551531.1	[T]	h.4
Q1DDD0	0	10.9	9.73	1.142	CytoplasmicMemrane	MXAN_1083	WP_011551203.1	[C]
Q1DDD1	0	79	7.46	0.682	CytoplasmicMemrane	MXAN_1082	WP_020478918.1	[C]
Q1DDD3	0	54.8	8.47	0.839	CytoplasmicMemrane	MXAN_1080	WP_011551200.1	[C]
Q1DDD6	0	89.6	5.64	-0.016	CytoplasmicMemrane	MXAN_1077	WP_011551197.1	[T]	d.122,d.110,a.30
Q1DDE1	0	25	9.6	0.500	CytoplasmicMemrane	MXAN_1072	WP_011551192.1		f.21
Q1DDI7	0	78.3	7.71	-0.148	CytoplasmicMemrane	MXAN_1025	WP_020478169.1	[D]
Q1DF34	0	39.2	6.76	-0.374	CytoplasmicMemrane	MXAN_0469	WP_011550602.1	[O]	d.26,a.223
Q1DF98	0	20.6	9.2	-0.264	CytoplasmicMemrane	MXAN_0404	WP_020478431.1	[C]
Q1DFK7	0	81.3	6.81	-0.041	CytoplasmicMemrane	MXAN_0286	WP_011550430.1	[C]	f.21,a.1
Q1CVF8	0	5.9	12.48	-1.598	Cytoplasmic	MXAN_7512	WP_002637840.1	[J]
Q1CWX8	0	23.9	9.23	-0.238	Cytoplasmic	MXAN_6981	WP_011556901.1		d.23
Q1CWZ5	0	15.7	7.43	0.315	Cytoplasmic	MXAN_6963	WP_011556884.1	[T]	b.40
Q1CXF8	0	47.9	5.64	-0.311	Cytoplasmic	MXAN_6798	WP_011556723.1	[S]
Q1CXK1	0	21.3	8.94	-0.269	Cytoplasmic	MXAN_6755	WP_011556680.1
Q1CXN0	0	38.1	5.63	-0.174	Cytoplasmic	MXAN_6726	WP_011556651.1	[K]	d.110
P95333	0	4.93	27.4	-0.584	Cytoplasmic	MXAN_6672	WP_020478204.1	[O]
Q1CY00	0	120.1	5.14	-0.079	Cytoplasmic	MXAN_6605	WP_011556531.1	[O]	b.130,c.55
Q1CYP3	0	44.3	5.96	0.116	Cytoplasmic	MXAN_6356	WP_011556288.1	[H]	c.23,c.2,d.58
Q1CZ15	0	17.6	7.91	-0.337	Cytoplasmic	MXAN_6227	WP_020478519.1
Q1CZL1	0	55.4	5.45	0.097	Cytoplasmic	MXAN_6027	WP_011555976.1	[T]	h.4,d.110
Q1CZM6	0	13.1	4.94	0.390	Cytoplasmic	MXAN_6012	WP_011555961.1	[KT]	c.23
Q1D033	0	50.1	6.28	-0.186	Cytoplasmic	MXAN_5853	WP_011555804.1	[T]	c.37,c.23
Q1D036	0	36.1	7.43	-0.230	Cytoplasmic	MXAN_5850	WP_026113795.1	[M]
Q1D0L9	0	36.9	6.67	-0.082	Cytoplasmic	MXAN_5666	WP_011555619.1	[R]	c.37
Q1D0S5	0	53.7	7.55	-0.185	Cytoplasmic	MXAN_5609	WP_011555563.1	[M]	c.72,c.59,c.98
Q1D1F9	0	53.2	6.58	-0.172	Cytoplasmic	MXAN_5364	WP_011555329.1	[T]	c.37,e.62,c.23
Q1D1I2	0	20.9	9.19	-0.635	Cytoplasmic	MXAN_5341	WP_011555306.1	[J]	d.67
Q1D225	0	37.1	7.01	0.257	Cytoplasmic	MXAN_5145	WP_011555116.1	[T]	c.40,c.23
Q1D227	0	35.7	9.41	-0.575	Cytoplasmic	MXAN_5143	WP_011555114.1	[D]	a.118
Q1D260	0	36.4	7.09	0.201	Cytoplasmic	MXAN_5109	WP_011555083.1		c.37
Q1D2G2	0	65.6	5.16	-0.111	Cytoplasmic	MXAN_5005	WP_011554982.1	[O]	c.55,b.130,a.8
Q1D364	0	48.9	5.36	-0.267	Cytoplasmic	MXAN_4747	WP_011554734.1		a.118
Q1D392	0	26	6.95	-0.096	Cytoplasmic	MXAN_4719	WP_011554706.1	[M]	c.68
Q1D3H3	0	50.8	4.53	-0.795	Cytoplasmic	MXAN_4634	WP_020477890.1	[D]
Q1D3M8	0	22.5	6.35	-0.066	Cytoplasmic	MXAN_4577	WP_011554572.1
Q1D435	0	29.6	6.24	-0.157	Cytoplasmic	MXAN_4417	WP_011554416.1		d.108
Q1D4E3	0	55.2	7.52	-0.139	Cytoplasmic	MXAN_4305	WP_011554308.1	[I]	e.23
Q1D4N7	0	48	10.01	-0.337	Cytoplasmic	MXAN_4211	WP_011554214.1
Q1D4R8	0	53.2	6.27	-0.167	Cytoplasmic	MXAN_4180	WP_020478845.1
Q1D4U1	0	37.1	6.47	-0.559	Cytoplasmic	MXAN_4157	WP_011554160.1
Q1D4V2	0	39.3	7.14	0.175	Cytoplasmic	MXAN_4146	WP_011554149.1	[E]	c.23,c.2
Q1D4V4	0	30.5	5.3	0.077	Cytoplasmic	MXAN_4144	WP_011554147.1	[T]	c.23
Q1D557	0	24.7	6.15	-0.076	Cytoplasmic	MXAN_4037	WP_011554045.1	[F]	c.37
Q1D5A9	0	40.1	7.56	-0.116	Cytoplasmic	MXAN_3984	WP_011553994.1	[O]	d.43
Q1D5G2	0	32.6	7.74	-0.298	Cytoplasmic	MXAN_3931	WP_020478104.1	[H]
Q1D5Q3	0	73.6	5.83	0.037	Cytoplasmic	MXAN_3838	WP_011553850.1	[R]	a.118
Q1D5V7	0	51.5	7.47	-0.235	Cytoplasmic	MXAN_3784	WP_011553797.1	[J]	c.1
Q1D6H1	0	59	6.13	-0.339	Cytoplasmic	MXAN_3559	WP_044277756.1	[J]
Q1D6I0	0	68.4	5.91	-0.162	Cytoplasmic	MXAN_3550	WP_011553579.1	[S]
Q1D6R0	0	44.9	5.27	0.142	Cytoplasmic	MXAN_3466	WP_011553499.1	[E]	d.211
Q1D735	0	72.3	6.28	-0.405	Cytoplasmic	MXAN_3339	WP_011553374.1	[R]	c.37
Q1D7H7	0	92.4	6.18	-0.143	Cytoplasmic	MXAN_3195	WP_011553242.1	[R]	c.37
Q1D7S5	0	50	7.03	-0.318	Cytoplasmic	MXAN_3095	WP_043612825.1	[T]
Q1D7V8	0	24.8	5.66	0.021	Cytoplasmic	MXAN_3057	WP_011553112.1	[C]	c.108
Q1D801	0	50.9	5.59	-0.343	Cytoplasmic	MXAN_3013	WP_020478603.1	[O]
Q1D8K6	0	37	7.49	-0.045	Cytoplasmic	MXAN_2800	WP_011552867.1	[L]	c.37
Q1D8L0	0	169.9	6.29	-0.202	Cytoplasmic	MXAN_2796	WP_011552863.1	[J]	e.23,c.65,c.43,c.1,a.28
Q1D8X0	0	89.4	6.23	-0.028	Cytoplasmic	MXAN_2686	WP_011552754.1	[T]	d.122,a.24,c.23,b.40
Q1D8X1	0	21	5.49	-0.327	Cytoplasmic	MXAN_2685	WP_011552753.1	[T]	b.40
Q1D9A9	0	60	4.93	-0.547	Cytoplasmic	MXAN_2545	WP_020477634.1	[J]
Q1DA21	0	23.4	5.49	-0.172	Cytoplasmic	MXAN_2281	WP_011552357.1	[P]
Q1DA44	0	109	7.75	-0.172	Cytoplasmic	MXAN_2258	WP_011552334.1	[KL]	c.37
Q1DBY0	0	127.9	7.93	-0.413	Cytoplasmic	MXAN_1591	WP_011551702.1	[L]	c.37
Q1DD42	0	58.6	7.66	-0.383	Cytoplasmic	MXAN_1171	WP_011551291.1	[I]	d.211
Q1DDY4	0	67.9	5.48	-0.097	Cytoplasmic	MXAN_0878	WP_011550999.1	[T]	h.4
Q1DDZ8	0	23.3	9.38	-0.219	Cytoplasmic	MXAN_0864	WP_011550985.1	[O]	a.45
Q1DEA7	0	40.2	7.81	-0.547	Cytoplasmic	MXAN_0750	WP_011550876.1	[O]	g.54,b.4,a.2
Q1DEJ6	0	64.3	8.27	-0.270	Cytoplasmic	MXAN_0659	WP_011550790.1	[R]	b.92
Q1DEM0	0	35.2	5.69	-0.028	Cytoplasmic	MXAN_0635	WP_011550766.1	[DN]	c.37
Q1DEM9	0	53	8.48	-0.130	Cytoplasmic	MXAN_0626	WP_011550757.1	[I]	c.82
Q1DF46	0	12.6	7.17	-0.791	Cytoplasmic	MXAN_0457	WP_011550590.1	[J]	d.204
Q1DF87	0	40.3	7.02	-0.186	Cytoplasmic	MXAN_0415	WP_011550549.1	[NW]	c.37
Q1D744	0.001	28.3	9.85	0.240	CytoplasmicMemrane	MXAN_3330	WP_011553365.1	[I]	c.112
Q1DGD6	0.001	51	7.02	-0.308	Cytoplasmic	MXAN_0001	WP_011550153.1	[L]	c.37,a.4
Q1D668	0.001	54.2	5.27	0.026	CytoplasmicMemrane	MXAN_3668	WP_011553686.1	[T]	h.4
Q1DEP9	0.001	61.8	7.91	0.470	CytoplasmicMemrane	MXAN_0606	WP_020478282.1	[M]
Q1D9I7	0.002	25.1	7.97	-0.169	OuterMemrane	MXAN_2466	WP_011552538.1		d.79
Q1D7K1	0.002	32	8.12	0.764	CytoplasmicMemrane	MXAN_3169	WP_011553218.1	[L]
Q1D4S3	0.003	44.2	5.88	-0.186	CytoplasmicMemrane	MXAN_4175	WP_011554178.1	[V]	f.46
Q1D290	0.003	13.6	10.4	-0.806	Cytoplasmic	MXAN_5079	WP_011555053.1	[J]	a.4
Q1CXZ5	0.004	37.8	6.34	-0.048	Cytoplasmic	MXAN_6610	WP_011556536.1	[R]	c.37
Q1D5Y5	0.004	73.1	6.84	-0.338	Cytoplasmic	MXAN_3756	WP_011553769.1	[P]	a.287,d.17
Q1CXX4	0.005	25.9	9.95	0.220	Unknown	MXAN_6631	WP_011556557.1	[R]	c.2
Q1DCQ4	0.005	31.5	5.58	0.053	Unknown	MXAN_1312	WP_011551429.1	[V]	b.1
Q1D7U8	0.005	20.4	7.4	-0.449	Cytoplasmic	MXAN_3072	WP_011553122.1	[K]	b.34,d.58
Q1DDC3	0.005	30.2	6.06	-0.270	Cytoplasmic	MXAN_1090	WP_011551210.1		d.52
Q1CZD2	0.006	79.8	5.43	-0.250	Extracellular	MXAN_6106	WP_011556055.1	[O]	d.92
Q1D4L4	0.007	11.9	9.25	1.019	CytoplasmicMemrane	MXAN_4234	WP_020478852.1	[R]
Q1D3P3	0.007	62.4	6.38	0.009	Unknown	MXAN_4562	WP_011554557.1	[KT]	d.219
Q1CZF8	0.007	53.8	8.59	0.473	CytoplasmicMemrane	MXAN_6080	WP_011556029.1	[C]
Q1D315	0.008	41.5	4.78	-0.125	Unknown	MXAN_4796	WP_020478478.1
Q1D3C1	0.009	30.3	5.55	-0.424	Unknown	MXAN_4686	WP_020477899.1
Q1D0H4	0.01	41.6	7.47	0.027	Unknown	MXAN_5711	WP_011555663.1	[T]	c.93

## Sheet: mx_003
Uniprot ID	MW	PI	Gravy	sublocation	gene locus	protein accession	COG Class
Q1D9B6	20	4.59	-0.246	Unknown	MXAN_2538	WP_011552608.1
Q1D9E0	91.8	5.73	-0.305	OuterMemrane	MXAN_2514	WP_011552585.1	[U]
Q1DAK4	68.7	4.94	-0.414	OuterMemrane	MXAN_2090	WP_011552174.1	[M]
Q1D5Z7	62	5.59	-0.374	OuterMemrane	MXAN_3744	WP_011553757.1	[M]
Q1CYB4	50.2	5.47	-0.143	OuterMemrane	MXAN_6487	WP_011556417.1	[M]
Q1CWS0	42.1	6.24	0.017	OuterMemrane	MXAN_7040	WP_011556959.1	[I]
Q1D888	207.8	4.61	-0.083	OuterMemrane	MXAN_2924	WP_011552984.1
Q1DD21	134.9	8.48	-0.363	OuterMemrane	MXAN_1193	WP_011551312.1	[MO]
Q1D3N4	98.8	9.03	-0.333	OuterMemrane	MXAN_4571	WP_011554566.1	[C]
Q1CXC7	26.9	9.85	0.109	Unknown	MXAN_6829	WP_020477969.1	[V]
Q1D5D8	78.3	8.22	-0.217	Unknown	MXAN_3955	WP_020478110.1	[T]
Q1DEA2	62.8	7.24	-0.131	Unknown	MXAN_0755	WP_020478994.1	[T]
Q1CYT1	42.7	9.09	-0.056	Unknown	MXAN_6317	WP_074960096.1	[T]
Q1D3L4	58.3	6.81	-0.100	Unknown	MXAN_4591	WP_011552608.1	[T]
Q1DAP9	13.3	10.14	-0.091	Unknown	MXAN_2045	WP_011552129.1	[S]
Q1DF81	39.7	6.47	0.027	Unknown	MXAN_0421	WP_011550555.1	[S]
Q1D734	23.8	6.49	-0.161	Unknown	MXAN_3342	WP_011553375.1	[R]
Q8VQX6	20.9	10.67	-0.695	Unknown	MXAN_6708	WP_011556633.1	[O]
Q1D8T8	9.4	8.25	0.057	Unknown	MXAN_2718	WP_026113958.1
Q1D8Z4	71.2	5.14	-0.404	Unknown	MXAN_2660	WP_011552730.1
Q1D5W5	23.8	5.17	-0.586	Unknown	MXAN_3776	WP_011553789.1
Q1CZF4	16.6	5.8	-0.367	Unknown	MXAN_6084	WP_011556033.1
Q1D4M7	16.6	8.12	-0.045	Unknown	MXAN_4221	WP_011554224.1
Q1D2L1	9.9	5.1	-0.506	Unknown	MXAN_4956	WP_011554934.1
Q1D439	51.4	6.35	-0.179	Unknown	MXAN_4413	WP_011554412.1
Q1CZ17	40.4	8.35	-0.486	Unknown	MXAN_6225	WP_011556169.1
Q1D1I9	27.7	10.7	-0.648	Unknown	MXAN_5334	WP_011555299.1
Q1D638	27.3	8.69	-0.326	Unknown	MXAN_3698	WP_011553716.1
Q1CVX8	26.7	5.85	-0.082	Unknown	MXAN_7332	WP_011557251.1
Q1D8T6	10.5	8.63	-0.172	Unknown	MXAN_2720	WP_011552787.1
Q1D2U9	22	6.55	0.278	Unknown	MXAN_4866	WP_011554849.1
Q1D1D6	9.3	4.88	-0.148	Unknown	MXAN_5390	WP_011555352.1
Q1D4W1	11.7	8.32	-0.436	Unknown	MXAN_4137	WP_011554140.1
Q1CW13	16.8	8.34	-0.365	Unknown	MXAN_7297	WP_011557216.1
Q1D9J1	31.1	5.95	-0.361	Unknown	MXAN_2462	WP_011552534.1
Q1CYH8	15.4	10.54	-0.995	Unknown	MXAN_6421	WP_011556353.1
Q1CVQ9	25.9	5.49	-0.195	Unknown	MXAN_7408	WP_011557319.1
Q1CZV5	74.2	5.43	-0.439	Unknown	MXAN_5931	WP_026114251.1
Q1DF54	38	9.17	-0.251	Unknown	MXAN_0449	WP_020478415.1
Q1DDE6	32.5	6.33	-0.292	Unknown	MXAN_1067	WP_011551187.1
Q1D2Q4	77.2	4.74	-0.547	Unknown	MXAN_4912	WP_020478885.1
Q1D1K2	22.7	6.54	-0.147	Unknown	MXAN_5321	WP_011555286.1
Q1D621	24.7	8.34	-0.524	Unknown	MXAN_3716	WP_011553733.1
Q1DEJ7	21.3	6.95	-0.223	Unknown	MXAN_0658	WP_011550789.1
Q1D8T7	14.7	8.62	-0.189	Unknown	MXAN_2719	WP_011552786.1
Q1DFQ7	15.7	5.5	-0.356	Unknown	MXAN_0235	WP_011550380.1
Q1D959	38.8	4.63	-0.268	Unknown	MXAN_2595	WP_011552665.1
Q1DCE0	27	9.82	-0.132	Unknown	MXAN_1426	WP_011551543.1
Q1CVQ8	11.6	9.98	0.839	Unknown	MXAN_7409	WP_011557320.1
Q1CY82	21.7	9.64	-0.287	Unknown	MXAN_6518	WP_011556449.1	[M]
Q1CVL7	29.8	9.36	-0.030	Unknown	MXAN_7451	WP_011557359.1	[M]
Q1CYT2	15	5.96	-0.223	Unknown	MXAN_6316	WP_026113840.1	[J]
Q1DAR6	44	8.87	-0.303	Unknown	MXAN_2028	WP_011552112.1	[J]
Q1D5E5	45.5	5.9	-0.074	Unknown	MXAN_3948	WP_020478108.1	[I]
Q1D6Y6	42.9	8.57	-0.310	Unknown	MXAN_3390	WP_011553423.1	[I]
Q1CWF1	38.9	10.26	-0.075	Unknown	MXAN_7159	WP_020478061.1	[I]
Q1CXU5	26.2	9.14	-0.009	Unknown	MXAN_6661	WP_020478199.1	[E]
Q1D3Z7	34.2	5.67	-0.107	Unknown	MXAN_4455	WP_011554453.1	[G]
Q1D6T6	79.1	6.73	-0.378	Unknown	MXAN_3440	WP_011553473.1	[O]
Q1D1I3	55.7	4.84	-0.125	Unknown	MXAN_5340	WP_011555305.1	[KT]
Q1DD83	100.3	6.39	-0.237	Unknown	MXAN_1130	WP_011551250.1	[NWU]
Q1DC85	33.1	10.36	-0.335	Unknown	MXAN_1481	WP_011551597.1	[I]
Q1D295	11.2	7.05	-0.170	Unknown	MXAN_5074	WP_002634160.1	[D]
Q1CZB5	13.1	5.45	0.061	Unknown	MXAN_6123	WP_011556072.1	[R]
Q1DAX5	60.1	8.65	-0.204	Unknown	MXAN_1963	WP_011552053.1
Q1CZ59	70.2	6.49	-0.281	Unknown	MXAN_6183	WP_011556127.1	[T]
Q1DDC5	55.2	5.24	-0.208	Unknown	MXAN_1088	WP_011551208.1	[T]
Q1DDZ1	60.6	7.08	-0.116	Unknown	MXAN_0871	WP_011550992.1	[T]
Q1CW59	132.4	7.18	-0.084	Unknown	MXAN_7251	WP_011557170.1	[T]
Q1DDX7	34.3	7.03	-0.166	Unknown	MXAN_0885	WP_011551006.1
Q1D0B6	13.1	5.2	0.082	Unknown	MXAN_5770	WP_011555721.1	[T]
Q1D7F7	46.7	8.81	-0.019	Unknown	MXAN_3215	WP_011553262.1	[M]
Q1D4T7	30.9	6.61	-0.200	Unknown	MXAN_4161	WP_011554164.1	[J]
Q1CZR0	29.2	8.6	0.020	Unknown	MXAN_5978	WP_011555927.1	[P]
Q1DEA6	79	8.12	-0.337	Unknown	MXAN_0751	WP_011550877.1	[E]
Q1DFB3	36.1	10.02	-0.422	Unknown	MXAN_0389	WP_011550524.1
Q1DCN3	59.9	4.92	-0.124	Unknown	MXAN_1333	WP_011551450.1
Q1D351	17.1	7.15	0.158	Unknown	MXAN_4760	WP_011554747.1	[E]
Q1DF55	21.5	9.51	-0.245	Unknown	MXAN_0448	WP_011550581.1	[T]
Q1D8B8	101.1	7.78	-0.216	Unknown	MXAN_2894	WP_011552955.1
Q1CWE6	47.5	7.34	0.021	Unknown	MXAN_7164	WP_011557083.1	[T]
Q1CZJ2	17.1	8.16	-0.018	Unknown	MXAN_6046	WP_011555995.1	[T]
Q1DCD7	196.4	4.59	-0.546	Unknown	MXAN_1429	WP_011551546.1	[O]
Q1DAE6	30.9	6.15	0.183	Unknown	MXAN_2154	WP_011552232.1	[I]
Q1D6G8	38.7	8.5	-0.055	Unknown	MXAN_3565	WP_011553591.1
Q1D5V1	25.5	8.07	-0.188	Unknown	MXAN_3790	WP_011553803.1	[I]
Q1D344	15.5	7.47	0.061	Unknown	MXAN_4767	WP_011554754.1	[G]
Q1D5Q4	75.4	5.14	-0.185	Unknown	MXAN_3837	WP_011553849.1	[T]
Q1D433	31.1	5.62	-0.284	Unknown	MXAN_4419	WP_011554418.1	[O]
Q1D441	33.8	9.31	-0.380	Unknown	MXAN_4411	WP_011554410.1	[J]
Q1DD60	53	6.86	-0.266	Unknown	MXAN_1153	WP_011551273.1	[O]
Q1D4E0	129	8.32	-0.358	Unknown	MXAN_4308	WP_011554311.1	[U]
Q1DEY2	57.5	5.11	-0.099	Unknown	MXAN_0522	WP_011550654.1
Q1D9D4	77.4	6.14	-0.822	Unknown	MXAN_2520	WP_011552591.1	[T]
Q1D8U6	56.8	5.02	-0.283	Unknown	MXAN_2710	WP_011552777.1
Q1DC15	25	9.7	-0.251	Unknown	MXAN_1556	WP_011551667.1	[L]
Q1CXY1	27.8	10.3	-0.253	Unknown	MXAN_6624	WP_011556550.1	[O]
Q1CX67	48.4	6.11	-0.104	Unknown	MXAN_6891	WP_011556814.1	[O]
Q1CX69	41	7.34	-0.213	Unknown	MXAN_6889	WP_011556812.1	[KT]
Q1CWW2	18.2	11.34	-0.408	Unknown	MXAN_6998	WP_011556917.1	[J]
Q1D4F7	9.6	4.48	-0.183	Unknown	MXAN_4291	WP_011554294.1	[I]
Q1D6J5	27.7	5.52	-0.214	Unknown	MXAN_3534	WP_011553564.1
Q1DD51	134.7	6.33	-0.164	Unknown	MXAN_1162	WP_011551282.1	[S]
Q1D5X4	27.8	5.55	-0.291	Unknown	MXAN_3767	WP_011553780.1
Q1DB06	90.7	5.95	-0.441	Unknown	MXAN_1923	WP_011552023.1	[D]
Q1D088	40.5	11.36	-0.628	Extracellular	MXAN_5798	WP_011555749.1
Q1D1J2	19.1	5.02	-0.167	Periplasmic	MXAN_5331	WP_011555296.1
Q1D1Y3	75.5	5.88	0.089	Periplasmic	MXAN_5187	WP_044276035.1
Q1DC89	39.5	5.5	-0.116	Periplasmic	MXAN_1477	WP_011551593.1
Q1D482	14.5	10.27	-0.863	Periplasmic	MXAN_4368	WP_011554369.1
Q1D8Z3	87.6	5.49	-0.276	Periplasmic	MXAN_2661	WP_011552731.1	[VF]
Q1D7H0	59.5	7.72	-0.321	Periplasmic	MXAN_3202	WP_011553249.1	[T]
Q1D736	56.5	8.5	-0.337	Periplasmic	MXAN_3338	WP_011553373.1	[T]
Q1CZJ5	57.4	6.81	-0.143	Periplasmic	MXAN_6043	WP_011555992.1	[T]
Q1D080	49	6.39	-0.157	Periplasmic	MXAN_5806	WP_011555757.1	[H]
Q1DFV9	49	9.2	-0.270	Periplasmic	MXAN_0181	WP_011550328.1	[I]
Q1CWM0	19.8	6.02	-0.143	Periplasmic	MXAN_7090	WP_011557009.1	[VI]
Q1DA92	55.4	6.87	-0.555	Periplasmic	MXAN_2209	WP_011552286.1	[P]
Q1D9J0	76.4	5.54	0.365	CytoplasmicMemrane	MXAN_2463	WP_011552535.1	[U]
Q1CZ19	45.5	6.62	0.303	CytoplasmicMemrane	MXAN_6223	WP_020478518.1	[T]
Q1D3P8	111.6	7.5	-0.080	CytoplasmicMemrane	MXAN_4557	WP_020477873.1	[T]
Q1CWY7	44.4	7.71	-0.115	CytoplasmicMemrane	MXAN_6971	WP_020477984.1	[T]
Q1D320	27.3	7.46	-0.239	CytoplasmicMemrane	MXAN_4791	WP_026114171.1	[P]
Q1DFF8	70.6	9.67	0.574	CytoplasmicMemrane	MXAN_0341	WP_011550479.1	[P]
Q1D7D9	18.7	4.61	-0.043	CytoplasmicMemrane	MXAN_3235	WP_011553280.1	[OC]
Q1D7C1	72.3	9.73	0.649	CytoplasmicMemrane	MXAN_3253	WP_011553298.1	[OC]
Q1DF28	11.1	9.88	0.263	CytoplasmicMemrane	MXAN_0475	WP_011550608.1
Q306N4	22.9	5.53	-0.301	CytoplasmicMemrane	MXAN_5774	WP_011555725.1	[NW]
Q1D0A0	45.1	8.85	0.309	CytoplasmicMemrane	MXAN_5786	WP_011555737.1	[NWU]
Q1CVQ2	53.9	9.48	0.220	CytoplasmicMemrane	MXAN_7415	WP_011557326.1	[M]
Q1D614	30.7	8.13	-0.145	CytoplasmicMemrane	MXAN_3724	WP_011553740.1	[I]
Q1DDD2	62.4	7.9	0.746	CytoplasmicMemrane	MXAN_1081	WP_011551201.1	[C]
Q1D8S9	51.9	7.58	0.664	CytoplasmicMemrane	MXAN_2727	WP_011552794.1	[C]
Q1D8Z1	51.7	9.29	0.596	CytoplasmicMemrane	MXAN_2663	WP_011552733.1	[G]
Q1D395	63.2	9.14	0.249	CytoplasmicMemrane	MXAN_4716	WP_011554703.1	[V]
Q1DDB6	63.5	8.97	0.171	CytoplasmicMemrane	MXAN_1097	WP_011551217.1	[V]
Q1CZF1	61.6	7.75	0.639	CytoplasmicMemrane	MXAN_6087	WP_011556036.1	[C]
Q1D437	271	6.65	-0.099	CytoplasmicMemrane	MXAN_4415	WP_011554414.1	[Q]
Q1D3K7	168.3	6.42	-0.273	CytoplasmicMemrane	MXAN_4598	WP_011554593.1	[Q]
Q1CXX0	63.2	7.56	0.066	CytoplasmicMemrane	MXAN_6636	WP_011556561.1	[I]
Q1D8S3	20.9	7.8	-0.096	CytoplasmicMemrane	MXAN_2733	WP_011552800.1	[C]
Q1DFL1	19.4	8.03	-0.130	CytoplasmicMemrane	MXAN_0282	WP_011550426.1	[R]
Q1D520	135.2	8.73	0.030	CytoplasmicMemrane	MXAN_4075	WP_011554082.1	[E]
Q1D253	45.4	6.48	-0.248	CytoplasmicMemrane	MXAN_5116	WP_011555090.1	[T]
Q1DED0	47.9	6.29	-0.149	CytoplasmicMemrane	MXAN_0725	WP_011550853.1	[TH]
Q1D7I7	41.2	9.32	-0.049	CytoplasmicMemrane	MXAN_3183	WP_011553232.1	[T]
Q1D418	73.9	6.81	-0.161	CytoplasmicMemrane	MXAN_4434	WP_011554433.1	[T]
Q1DDT1	84.2	6.27	-0.091	CytoplasmicMemrane	MXAN_0931	WP_011551052.1	[T]
Q1D9Y6	102.5	5.87	-0.101	CytoplasmicMemrane	MXAN_2317	WP_011552392.1	[T]
Q1DDL9	52.6	6.49	-0.188	CytoplasmicMemrane	MXAN_0993	WP_011551114.1	[T]
Q1CXR8	49.8	5.82	-0.046	CytoplasmicMemrane	MXAN_6688	WP_011556613.1	[T]
Q1D1F8	58.4	5.64	-0.298	CytoplasmicMemrane	MXAN_5365	WP_011555330.1	[T]
Q1DED5	92.7	5.97	-0.016	CytoplasmicMemrane	MXAN_0720	WP_011550848.1	[T]
Q1D5L4	94.7	5.43	-0.175	CytoplasmicMemrane	MXAN_3879	WP_011553889.1	[T]
Q1DC18	76.2	5.81	-0.161	CytoplasmicMemrane	MXAN_1553	WP_011551664.1	[T]
Q1CWY0	46.7	7.66	0.203	CytoplasmicMemrane	MXAN_6979	WP_011556899.1	[T]
Q1CVR8	106.6	6.21	0.075	CytoplasmicMemrane	MXAN_7398	WP_011557310.1	[T]
Q1D3Y7	56	6.49	-0.016	CytoplasmicMemrane	MXAN_4465	WP_011554463.1	[T]
Q1CX91	68.3	5.88	0.031	CytoplasmicMemrane	MXAN_6865	WP_011556790.1	[T]
Q1D4K2	44	6.6	-0.123	CytoplasmicMemrane	MXAN_4246	WP_011554249.1	[T]
Q1DG45	84.7	6.44	-0.214	CytoplasmicMemrane	MXAN_0095	WP_011550242.1	[T]
Q1D7S2	43.1	6.76	-0.302	CytoplasmicMemrane	MXAN_3098	WP_011553148.1	[T]
Q1DDS4	53.1	6.39	-0.090	CytoplasmicMemrane	MXAN_0938	WP_011551059.1	[T]
Q1D8M1	119.2	6.51	-0.286	CytoplasmicMemrane	MXAN_2785	WP_011552852.1	[T]
Q1DFP7	75.4	6.18	-0.139	CytoplasmicMemrane	MXAN_0245	WP_011550390.1	[T]
Q1CWT3	53.7	6.93	-0.192	CytoplasmicMemrane	MXAN_7027	WP_011556946.1	[T]
Q1D6C9	78.6	7.4	-0.276	CytoplasmicMemrane	MXAN_3606	WP_011553629.1	[O]
Q1D6B7	171.1	6.49	-0.086	CytoplasmicMemrane	MXAN_3619	WP_011553637.1	[Q]
Q1D018	57	6.48	-0.241	CytoplasmicMemrane	MXAN_5868	WP_011555819.1	[IQ]
Q1D3I4	139.5	6.84	-0.180	CytoplasmicMemrane	MXAN_4621	WP_011554616.1	[M]
Q1D0T0	41.8	9.14	-0.048	CytoplasmicMemrane	MXAN_5604	WP_011555558.1	[M]
Q1D0E6	57	9.22	0.135	CytoplasmicMemrane	MXAN_5740	WP_011555691.1	[N]
Q1CVP5	45.5	9.17	0.002	CytoplasmicMemrane	MXAN_7422	WP_011557333.1	[N]
Q1DAZ1	26.4	8.68	-0.065	CytoplasmicMemrane	MXAN_1944	WP_011552037.1	[M]
Q1CXH2	27.1	7.84	-0.249	CytoplasmicMemrane	MXAN_6784	WP_011556709.1	[M]
Q1D1K5	35.9	8.97	-0.114	CytoplasmicMemrane	MXAN_5317	WP_011555283.1	[V]
Q1D2W0	60.4	9.35	-0.394	CytoplasmicMemrane	MXAN_4854	WP_011554838.1	[U]
Q1D308	138	7.09	-0.316	CytoplasmicMemrane	MXAN_4804	WP_011554790.1	[U]
Q1D382	24.4	6.9	-0.011	CytoplasmicMemrane	MXAN_4729	WP_011554716.1	[M]
Q1D3X9	132.7	6.34	-0.302	CytoplasmicMemrane	MXAN_4475	WP_011554471.1	[L]
Q1DC30	133.4	7.47	-0.147	CytoplasmicMemrane	MXAN_1541	WP_011551652.1	[KL]
Q1D3I3	47.6	6.29	-0.128	CytoplasmicMemrane	MXAN_4622	WP_011554617.1	[G]
Q1DCC4	50.2	9.19	0.013	CytoplasmicMemrane	MXAN_1442	WP_011551558.1	[C]
Q1DBP6	96	8.27	-0.145	CytoplasmicMemrane	MXAN_1675	WP_011551786.1	[I]
Q1CVH2	72.8	9.11	-0.249	CytoplasmicMemrane	MXAN_7498	WP_011557400.1	[O]
Q1D0V6	26.2	10.52	0.057	CytoplasmicMemrane	MXAN_5578	WP_011555532.1	[I]
Q1D4W8	155.6	6.65	-0.328	Cytoplasmic	MXAN_4130	WP_081436821.1	[R]
Q1DG42	62.7	5.85	-0.278	Cytoplasmic	MXAN_0098	WP_011550245.1	[V]
Q1DEQ6	63.9	6.29	-0.389	Cytoplasmic	MXAN_0599	WP_011550730.1	[V]
Q1DDS7	24.9	7.8	-0.445	Cytoplasmic	MXAN_0935	WP_020478154.1	[T]
Q1DCW9	52.3	6.74	-0.187	Cytoplasmic	MXAN_1245	WP_020478237.1	[T]
Q1DEC3	41.2	5.49	-0.083	Cytoplasmic	MXAN_0734	WP_020478996.1	[T]
Q1CWZ4	71.8	6.58	0.069	Cytoplasmic	MXAN_6964	WP_020480737.1	[T]
Q1DC46	40.1	9.16	-0.455	Cytoplasmic	MXAN_1525	WP_026113815.1	[T]
Q1D5V5	55.7	9.52	-0.327	Cytoplasmic	MXAN_3786	WP_026114122.1	[S]
Q1D388	28.4	8.53	0.142	Cytoplasmic	MXAN_4723	WP_011554710.1	[S]
Q1CXA4	24.4	5.02	-0.073	Cytoplasmic	MXAN_6852	WP_026114049.1	[S]
Q1D2Q6	14.1	4.63	-0.260	Cytoplasmic	MXAN_4910	WP_011554891.1	[R]
Q1D7Z4	42.4	8.27	-0.323	Cytoplasmic	MXAN_3020	WP_020478605.1	[Q]
Q1D069	35.4	8.68	-0.038	Cytoplasmic	MXAN_5817	WP_026113791.1	[P]
Q1D635	19.4	7.17	-0.630	Cytoplasmic	MXAN_3702	WP_020478138.1	[P]
Q1DD55	20.1	4.49	-0.234	Cytoplasmic	MXAN_1158	WP_026114149.1	[O]
Q1D050	78	6.64	-0.530	Cytoplasmic	MXAN_5836	WP_026113792.1	[O]
Q1D394	68.9	9.25	-0.087	Cytoplasmic	MXAN_4717	WP_043612864.1	[O]
Q1D7Z9	47.5	9.77	-0.521	Cytoplasmic	MXAN_3015	WP_020478604.1	[O]
Q1D8R1	24.8	8.47	-0.853	Cytoplasmic	MXAN_2745	WP_020478790.1	[O]
Q1CZL8	28.7	7.18	-0.156	Cytoplasmic	MXAN_6020	WP_020478856.1
Q1D9V9	40.8	5.95	-0.300	Cytoplasmic	MXAN_2344	WP_011552419.1
Q1D3K3	37.1	6.15	-0.315	Cytoplasmic	MXAN_4602	WP_011554597.1
Q1DG92	13.3	4.41	-0.192	Cytoplasmic	MXAN_0048	WP_011550197.1
Q1D9C8	20.2	9.36	-0.361	Cytoplasmic	MXAN_2526	WP_011552597.1
Q1CWJ9	34.8	6.24	-0.168	Cytoplasmic	MXAN_7111	WP_011557030.1
Q1DF49	18.4	4.45	-0.591	Cytoplasmic	MXAN_0454	WP_011550587.1
Q1CXQ5	21.6	6.21	0.041	Cytoplasmic	MXAN_6701	WP_011556626.1
Q1DAK7	39.6	9.8	-0.238	Cytoplasmic	MXAN_2087	WP_011552171.1
Q1DBU5	22	5.31	-0.103	Cytoplasmic	MXAN_1626	WP_011551737.1
Q1DFZ6	101.2	9.26	-0.309	Cytoplasmic	MXAN_0144	WP_011550291.1
Q1DC60	43.2	5.48	-0.371	Cytoplasmic	MXAN_1511	WP_011551622.1
Q1D4U8	40.8	8.28	-0.165	Cytoplasmic	MXAN_4150	WP_011554153.1
Q1CYY5	71.3	9.58	-0.274	Cytoplasmic	MXAN_6259	WP_011556201.1
Q1CZP9	23.8	8.53	-0.533	Cytoplasmic	MXAN_5989	WP_011555938.1
Q1CXQ1	60.8	9.69	-0.148	Cytoplasmic	MXAN_6705	WP_011556630.1	[NW]
Q1D822	109.1	4.79	-0.533	Cytoplasmic	MXAN_2992	WP_074960207.1	[M]
Q1DB17	51.2	7.11	-0.169	Cytoplasmic	MXAN_1912	WP_020478549.1	[M]
Q1D5Q8	85.2	6.81	-0.173	Cytoplasmic	MXAN_3833	WP_020478121.1	[L]
Q1D1W7	66.8	7.55	-0.248	Cytoplasmic	MXAN_5203	WP_020479172.1	[L]
Q1DCK6	34.4	6.28	-0.297	Cytoplasmic	MXAN_1360	WP_011551477.1	[K]
Q1CVS0	53.2	5	0.052	Cytoplasmic	MXAN_7396	WP_026114268.1	[KT]
Q1D7G8	84.7	9.01	-0.364	Cytoplasmic	MXAN_3204	WP_026114158.1	[KT]
Q1DF58	31.8	10.51	-0.370	Cytoplasmic	MXAN_0445	WP_020478417.1	[K]
Q1DCK7	38.2	6.09	-0.388	Cytoplasmic	MXAN_1359	WP_011551476.1	[K]
Q1DCL0	60.9	7.46	-0.236	Cytoplasmic	MXAN_1356	WP_051072351.1	[J]
Q1D047	94.9	7.34	-0.190	Cytoplasmic	MXAN_5839	WP_011555790.1	[J]
Q1DC82	105.9	7.59	-0.278	Cytoplasmic	MXAN_1484	WP_026113818.1	[J]
Q1CXV1	54.9	7.18	-0.478	Cytoplasmic	MXAN_6655	WP_026113865.1	[J]
Q1D366	92.6	6.65	-0.299	Cytoplasmic	MXAN_4745	WP_020478485.1	[J]
Q1DG85	46.7	9.11	-0.272	Cytoplasmic	MXAN_0055	WP_011550204.1	[I]
Q1D5F4	27.7	7.61	-0.017	Cytoplasmic	MXAN_3939	WP_011553949.1	[I]
Q1D166	18.6	9.61	-0.141	Cytoplasmic	MXAN_5464	WP_020477843.1	[I]
Q1DAY9	35.2	8.98	-0.269	Cytoplasmic	MXAN_1946	WP_026114197.1	[I]
Q1DG18	49.5	7.58	-0.272	Cytoplasmic	MXAN_0122	WP_026113915.1	[H]
Q1DDH6	35.8	8.48	-0.191	Cytoplasmic	MXAN_1036	WP_011551157.1	[G]
Q1DCT2	45.9	5.87	-0.046	Cytoplasmic	MXAN_1284	WP_020478229.1	[E]
Q1D4C2	56.9	8.16	-0.434	Cytoplasmic	MXAN_4327	WP_020478660.1	[E]
Q1DCT1	68.4	6.32	-0.361	Cytoplasmic	MXAN_1285	WP_020478228.1	[C]
Q1DEA4	22.2	7.65	-0.045	Cytoplasmic	MXAN_0753	WP_020478995.1	[CH]
Q1DG00	52.9	10.21	-0.438	Cytoplasmic	MXAN_0140	WP_011550287.1
Q1D5U4	41.7	6.89	-0.266	Cytoplasmic	MXAN_3797	WP_011553809.1	[I]
Q1D845	42.4	5.9	-0.265	Cytoplasmic	MXAN_2969	WP_011553025.1	[I]
Q1CVZ9	60.7	7.02	-0.249	Cytoplasmic	MXAN_7311	WP_011557230.1	[I]
Q1D4E4	40.9	6.33	-0.038	Cytoplasmic	MXAN_4304	WP_011554307.1	[I]
Q1D3C4	33	6.93	-0.094	Cytoplasmic	MXAN_4683	WP_011554674.1	[IR]
Q1DAZ9	22	6.92	-0.161	Cytoplasmic	MXAN_1930	WP_011552029.1	[L]
Q1D7U6	25.1	9.6	-0.108	Cytoplasmic	MXAN_3074	WP_011553124.1	[J]
Q1CWG2	56.7	6.55	-0.085	Cytoplasmic	MXAN_7148	WP_011557067.1	[I]
Q1DA16	81.9	7.28	-0.403	Cytoplasmic	MXAN_2286	WP_011552362.1	[O]
Q1D7L0	78.4	7.05	-0.470	Cytoplasmic	MXAN_3160	WP_011553209.1	[O]
Q1CWK6	72.8	6.57	-0.488	Cytoplasmic	MXAN_7104	WP_011557023.1	[O]
Q1D3Y3	40.3	4.72	-0.139	Cytoplasmic	MXAN_4469	WP_011554467.1	[NW]
Q1DD17	98.7	6.81	-0.198	Cytoplasmic	MXAN_1197	WP_011551316.1	[E]
Q1D9P2	50.1	5.52	0.099	Cytoplasmic	MXAN_2411	WP_011552486.1	[C]
Q1DA24	86.9	6.32	0.031	Cytoplasmic	MXAN_2278	WP_011552354.1	[E]
Q1D259	38.1	7.96	-0.060	Cytoplasmic	MXAN_5110	WP_011555084.1	[E]
Q1D2Q7	44.3	7.27	0.035	Cytoplasmic	MXAN_4909	WP_011554890.1	[M]
Q1D6E3	72.5	6.71	-0.415	Cytoplasmic	MXAN_3591	WP_011553616.1	[J]
Q1D565	33	7.15	-0.419	Cytoplasmic	MXAN_4029	WP_011554038.1	[T]
Q1D911	39.5	5.47	0.016	Cytoplasmic	MXAN_2643	WP_011552713.1	[T]
Q1DFS8	17.6	8.68	-0.160	Cytoplasmic	MXAN_0213	WP_011550359.1	[K]
Q1CVV3	72.5	5.68	-0.014	Cytoplasmic	MXAN_7362	WP_011557275.1	[KT]
Q1CZ98	53.3	8.21	-0.145	Cytoplasmic	MXAN_6144	WP_011556088.1	[C]
Q1DBP5	69.3	7.01	-0.259	Cytoplasmic	MXAN_1676	WP_011551787.1	[C]
Q1CXX8	51.6	7.14	-0.201	Cytoplasmic	MXAN_6627	WP_011556553.1	[T]
Q1D416	46.5	6.81	-0.151	Cytoplasmic	MXAN_4436	WP_011554435.1
Q1D0V9	53.2	7.02	-0.260	Cytoplasmic	MXAN_5575	WP_011555529.1	[H]
Q1D3Z3	31.5	9.17	-0.070	Cytoplasmic	MXAN_4459	WP_011554457.1	[H]
Q1D230	8.1	9.63	-0.482	Cytoplasmic	MXAN_5139	WP_011555112.1	[J]
Q1DDJ9	131.1	6.27	-0.180	Cytoplasmic	MXAN_1013	WP_011551134.1	[KL]
Q1D568	65.2	6.49	-0.032	Cytoplasmic	MXAN_4026	WP_011554035.1	[L]
Q1D9K8	49.5	4.77	-0.083	Cytoplasmic	MXAN_2445	WP_011552520.1	[N]
Q1CYQ7	37.8	6.02	-0.068	Cytoplasmic	MXAN_6341	WP_011556274.1	[E]
Q1D2G5	14.3	7.24	-0.268	Cytoplasmic	MXAN_5002	WP_002634235.1	[O]
Q1DB10	47.1	6.48	-0.266	Cytoplasmic	MXAN_1919	WP_011552019.1
Q1D422	40.8	7.02	-0.298	Cytoplasmic	MXAN_4430	WP_011554429.1	[T]
Q1DDE8	25.1	7.24	-0.490	Cytoplasmic	MXAN_1065	WP_011551185.1	[J]
Q1D242	57.2	6.24	-0.109	Cytoplasmic	MXAN_5127	WP_011555100.1	[E]
Q1D6K2	46.8	6.7	-0.066	Cytoplasmic	MXAN_3527	WP_011553557.1	[HQ]
Q1D6P0	59.8	6.74	-0.218	Cytoplasmic	MXAN_3488	WP_011553519.1	[G]
Q1DBZ3	42.3	6.35	-0.137	Cytoplasmic	MXAN_1578	WP_011551689.1	[C]
Q1D4A4	30.1	7.21	-0.034	Cytoplasmic	MXAN_4346	WP_011554347.1	[R]
Q1DDB0	51.5	8.16	-0.061	Cytoplasmic	MXAN_1103	WP_011551223.1	[F]
Q1DDV0	54.3	6.84	-0.495	Cytoplasmic	MXAN_0912	WP_011551033.1	[E]
Q1D9Y8	65	10.65	-1.044	Cytoplasmic	MXAN_2315	WP_011552390.1	[T]
Q1DAQ2	39.4	5.69	-0.422	Cytoplasmic	MXAN_2042	WP_011552126.1	[R]
Q1CZY9	40.5	9.22	-0.274	Cytoplasmic	MXAN_5897	WP_011555848.1	[R]
Q1D0T3	33.6	5.76	0.065	Cytoplasmic	MXAN_5601	WP_011555555.1	[MR]
Q1D9H0	70.4	8.24	-0.337	Cytoplasmic	MXAN_2483	WP_011552555.1	[L]
Q1DD43	16.1	9.94	-0.416	Cytoplasmic	MXAN_1170	WP_011551290.1	[R]
Q1DDN1	40	8.78	-0.227	Cytoplasmic	MXAN_0981	WP_011551102.1	[PR]
Q1CXR4	86.7	6.07	-0.056	Cytoplasmic	MXAN_6692	WP_011556617.1	[T]
Q1DA72	42.1	6.7	-0.152	Cytoplasmic	MXAN_2230	WP_011552306.1	[KT]
Q1DFH7	43.7	7.25	-0.242	Cytoplasmic	MXAN_0316	WP_011550460.1	[R]
Q1DCU9	33.1	9.77	-0.161	Cytoplasmic	MXAN_1267	WP_011551384.1	[R]
Q1D5Z4	43.9	8.82	-0.228	Cytoplasmic	MXAN_3747	WP_011553760.1
Q1DA04	52.7	6.37	-0.369	Cytoplasmic	MXAN_2298	WP_011552374.1	[J]
Q1D7S0	38.1	5.73	-0.411	Cytoplasmic	MXAN_3100	WP_011553150.1	[J]
Q1D380	58.8	6.19	-0.568	Cytoplasmic	MXAN_4731	WP_011554718.1	[J]
Q1CWX1	42.3	6.02	0.101	Cytoplasmic	MXAN_6988	WP_011556908.1	[I]
Q1D393	41.7	9.41	0.171	Cytoplasmic	MXAN_4718	WP_011554705.1	[M]
Q1D891	42.1	9.19	-0.128	Cytoplasmic	MXAN_2921	WP_011552981.1	[M]
Q1D1J1	39.6	9.2	-0.069	Cytoplasmic	MXAN_5332	WP_011555297.1	[M]
Q1D4L9	45.6	5.52	0.118	Cytoplasmic	MXAN_4229	WP_011554232.1	[E]
Q1D7K8	61.5	7.03	-0.171	Cytoplasmic	MXAN_3162	WP_011553211.1	[C]
Q1D264	32	7.61	0.234	Cytoplasmic	MXAN_5105	WP_011555079.1	[E]
Q1D6P2	30.2	8.51	-0.299	Cytoplasmic	MXAN_3486	WP_011553517.1	[Q]
Q1D4F8	29.1	5.94	-0.149	Cytoplasmic	MXAN_4290	WP_011554293.1	[Q]
Q1DFY2	27.3	6.3	0.202	Cytoplasmic	MXAN_0158	WP_011550305.1	[HR]
Q1D696	45.7	6.81	0.071	Cytoplasmic	MXAN_3640	WP_011553658.1	[H]
Q1D345	44.6	7.69	-0.057	Cytoplasmic	MXAN_4766	WP_011554753.1	[E]
Q1D8D2	55.5	8.22	-0.099	Cytoplasmic	MXAN_2880	WP_011552941.1	[E]
Q1DCD4	36.2	7.17	-0.082	Cytoplasmic	MXAN_1432	WP_011551549.1	[E]
Q1D442	36.5	6.42	-0.329	Cytoplasmic	MXAN_4410	WP_011554409.1	[V]
Q1CVJ7	37.7	6.14	-0.274	Cytoplasmic	MXAN_7473	WP_011557379.1	[R]
Q1DCG5	48.1	7.31	-0.165	Cytoplasmic	MXAN_1401	WP_011551518.1	[J]
Q1DD74	30.7	4.63	-0.119	Cytoplasmic	MXAN_1139	WP_011551259.1	[J]
Q1D600	46.7	7.47	-0.239	Cytoplasmic	MXAN_3739	WP_011553754.1	[J]
Q1D7I2	27.8	7.46	-0.250	Cytoplasmic	MXAN_3190	WP_011553237.1	[I]
Q1D6K4	24.7	8.54	0.044	Cytoplasmic	MXAN_3525	WP_011553555.1	[H]
Q1DEH3	22.2	5.27	-0.139	Cytoplasmic	MXAN_0682	WP_011550812.1	[H]
Q1D294	34.3	8.18	-0.041	Cytoplasmic	MXAN_5075	WP_011555049.1	[F]
Q1CWF4	32.2	6.92	0.174	Cytoplasmic	MXAN_7156	WP_011557075.1	[F]
Q1D639	26	8.32	-0.302	Cytoplasmic	MXAN_3697	WP_011553715.1	[F]
Q1D5W3	81.5	8.29	-0.062	Cytoplasmic	MXAN_3778	WP_011553791.1	[O]
Q1D7Z8	65.5	6.11	-0.074	Cytoplasmic	MXAN_3016	WP_011553072.1	[O]
Q1DE04	46.1	5.78	-0.174	Cytoplasmic	MXAN_0858	WP_011550979.1	[O]
Q1D1K0	100.2	7.03	-0.165	Cytoplasmic	MXAN_5323	WP_011555288.1	[O]
Q1D6S2	32	9.19	-0.024	Cytoplasmic	MXAN_3454	WP_011553487.1	[C]
Q1D1I7	138.8	6.9	-0.208	Cytoplasmic	MXAN_5336	WP_011555301.1	[ER]
Q1D8W2	40.1	8.28	-0.058	Cytoplasmic	MXAN_2694	WP_011552762.1	[U]
Q1D060	78.8	6.65	-0.628	Cytoplasmic	MXAN_5826	WP_011555777.1	[T]
Q1D245	54.1	6.34	-0.216	Cytoplasmic	MXAN_5124	WP_011555098.1	[T]
Q1D5T0	52.5	5.68	-0.279	Cytoplasmic	MXAN_3811	WP_011553823.1	[T]
Q1D0K5	73.4	8.35	-0.284	Cytoplasmic	MXAN_5680	WP_011555633.1	[T]
Q1D4Q2	49.5	6.04	-0.213	Cytoplasmic	MXAN_4196	WP_011554199.1	[T]
Q1D5A7	54.8	7.03	-0.280	Cytoplasmic	MXAN_3986	WP_011553996.1	[R]
Q1D715	34.5	6.96	0.051	Cytoplasmic	MXAN_3361	WP_011553394.1	[R]
Q1D9W7	62.1	6.3	-0.156	Cytoplasmic	MXAN_2336	WP_011552411.1	[P]
Q1D828	49.9	5.33	-0.158	Cytoplasmic	MXAN_2986	WP_011553042.1	[O]
Q1DD59	28.2	6.71	-0.069	Cytoplasmic	MXAN_1154	WP_011551274.1	[O]
Q1D9L1	47.8	5.62	-0.121	Cytoplasmic	MXAN_2442	WP_011552517.1	[NU]
Q1CWD4	55	9.39	0.121	Cytoplasmic	MXAN_7176	WP_011557095.1	[NWU]
Q1D8K5	47.8	7.23	-0.137	Cytoplasmic	MXAN_2801	WP_011552868.1	[L]
Q1DC55	87.1	6.64	-0.345	Cytoplasmic	MXAN_1516	WP_011551627.1	[L]
Q1D8L1	80.8	7.88	-0.177	Cytoplasmic	MXAN_2795	WP_011552862.1	[L]
Q1D922	79.2	5.81	-0.405	Cytoplasmic	MXAN_2632	WP_011552702.1	[L]
Q1DAU6	77.5	8.03	-0.440	Cytoplasmic	MXAN_1992	WP_011552082.1	[L]
Q1D9R5	190	8.02	-0.197	Cytoplasmic	MXAN_2388	WP_011552463.1	[L]
Q1D1U1	45.8	10.05	-0.126	Cytoplasmic	MXAN_5230	WP_011555197.1	[L]
Q1D6Q4	76.8	6.47	-0.210	Cytoplasmic	MXAN_3472	WP_011553505.1	[L]
Q1DEC0	111.9	5.9	-0.175	Cytoplasmic	MXAN_0737	WP_011550863.1	[KL]
Q1D0P8	47	7.02	-0.223	Cytoplasmic	MXAN_5636	WP_011555590.1	[K]
Q1D936	47	6.99	-0.088	Cytoplasmic	MXAN_2618	WP_011552688.1	[F]
Q1D7Z0	23	9.76	-0.191	Cytoplasmic	MXAN_3024	WP_011553080.1	[D]
Q1D3P1	37.1	6.47	-0.497	Cytoplasmic	MXAN_4564	WP_011554559.1	[C]
Q1CZW7	33.4	8.03	0.083	Cytoplasmic	MXAN_5919	WP_011555870.1	[C]
Q1D4E6	95.7	6.99	-0.269	Cytoplasmic	MXAN_4302	WP_011554305.1	[C]
Q1D6J6	59.4	8.5	-0.196	Cytoplasmic	MXAN_3533	WP_011553563.1	[CH]
Q1CZH6	35.2	6.92	-0.034	Cytoplasmic	MXAN_6062	WP_011556011.1	[E]
Q1D3Z2	142.8	8.31	-0.425	Cytoplasmic	MXAN_4460	WP_011554458.1	[J]
Q1D5W6	57.2	6.81	-0.127	Cytoplasmic	MXAN_3775	WP_011553788.1	[F]
Q1D9W6	35.3	8.63	-0.512	Cytoplasmic	MXAN_2337	WP_011552412.1	[EH]
Q1CZW6	28.7	7.05	-0.156	Cytoplasmic	MXAN_5920	WP_011555871.1	[C]
Q1DF43	27.4	5.08	0.260	Cytoplasmic	MXAN_0460	WP_011550593.1	[T]
Q1DDC6	27.9	5.94	-0.278	Cytoplasmic	MXAN_1087	WP_011551207.1	[NW]
Q1CYV2	15	5.85	-0.284	Cytoplasmic	MXAN_6296	WP_011556229.1	[KT]
Q1D417	45.1	8.91	-0.177	Cytoplasmic	MXAN_4435	WP_011554434.1	[S]
Q1DAW1	29.6	10.17	-0.014	Cytoplasmic	MXAN_1977	WP_011552067.1	[R]
Q1DC44	37.8	9.1	-0.231	Cytoplasmic	MXAN_1527	WP_011551638.1	[M]
Q1DAY8	34.7	9.44	-0.209	Cytoplasmic	MXAN_1947	WP_011552040.1	[M]
Q1D3J2	38.1	7.21	-0.260	Cytoplasmic	MXAN_4613	WP_011554608.1	[M]
Q1D341	25.7	7.96	0.135	Cytoplasmic	MXAN_4770	WP_011554757.1	[I]
Q1D048	27.4	6.79	0.253	Cytoplasmic	MXAN_5838	WP_011555789.1	[I]
Q1D1W3	25.2	7.05	0.213	Cytoplasmic	MXAN_5208	WP_011555176.1	[I]
Q1D8Z9	46.7	7.14	0.082	Cytoplasmic	MXAN_2655	WP_011552725.1	[H]
Q1D4N5	25.3	7.23	-0.613	Cytoplasmic	MXAN_4213	WP_011554216.1	[H]
O30612	22.3	6.55	-0.094	Cytoplasmic	MXAN_6438	WP_011556370.1	[O]
Q1D5V2	23.4	5.25	0.097	Cytoplasmic	MXAN_3789	WP_011553802.1	[I]
Q1D8Z7	27.4	4.88	-0.041	Cytoplasmic	MXAN_2657	WP_011552727.1	[H]
Q1CWT1	30.6	5.9	-0.104	Cytoplasmic	MXAN_7029	WP_011556948.1
Q1D8Y9	27.9	6.19	-0.348	Cytoplasmic	MXAN_2665	WP_011552735.1
Q1D3K5	75.6	6.62	-0.221	Cytoplasmic	MXAN_4600	WP_011554595.1	[R]
Q1D3K8	63.1	5.87	-0.237	Cytoplasmic	MXAN_4597	WP_011554592.1	[R]
Q1D1Z8	56.6	6.32	-0.373	Cytoplasmic	MXAN_5172	WP_011555143.1	[O]
Q1CXM5	31.9	8.05	0.241	Cytoplasmic	MXAN_6731	WP_011556656.1	[ME]
Q1DDB8	30	7.44	-0.128	Cytoplasmic	MXAN_1095	WP_011551215.1	[M]
Q1CYE1	39.2	8.68	-0.083	Cytoplasmic	MXAN_6459	WP_011556390.1	[J]
Q1D076	26.3	6.64	0.024	Cytoplasmic	MXAN_5810	WP_011555761.1	[I]
Q1D282	22.5	6.79	0.348	Cytoplasmic	MXAN_5087	WP_011555061.1	[H]
Q1DCV9	37.7	5.99	-0.221	Cytoplasmic	MXAN_1257	WP_011551374.1	[H]
Q1CYY1	49.4	6.25	-0.127	Cytoplasmic	MXAN_6263	WP_011556205.1	[E]
Q1DA79	64.7	7.71	-0.168	Cytoplasmic	MXAN_2223	WP_011552299.1	[Q]
Q1CYT7	45.6	5.82	0.049	Cytoplasmic	MXAN_6311	WP_011556244.1	[FR]
Q1D0I0	48.2	7.05	-0.079	Cytoplasmic	MXAN_5705	WP_011555657.1	[FR]
Q1D251	47	6.74	0.081	Cytoplasmic	MXAN_5118	WP_011555092.1	[FR]
Q1D406	24.7	8.82	-0.371	Cytoplasmic	MXAN_4446	WP_011554445.1	[KT]
Q1D511	42.5	6.64	-0.136	Cytoplasmic	MXAN_4084	WP_011554091.1	[T]
Q1DDU3	19.9	6.42	-0.494	Cytoplasmic	MXAN_0919	WP_011551040.1	[R]
Q1CW03	50.3	8.07	-0.446	Cytoplasmic	MXAN_7307	WP_011557226.1	[Q]
Q1CZX3	55	4.89	-0.389	Cytoplasmic	MXAN_5913	WP_011555864.1	[S]
Q1D4B8	23	5.06	-0.632	Cytoplasmic	MXAN_4331	WP_011554333.1	[O]
Q1CX11	17.3	5.59	0.036	Cytoplasmic	MXAN_6947	WP_011556868.1	[T]
Q1D4N8	130.2	9.86	-0.733	Cytoplasmic	MXAN_4210	WP_011554213.1	[K]
Q1CY02	25.1	6.81	-0.655	Cytoplasmic	MXAN_6602	WP_011556529.1	[O]
Q1D1W6	80.3	5.35	-0.739	Cytoplasmic	MXAN_5204	WP_011555174.1	[K]
Q1D324	25.3	6.09	-0.016	Cytoplasmic	MXAN_4787	WP_011554774.1	[KT]
Q1CZQ9	29.6	5.24	-0.103	Cytoplasmic	MXAN_5979	WP_011555928.1
Q1D342	8.8	4.12	-0.263	Cytoplasmic	MXAN_4769	WP_011554756.1	[I]
Q1D4L6	45.7	5.38	-0.396	Cytoplasmic	MXAN_4232	WP_011554235.1	[T]
Q1D7R9	76.7	7.14	-0.144	Cytoplasmic	MXAN_3101	WP_011553151.1	[J]
Q1DC61	25.5	5.83	-0.722	Cytoplasmic	MXAN_1510	WP_011551621.1	[K]
Q1D262	48.4	6.93	-0.063	Cytoplasmic	MXAN_5107	WP_011555081.1	[E]
Q1D7F6	20.5	6.54	-0.196	Cytoplasmic	MXAN_3218	WP_011553263.1	[R]
Q1D9I8	35.4	6.54	-0.522	Cytoplasmic	MXAN_2465	WP_011552537.1	[R]
Q1DBI0	52.2	7.68	-0.105	Cytoplasmic	MXAN_1743	WP_011551852.1	[VQ]
Q1CZX3	55	4.89	-0.389	Cytoplasmic	MXAN_5913	WP_011555864.1	[S]	b.80

## Sheet: mx_004
Uniprot ID	MW	PI	Gravy	sublocation	gene locus	protein accession	COG Class
Q1D6G3	49.4	9.5	0.137	CytoplasmicMemrane	MXAN_3570	WP_020478301.1
Q1D383	84	5.71	-0.190	OuterMemrane	MXAN_4728	WP_011554715.1
Q1CVN2	48.5	6.3	-0.223	OuterMemrane	MXAN_7436	WP_011557344.1	[M]
Q1CVX9	85.2	5.9	-0.214	OuterMemrane	MXAN_7331	WP_011557250.1	[H]
Q1CVZ3	25.7	4.78	-0.003	OuterMemrane	MXAN_7317	WP_011557236.1
Q1CXK5	49.4	5.96	-0.091	OuterMemrane	MXAN_6751	WP_011556676.1
Q1D2D8	48.8	5.81	-0.029	OuterMemrane	MXAN_5030	WP_011555006.1	[M]
Q1D2E5	86.4	5.27	-0.241	OuterMemrane	MXAN_5023	WP_020478671.1	[P]
Q1D313	66	4.92	-0.341	OuterMemrane	MXAN_4799	WP_011554785.1	[M]
Q1D365	103.4	6.32	-0.239	OuterMemrane	MXAN_4746	WP_011554733.1	[H]
Q1D5X3	40.9	5.41	0.034	OuterMemrane	MXAN_3768	WP_011553781.1	[M]
Q1D6H7	47.4	5.53	-0.375	OuterMemrane	MXAN_3553	WP_011553582.1
Q1D9I7	25.1	7.97	-0.169	OuterMemrane	MXAN_2466	WP_011552538.1
Q1D9L4	28.9	8.13	0.026	OuterMemrane	MXAN_2439	WP_011552514.1	[U]
Q1DEY6	103.6	5.88	-0.218	OuterMemrane	MXAN_0518	WP_011550650.1	[P]
Q1DFD7	154.6	5	-0.495	OuterMemrane	MXAN_0362	WP_020478441.1	[NW]
Q1D1M7	33	5.62	-0.279	Unknown	MXAN_5295	#N/A
Q1D5W1	95.9	5.78	-0.198	Unknown	MXAN_3780	WP_011553793.1
Q1D208	28.8	5.1	-0.251	Unknown	MXAN_5162	WP_020478715.1
Q1DG37	16.5	7.99	0.058	Unknown	MXAN_0103	WP_020477944.1
Q1CVN0	37.9	6.18	0.146	Unknown	MXAN_7438	WP_044277723.1	[VM]
Q1CW90	52.6	5.92	-0.519	Unknown	MXAN_7220	WP_011557139.1	[E]
Q1CWP9	27.9	7.24	-0.463	Unknown	MXAN_7061	WP_011556980.1
Q1CWZ6	84.2	5.4	-0.210	Unknown	MXAN_6962	WP_020477981.1	[T]
Q1CXC8	54.7	6.23	-0.120	Unknown	MXAN_6828	WP_011556753.1	[HR]
Q1CXX4	25.9	9.95	0.220	Unknown	MXAN_6631	WP_011556557.1	[R]
Q1CXZ8	37.7	9.45	-0.257	Unknown	MXAN_6607	WP_011556533.1	[M]
Q1CZ55	23.2	4.94	-0.012	Unknown	MXAN_6187	WP_011556131.1
Q1D049	189	4.59	0.028	Unknown	MXAN_5837	WP_011555788.1
Q1D090	27.3	9.11	-0.158	Unknown	MXAN_5796	WP_011555747.1
Q1D0B3	21.3	9.42	-0.281	Unknown	MXAN_5773	WP_011555724.1	[NW]
Q1D0E7	19.2	6	-0.244	Unknown	MXAN_5739	WP_011555690.1
Q1D0H4	41.6	7.47	0.027	Unknown	MXAN_5711	WP_011555663.1	[T]
Q1D0I4	29.8	6.43	-0.394	Unknown	MXAN_5701	WP_011555653.1
Q1D0I5	57.2	9.35	0.105	Unknown	MXAN_5700	WP_011555652.1
Q1D0K0	30.7	8.46	-0.318	Unknown	MXAN_5685	WP_011555638.1
Q1D0M1	37.1	5.82	-0.137	Unknown	MXAN_5664	WP_011555617.1
Q1D0M6	25.1	5.64	0.183	Unknown	MXAN_5659	WP_011555612.1
Q1D0Y3	47.7	5.22	-0.299	Unknown	MXAN_5551	WP_011555505.1	[S]
Q1D122	19.4	8.46	-0.403	Unknown	MXAN_5508	WP_011555466.1
Q1D139	26.9	6.33	-0.159	Unknown	MXAN_5491	WP_011555449.1
Q1D142	61.7	6.27	-0.187	Unknown	MXAN_5488	WP_011555446.1
Q1D1C2	43.3	8.68	-0.353	Unknown	MXAN_5404	WP_011555366.1
Q1D1X7	11	8.1	-0.210	Unknown	MXAN_5193	WP_011555164.1
Q1D2B2	34.1	9.73	-0.345	Unknown	MXAN_5056	WP_011555032.1
Q1D2D2	48.2	8.12	-0.267	Unknown	MXAN_5036	WP_011555012.1	[NW]
Q1D3C1	30.3	5.55	-0.424	Unknown	MXAN_4686	WP_020477899.1
Q1D3C2	43.5	4.93	-0.194	Unknown	MXAN_4685	WP_044275795.1
Q1D3E7	37.2	9.28	-0.171	Unknown	MXAN_4660	WP_011554652.1
Q1D3G6	56.6	6.28	-0.122	Unknown	MXAN_4641	WP_011554633.1
Q1D3H5	23.6	8.18	-0.220	Unknown	MXAN_4632	WP_011554625.1
Q1D3P3	62.4	6.38	0.009	Unknown	MXAN_4562	WP_011554557.1	[KT]
Q1D405	41	6.06	-0.205	Unknown	MXAN_4447	WP_011554446.1	[MO]
Q1D438	428.6	6.51	-0.114	Unknown	MXAN_4414	WP_011554413.1	[I]
Q1D443	33.4	8.94	-0.378	Unknown	MXAN_4409	WP_011554408.1
Q1D4B5	32.7	5.4	-0.102	Unknown	MXAN_4334	WP_011554336.1
Q1D4C0	22.7	9.45	-0.174	Unknown	MXAN_4329	WP_011554331.1
Q1D4U4	33.1	5.36	-0.151	Unknown	MXAN_4154	WP_011554157.1
Q1D4Z1	40.5	5.35	-0.369	Unknown	MXAN_4104	WP_011554110.1
Q1D571	19.4	9.45	-0.245	Unknown	MXAN_4023	WP_011554032.1
Q1D5A4	22.3	8.68	0.065	Unknown	MXAN_3989	WP_011553999.1
Q1D5E0	94.8	9.01	-0.286	Unknown	MXAN_3953	WP_011553963.1
Q1D5J6	96.4	6.79	-0.105	Unknown	MXAN_3897	WP_020478095.1	[L]
Q1D5N8	22.8	7.96	-0.097	Unknown	MXAN_3853	WP_011553865.1	[R]
Q1D618	55.7	5.43	-0.141	Unknown	MXAN_3719	WP_011553736.1	[M]
Q1D646	34.7	7.03	-0.396	Unknown	MXAN_3690	WP_011553708.1
Q1D6S8	37.9	5.63	0.145	Unknown	MXAN_3448	WP_011553481.1
Q1D7A0	13	4.81	0.021	Unknown	MXAN_3274	WP_011553319.1
Q1D7J9	40	9.1	-0.387	Unknown	MXAN_3171	WP_011553220.1	[O]
Q1D7R8	56.1	5.94	-0.092	Unknown	MXAN_3102	WP_011553152.1
Q1D7T5	14.4	9.04	-0.041	Unknown	MXAN_3085	WP_011553135.1	[D]
Q1D8J2	90.9	5.49	-0.161	Unknown	MXAN_2814	WP_020478777.1	[M]
Q1D8L4	42.1	5.49	-0.368	Unknown	MXAN_2792	WP_011552859.1
Q1D8X3	56.5	5.41	-0.006	Unknown	MXAN_2683	WP_011552751.1	[T]
Q1D8X5	19.7	4.68	0.181	Unknown	MXAN_2681	WP_011552749.1	[T]
Q1D9B4	27.8	6.35	0.005	Unknown	MXAN_2540	WP_011552610.1
Q1D9D9	34.1	8.27	-0.248	Unknown	MXAN_2515	WP_011552586.1	[U]
Q1D9H3	88.8	6.42	0.056	Unknown	MXAN_2480	WP_011552552.1	[O]
Q1D9K0	17.1	6.19	-0.252	Unknown	MXAN_2453	WP_011552527.1	[MO]
Q1DAA1	31.9	4.5	-0.123	Unknown	MXAN_2200	WP_011552277.1
Q1DAN2	31.8	9.69	-0.417	Unknown	MXAN_2062	WP_011552146.1
Q1DAU0	30.1	6.71	-0.641	Unknown	MXAN_1998	WP_011552088.1	[M]
Q1DB36	42.7	5.3	-0.172	Unknown	MXAN_1892	WP_011551993.1	[T]
Q1DBP3	37.9	5.34	-0.149	Unknown	MXAN_1678	WP_011551789.1	[JO]
Q1DBR3	85.4	6.11	-0.168	Unknown	MXAN_1658	WP_020477714.1	[R]
Q1DBV9	70.8	6.28	-0.375	Unknown	MXAN_1612	WP_011551723.1
Q1DC33	35.6	5.53	-0.391	Unknown	MXAN_1539	WP_011551649.1
Q1DCB7	26.5	6.11	-0.261	Unknown	MXAN_1449	WP_011551565.1	[M]
Q1DCJ4	27.5	5.73	-0.075	Unknown	MXAN_1372	WP_011551489.1
Q1DCK1	160.8	5.16	-0.363	Unknown	MXAN_1365	WP_011551482.1	[NW]
Q1DCQ4	31.5	5.58	0.053	Unknown	MXAN_1312	WP_011551429.1	[V]
Q1DCU7	65.7	5.86	-0.101	Unknown	MXAN_1269	WP_011551386.1	[R]
Q1DDE9	29.2	5.68	-0.146	Unknown	MXAN_1063	WP_011551184.1
Q1DDY7	20.7	8.02	0.115	Unknown	MXAN_0875	WP_011550996.1
Q1DE48	110.4	5.62	-0.124	Unknown	MXAN_0812	WP_011550935.1	[R]
Q1DE56	68.7	6.44	-0.393	Unknown	MXAN_0804	WP_011550927.1
Q1DEA3	28.9	8.15	-0.110	Unknown	MXAN_0754	WP_011550880.1	[M]
Q1DFE0	23.5	6.32	-0.258	Unknown	MXAN_0359	WP_011550497.1
Q1DFP1	41.7	5.67	-0.042	Unknown	MXAN_0251	WP_011550396.1	[M]
Q1DFR8	23.1	8.79	-0.008	Unknown	MXAN_0223	WP_011550369.1
Q1CYX4	71.5	4.92	-0.484	Extracellular	MXAN_6270	WP_011556210.1
Q1CYZ9	137.5	5.62	-0.074	Extracellular	MXAN_6245	WP_020478525.1
Q1DEU4	31.2	10.99	-0.397	Extracellular	MXAN_0560	WP_011550692.1	[M]
Q1D0I8	27.4	5.49	0.157	Periplasmic	MXAN_5697	WP_011555649.1
Q1D0X2	39.9	7.01	-0.408	Periplasmic	MXAN_5562	WP_011555516.1	[O]
Q1D3A7	100.6	5.52	-0.418	Periplasmic	MXAN_4700	WP_011554691.1	[T]
Q1D7C2	20.2	8.62	-0.079	Periplasmic	MXAN_3252	WP_011553297.1	[O]
Q1D7P1	79.5	9.06	-0.368	Periplasmic	MXAN_3129	WP_011553179.1	[E]
Q1D8X6	72.7	7.83	-0.135	Periplasmic	MXAN_2680	WP_011552748.1	[T]
Q1D9R8	58.7	7.74	-0.344	Periplasmic	MXAN_2385	WP_011552460.1	[M]
Q1DAL7	87.5	8.47	-0.290	Periplasmic	MXAN_2077	WP_011552161.1	[T]
Q1DB07	125.7	6.44	-0.579	Periplasmic	MXAN_1922	WP_011552022.1	[D]
Q1DD82	57.4	10.71	0.073	CytoplasmicMemrane	MXAN_1131	WP_020478924.1	[P]
Q1CWA3	25	10.1	0.175	CytoplasmicMemrane	MXAN_7207	WP_011557126.1
Q1CWW4	84.2	6.15	-0.111	CytoplasmicMemrane	MXAN_6996	WP_011556915.1	[T]
Q1CXD0	42.2	9.51	0.426	CytoplasmicMemrane	MXAN_6826	WP_011556751.1	[CP]
Q1CXH1	73	8.94	0.796	CytoplasmicMemrane	MXAN_6785	WP_011556710.1	[P]
Q1CXR0	43.5	5.3	-0.128	CytoplasmicMemrane	MXAN_6696	WP_020478209.1	[T]
Q1CXU3	35.1	9.54	0.909	CytoplasmicMemrane	MXAN_6663	WP_020478201.1	[E]
Q1CZ52	61.9	9.14	0.603	CytoplasmicMemrane	MXAN_6190	WP_011556134.1	[E]
Q1CZE9	16.4	7.65	0.198	CytoplasmicMemrane	MXAN_6089	WP_011556038.1
Q1CZF8	53.8	8.59	0.473	CytoplasmicMemrane	MXAN_6080	WP_011556029.1	[C]
Q1CZX9	78.2	5.99	-0.145	CytoplasmicMemrane	MXAN_5907	WP_011555858.1	[T]
Q1CZY2	43.6	6.18	0.452	CytoplasmicMemrane	MXAN_5904	WP_011555855.1	[U]
Q1D075	9.6	9.11	0.210	CytoplasmicMemrane	MXAN_5811	WP_020478454.1	[U]
Q1D0D2	16.1	8.35	-0.067	CytoplasmicMemrane	MXAN_5754	WP_020480666.1	[U]
Q1D0D3	25.1	7.43	0.436	CytoplasmicMemrane	MXAN_5753	WP_011555704.1	[U]
Q1D0D6	31.2	7.93	0.169	CytoplasmicMemrane	MXAN_5750	WP_011555701.1
Q1D0J8	60.6	9.66	0.287	CytoplasmicMemrane	MXAN_5687	WP_011555640.1	[M]
Q1D0M2	37	8.85	0.032	CytoplasmicMemrane	MXAN_5663	WP_011555616.1	[H]
Q1D0M3	37	8.94	0.073	CytoplasmicMemrane	MXAN_5662	WP_020478380.1	[H]
Q1D0S7	42.6	9.58	0.716	CytoplasmicMemrane	MXAN_5607	WP_011555561.1	[M]
Q1D1P5	63.9	9.32	0.361	CytoplasmicMemrane	MXAN_5276	WP_020477781.1	[V]
Q1D2G8	52.5	8.94	0.617	CytoplasmicMemrane	MXAN_4999	WP_011554977.1	[O]
Q1D2X1	43.5	9.6	-0.057	CytoplasmicMemrane	MXAN_4841	WP_011554827.1	[T]
Q1D374	91	8.12	-0.015	CytoplasmicMemrane	MXAN_4737	WP_011554724.1	[T]
Q1D381	83.5	7.5	0.585	CytoplasmicMemrane	MXAN_4730	WP_011554717.1	[M]
Q1D3D8	25.4	6.6	0.403	CytoplasmicMemrane	MXAN_4669	WP_011554661.1	[U]
Q1D3F6	31.7	7.97	0.646	CytoplasmicMemrane	MXAN_4651	WP_011554643.1	[WU]
Q1D3F7	32.7	9.64	0.365	CytoplasmicMemrane	MXAN_4650	WP_011554642.1	[WU]
Q1D491	70.4	6.9	-0.303	CytoplasmicMemrane	MXAN_4359	WP_011554360.1	[O]
Q1D4L4	11.9	9.25	1.019	CytoplasmicMemrane	MXAN_4234	WP_020478852.1	[R]
Q1D4S3	44.2	5.88	-0.186	CytoplasmicMemrane	MXAN_4175	WP_011554178.1	[V]
Q1D5B0	17	5.17	0.512	CytoplasmicMemrane	MXAN_3983	WP_011553993.1	[O]
Q1D5G3	19.2	8.5	0.449	CytoplasmicMemrane	MXAN_3930	WP_011553940.1	[MU]
Q1D5I9	41.2	9.04	-0.075	CytoplasmicMemrane	MXAN_3904	WP_011553914.1	[VM]
Q1D5S9	47.8	8.32	0.388	CytoplasmicMemrane	MXAN_3812	WP_020478127.1	[T]
Q1D5X5	50.8	9.29	-0.314	CytoplasmicMemrane	MXAN_3766	WP_011553779.1	[J]
Q1D5Z2	95.4	6.77	0.232	CytoplasmicMemrane	MXAN_3749	WP_011553762.1	[R]
Q1D602	27.6	9.89	-0.274	CytoplasmicMemrane	MXAN_3736	WP_011553752.1
Q1D668	54.2	5.27	0.026	CytoplasmicMemrane	MXAN_3668	WP_011553686.1	[T]
Q1D6N4	38.1	9.92	0.195	CytoplasmicMemrane	MXAN_3495	WP_011553525.1	[I]
Q1D755	48.7	10.2	0.534	CytoplasmicMemrane	MXAN_3319	WP_011553355.1	[U]
Q1D7B8	26.3	9	0.448	CytoplasmicMemrane	MXAN_3256	WP_011553301.1	[O]
Q1D7C3	40.9	5.22	0.272	CytoplasmicMemrane	MXAN_3251	WP_011553296.1
Q1D7I8	64.9	7.15	-0.272	CytoplasmicMemrane	MXAN_3182	WP_011553231.1	[T]
Q1D7U9	16.2	6.54	0.763	CytoplasmicMemrane	MXAN_3071	WP_011553121.1
Q1D895	40.1	8.81	0.392	CytoplasmicMemrane	MXAN_2917	WP_011552977.1	[MN]
Q1D8K7	58	9.57	0.128	CytoplasmicMemrane	MXAN_2799	WP_011552866.1	[T]
Q1D8S2	13.6	9.13	0.733	CytoplasmicMemrane	MXAN_2734	WP_011552801.1	[C]
Q1D946	53.1	9.44	0.501	CytoplasmicMemrane	MXAN_2608	WP_011552678.1	[E]
Q1D9E2	45.5	9.89	0.317	CytoplasmicMemrane	MXAN_2512	WP_011552583.1	[NWU]
Q1D9H7	46.4	6.62	-0.112	CytoplasmicMemrane	MXAN_2476	WP_011552548.1
Q1D9P8	65.5	9.52	0.620	CytoplasmicMemrane	MXAN_2405	WP_011552480.1	[R]
Q1DA32	81.8	6.81	-0.005	CytoplasmicMemrane	MXAN_2270	WP_011552346.1
Q1DA42	61.2	5.3	0.786	CytoplasmicMemrane	MXAN_2260	WP_011552336.1	[P]
Q1DAC3	43.5	9.29	-0.172	CytoplasmicMemrane	MXAN_2177	WP_011552255.1	[T]
Q1DAK6	19.4	6.58	-0.051	CytoplasmicMemrane	MXAN_2088	WP_020478990.1	[O]
Q1DBV8	40.5	4.25	0.019	CytoplasmicMemrane	MXAN_1613	WP_020477722.1
Q1DCF2	63.5	5.77	0.149	CytoplasmicMemrane	MXAN_1414	WP_011551531.1	[T]
Q1DCT0	77	9.04	0.109	CytoplasmicMemrane	MXAN_1286	WP_020478226.1	[V]
Q1DDD0	10.9	9.73	1.142	CytoplasmicMemrane	MXAN_1083	WP_011551203.1	[C]
Q1DDE1	25	9.6	0.500	CytoplasmicMemrane	MXAN_1072	WP_011551192.1
Q1DDM9	111.1	6.64	0.388	CytoplasmicMemrane	MXAN_0983	WP_020478165.1	[P]
Q1DEI8	111.4	5.72	0.272	CytoplasmicMemrane	MXAN_0667	WP_011550798.1	[V]
Q1DEP9	61.8	7.91	0.470	CytoplasmicMemrane	MXAN_0606	WP_020478282.1	[M]
Q1DF34	39.2	6.76	-0.374	CytoplasmicMemrane	MXAN_0469	WP_011550602.1	[O]
Q1DF44	51.5	8.48	0.080	CytoplasmicMemrane	MXAN_0459	WP_011550592.1	[T]
Q1DFC1	48.4	4.75	0.325	CytoplasmicMemrane	MXAN_0378	WP_011550516.1	[P]
Q1DFD1	22.4	9.63	0.117	CytoplasmicMemrane	MXAN_0368	WP_011550506.1	[MU]
Q1DFU8	38.6	6.96	0.207	CytoplasmicMemrane	MXAN_0193	WP_011550339.1
Q1DFW6	56.1	5.73	0.136	CytoplasmicMemrane	MXAN_0174	WP_011550321.1	[T]
Q1DFW7	18.1	8.22	-0.255	CytoplasmicMemrane	MXAN_0173	WP_011550320.1
Q1DDM5	22	9.85	-0.738	Cytoplasmic	MXAN_0987	WP_020478166.1	[M]
Q1DE70	26.1	7.12	-0.483	Cytoplasmic	MXAN_0790	WP_011550913.1
Q1CW00	29.2	6.54	0.093	Cytoplasmic	MXAN_7310	WP_011557229.1	[I]
Q1CWR8	46.5	6.64	-0.030	Cytoplasmic	MXAN_7042	WP_011556961.1	[T]
Q1CWV6	16.7	6.02	-0.210	Cytoplasmic	MXAN_7004	WP_011556923.1
Q1CWX8	23.9	9.23	-0.238	Cytoplasmic	MXAN_6981	WP_011556901.1
Q1CWZ5	15.7	7.43	0.315	Cytoplasmic	MXAN_6963	WP_011556884.1	[T]
Q1CX07	76.7	6.6	-0.057	Cytoplasmic	MXAN_6951	WP_011556872.1	[T]
Q1CXK1	21.3	8.94	-0.269	Cytoplasmic	MXAN_6755	WP_011556680.1
Q1CXZ5	37.8	6.34	-0.048	Cytoplasmic	MXAN_6610	WP_011556536.1	[R]
Q1CY00	120.1	5.14	-0.079	Cytoplasmic	MXAN_6605	WP_011556531.1	[O]
Q1CYP3	44.3	5.96	0.116	Cytoplasmic	MXAN_6356	WP_011556288.1	[H]
Q1CZ15	17.6	7.91	-0.337	Cytoplasmic	MXAN_6227	WP_020478519.1
Q1CZD1	34.1	7.14	0.218	Cytoplasmic	MXAN_6107	WP_011556056.1	[CR]
Q1CZL1	55.4	5.45	0.097	Cytoplasmic	MXAN_6027	WP_011555976.1	[T]
Q1CZM6	13.1	4.94	0.390	Cytoplasmic	MXAN_6012	WP_011555961.1	[KT]
P25970	27	10.13	0.109	Cytoplasmic	MXAN_5909	WP_011555860.1	[R]
Q1D033	50.1	6.28	-0.186	Cytoplasmic	MXAN_5853	WP_011555804.1	[T]
Q1D067	40.8	5.29	-0.462	Cytoplasmic	MXAN_5819	WP_020478457.1
Q1D0L9	36.9	6.67	-0.082	Cytoplasmic	MXAN_5666	WP_011555619.1	[R]
Q1D0S5	53.7	7.55	-0.185	Cytoplasmic	MXAN_5609	WP_011555563.1	[M]
Q1D1F9	53.2	6.58	-0.172	Cytoplasmic	MXAN_5364	WP_011555329.1	[T]
Q1D1I2	20.9	9.19	-0.635	Cytoplasmic	MXAN_5341	WP_011555306.1	[J]
Q1D225	37.1	7.01	0.257	Cytoplasmic	MXAN_5145	WP_011555116.1	[T]
Q1D290	13.6	10.4	-0.806	Cytoplasmic	MXAN_5079	WP_011555053.1	[J]
Q1D2G2	65.6	5.16	-0.111	Cytoplasmic	MXAN_5005	WP_011554982.1	[O]
Q1D2K8	32.5	5.64	-0.458	Cytoplasmic	MXAN_4959	WP_011554937.1
Q1D372	41.7	7.99	-0.222	Cytoplasmic	MXAN_4739	WP_011554726.1
Q1D387	27.6	7.21	-0.111	Cytoplasmic	MXAN_4724	WP_011554711.1	[M]
Q1D392	26	6.95	-0.096	Cytoplasmic	MXAN_4719	WP_011554706.1	[M]
Q1D3C9	33.9	6.81	0.020	Cytoplasmic	MXAN_4678	WP_011554669.1	[R]
Q1D3E0	27.1	9.41	-0.090	Cytoplasmic	MXAN_4667	WP_011554659.1
Q1D3H3	50.8	4.53	-0.795	Cytoplasmic	MXAN_4634	WP_020477890.1	[D]
Q1D4E3	55.2	7.52	-0.139	Cytoplasmic	MXAN_4305	WP_011554308.1	[I]
Q1D4V2	39.3	7.14	0.175	Cytoplasmic	MXAN_4146	WP_011554149.1	[E]
Q1D557	24.7	6.15	-0.076	Cytoplasmic	MXAN_4037	WP_011554045.1	[F]
Q1D5A1	46.7	4.84	-0.295	Cytoplasmic	MXAN_3992	WP_011554002.1
Q1D5G2	32.6	7.74	-0.298	Cytoplasmic	MXAN_3931	WP_020478104.1	[H]
Q1D5Y2	55.9	7.39	-0.092	Cytoplasmic	MXAN_3759	WP_026114126.1	[I]
Q1D5Y5	73.1	6.84	-0.338	Cytoplasmic	MXAN_3756	WP_011553769.1	[P]
Q1D6K7	36.2	8.21	-0.188	Cytoplasmic	MXAN_3522	WP_011553552.1	[E]
Q1D6R0	44.9	5.27	0.142	Cytoplasmic	MXAN_3466	WP_011553499.1	[E]
Q1D7H7	92.4	6.18	-0.143	Cytoplasmic	MXAN_3195	WP_011553242.1	[R]
Q1D7J8	36.1	7.42	-0.546	Cytoplasmic	MXAN_3172	WP_011553221.1	[O]
Q1D7K0	37.7	7.4	-0.103	Cytoplasmic	MXAN_3170	WP_011553219.1	[QR]
Q1D7S5	50	7.03	-0.318	Cytoplasmic	MXAN_3095	WP_043612825.1	[T]
Q1D7U8	20.4	7.4	-0.449	Cytoplasmic	MXAN_3072	WP_011553122.1	[K]
Q1D7W1	17.4	6.13	-0.230	Cytoplasmic	MXAN_3054	WP_011553109.1	[R]
Q1D801	50.9	5.59	-0.343	Cytoplasmic	MXAN_3013	WP_020478603.1	[O]
Q1D8L0	169.9	6.29	-0.202	Cytoplasmic	MXAN_2796	WP_011552863.1	[J]
Q1D8X0	89.4	6.23	-0.028	Cytoplasmic	MXAN_2686	WP_011552754.1	[T]
Q1D8X1	21	5.49	-0.327	Cytoplasmic	MXAN_2685	WP_011552753.1	[T]
Q1D9A9	60	4.93	-0.547	Cytoplasmic	MXAN_2545	WP_020477634.1	[J]
Q1DA44	109	7.75	-0.172	Cytoplasmic	MXAN_2258	WP_011552334.1	[KL]
Q1DAT7	34.4	5.38	-0.287	Cytoplasmic	MXAN_2001	WP_011552091.1	[T]
Q1DBZ8	60.3	6.43	-0.112	Cytoplasmic	MXAN_1573	WP_026113812.1	[I]
Q1DC97	11.2	10.13	-0.409	Cytoplasmic	MXAN_1469	WP_026113820.1	[J]
Q1DCB3	35.1	6.54	-0.356	Cytoplasmic	MXAN_1453	WP_011551569.1
Q1DD35	45.1	5.05	-0.307	Cytoplasmic	MXAN_1178	WP_011551298.1	[O]
Q1DD67	28.8	9.67	-0.330	Cytoplasmic	MXAN_1146	WP_011551266.1
Q1DD68	57.7	6.83	-0.356	Cytoplasmic	MXAN_1145	WP_011551265.1	[OC]
Q1DDA4	19	4.27	-0.265	Cytoplasmic	MXAN_1109	WP_011551229.1
Q1DDC3	30.2	6.06	-0.270	Cytoplasmic	MXAN_1090	WP_011551210.1
Q1DDY4	67.9	5.48	-0.097	Cytoplasmic	MXAN_0878	WP_011550999.1	[T]
Q1DEK3	28.6	5.49	-0.064	Cytoplasmic	MXAN_0652	WP_011550783.1
Q1DEL1	98.2	8.25	-0.420	Cytoplasmic	MXAN_0644	WP_011550775.1	[E]
Q1DF46	12.6	7.17	-0.791	Cytoplasmic	MXAN_0457	WP_011550590.1	[J]
Q1DF87	40.3	7.02	-0.186	Cytoplasmic	MXAN_0415	WP_011550549.1	[NW]
Q1DGD6	51	7.02	-0.308	Cytoplasmic	MXAN_0001	WP_011550153.1	[L]

## Sheet: mx_005
Uniprot ID	MW	PI	Gravy	sublocation	gene locus	protein accession	COG Class
Q1CZE8	34.8	5.43	-0.114	OuterMemrane	MXAN_6090	WP_011556039.1	[M]
Q1D0B4	95.7	9.48	-0.159	OuterMemrane	MXAN_5772	WP_011555723.1	[U]
Q1CYZ8	56.6	5	-0.369	OuterMemrane	MXAN_6246	WP_011556188.1	[M]
Q1DAY7	149.7	5.69	-0.331	OuterMemrane	MXAN_1948	WP_011552041.1	[R]
Q1D2U7	15.9	5.24	-0.619	Unknown	MXAN_4868	WP_020478881.1
Q1D5R1	35.9	6.23	-0.148	Unknown	MXAN_3830	WP_011553842.1
Q1D9B5	29.5	5.01	-0.083	Unknown	MXAN_2539	WP_011552609.1
Q1CXY3	17.1	9.14	-0.871	Unknown	MXAN_6622	WP_011556548.1
Q1D2E0	38.1	8.18	-0.887	Unknown	MXAN_5028	WP_011555004.1
Q1DCM4	48	5.16	-0.261	Unknown	MXAN_1342	WP_011551459.1
Q1D0F2	20.1	8.46	-0.131	Unknown	MXAN_5734	WP_011555685.1
Q1CVW3	21.3	8.16	-0.096	Unknown	MXAN_7352	WP_011557265.1
Q1DF57	50.1	5.52	-0.101	Unknown	MXAN_0446	WP_011550579.1
Q1D019	53.3	7.28	-0.468	Unknown	MXAN_5867	WP_026113798.1
Q1D315	41.5	4.78	-0.125	Unknown	MXAN_4796	WP_020478478.1
Q1D3A4	34.3	9.39	0.129	Unknown	MXAN_4707	WP_020478489.1	[M]
Q1D7K1	32	8.12	0.764	Unknown	MXAN_3169	WP_011553218.1	[L]
Q1DCS5	231.4	6.77	-0.119	Unknown	MXAN_1291	WP_020478223.1	[I]
Q1DDX6	159.6	4.56	-0.023	Unknown	MXAN_0886	WP_011551007.1	[FR]
Q1D6F2	70	6.8	-0.411	Unknown	MXAN_3581	WP_011553607.1	[E]
Q1D7L1	120.8	8.82	-0.360	Unknown	MXAN_3159	WP_011553208.1	[E]
Q1D813	44.6	5.27	-0.343	Unknown	MXAN_3001	WP_011553057.1	[P]
Q1DE69	53.9	7.59	-0.368	Unknown	MXAN_0791	WP_011550914.1	[R]
Q1DF97	40.2	5.64	-0.154	Unknown	MXAN_0405	WP_011550539.1	[J]
Q1DD50	65.3	9.22	-0.134	Unknown	MXAN_1163	WP_011551283.1	[T]
Q1D397	46.6	9.55	-0.060	Unknown	MXAN_4714	WP_011554701.1	[M]
Q1CVM0	37.1	8.62	-0.212	Unknown	MXAN_7448	WP_011557356.1	[G]
Q1D0C1	35	7.18	-0.068	Unknown	MXAN_5765	WP_011555716.1	[WU]
Q1D7G4	32.4	6.15	0.074	Unknown	MXAN_3208	WP_011553255.1	[V]
Q1DDQ3	139.9	5.92	-0.468	Unknown	MXAN_0959	WP_011551080.1	[L]
Q1D3F5	29.4	6.62	0.006	Unknown	MXAN_4652	WP_011554644.1	[WU]
Q1D806	57.5	9.1	-0.160	Unknown	MXAN_3008	WP_011553064.1	[U]
Q1D7R7	72.9	4.74	0.081	Unknown	MXAN_3103	WP_011553153.1
Q1D1K7	30.9	6.79	-0.093	Unknown	MXAN_5315	WP_011555281.1
Q1DCK5	57.1	5.2	-0.436	Unknown	MXAN_1361	WP_011551478.1	[T]
Q1D930	44.1	6.05	-0.367	Unknown	MXAN_2624	WP_011552694.1
Q1CZF3	32.3	8.29	0.022	Unknown	MXAN_6085	WP_011556034.1	[O]
Q1CZF6	21.9	6.92	-0.420	Unknown	MXAN_6082	WP_011556031.1	[C]
Q1CZG0	24.6	6.96	-0.305	Unknown	MXAN_6078	WP_011556027.1
Q1DAZ3	170.3	4.81	-0.210	Unknown	MXAN_1942	WP_011552035.1	[R]
Q1DCG9	56.8	7.66	-0.185	Unknown	MXAN_1397	WP_011551514.1	[R]
Q1D4P0	28.7	7.99	-0.536	Unknown	MXAN_4208	WP_011554211.1	[OC]
Q1CZW2	46.8	5.87	-0.266	Unknown	MXAN_5924	WP_011555875.1
Q1D570	36.6	9.17	-0.596	Unknown	MXAN_4024	WP_011554033.1
Q1D9N6	207	6.74	-0.276	Unknown	MXAN_2417	WP_011552492.1	[R]
Q1CZD2	79.8	5.43	-0.250	Extracellular	MXAN_6106	WP_011556055.1	[O]
Q1DFD9	45.1	6.46	-0.273	Periplasmic	MXAN_0360	WP_011550498.1	[NW]
Q1DD62	37.6	5.69	-0.148	Periplasmic	MXAN_1151	WP_020478259.1	[E]
Q1D2D7	39.6	9.29	-0.072	CytoplasmicMemrane	MXAN_5031	WP_020478667.1	[VM]
Q1DCB9	15	8.76	-0.201	CytoplasmicMemrane	MXAN_1447	WP_011551563.1	[U]
Q1D3B5	12.3	9.57	0.233	CytoplasmicMemrane	MXAN_4692	WP_011554683.1	[U]
Q1D8I8	12.9	5.87	0.502	CytoplasmicMemrane	MXAN_2818	WP_011552885.1	[U]
Q1D811	27.7	8.28	0.453	CytoplasmicMemrane	MXAN_3003	WP_011553059.1	[U]
Q1D720	85.7	6.64	0.543	CytoplasmicMemrane	MXAN_3356	WP_011553389.1	[R]
Q1D257	57.8	6.86	0.660	CytoplasmicMemrane	MXAN_5112	WP_011555086.1	[P]
Q1CZF5	46.5	9.33	0.558	CytoplasmicMemrane	MXAN_6083	WP_011556032.1
Q1DC22	66.3	8.94	0.091	CytoplasmicMemrane	MXAN_1549	WP_011551660.1	[N]
Q1CWG5	25.8	7.02	-0.161	CytoplasmicMemrane	MXAN_7145	WP_020478064.1	[M]
Q1DBW7	73.8	5.01	0.149	CytoplasmicMemrane	MXAN_1604	WP_011551715.1	[M]
Q1D9M5	46.7	9.06	0.497	CytoplasmicMemrane	MXAN_2428	WP_011552503.1	[M]
Q1CYU2	40.1	9.74	-0.042	CytoplasmicMemrane	MXAN_6306	WP_011556239.1	[I]
Q1D947	49.2	9.35	0.594	CytoplasmicMemrane	MXAN_2607	WP_011552677.1	[E]
Q1DDI7	78.3	7.71	-0.148	CytoplasmicMemrane	MXAN_1025	WP_020478169.1	[D]
Q1DDD3	54.8	8.47	0.839	CytoplasmicMemrane	MXAN_1080	WP_011551200.1	[C]
Q1DDD1	79	7.46	0.682	CytoplasmicMemrane	MXAN_1082	WP_020478918.1	[C]
Q1DF98	20.6	9.2	-0.264	CytoplasmicMemrane	MXAN_0404	WP_020478431.1	[C]
Q1D2D6	112.9	5.54	0.303	CytoplasmicMemrane	MXAN_5032	WP_011555008.1	[V]
Q1D5J0	113	5.99	0.170	CytoplasmicMemrane	MXAN_3903	WP_011553913.1	[V]
Q1CY80	97.4	7.11	0.196	CytoplasmicMemrane	MXAN_6520	WP_011556451.1	[R]
Q1CVN1	113.8	5.94	0.277	CytoplasmicMemrane	MXAN_7437	WP_011557345.1	[P]
Q1CZF0	24.6	8.41	0.733	CytoplasmicMemrane	MXAN_6088	WP_011556037.1	[C]
Q1DFK7	81.3	6.81	-0.041	CytoplasmicMemrane	MXAN_0286	WP_011550430.1	[C]
Q1CWS3	31.8	9.11	-0.425	CytoplasmicMemrane	MXAN_7037	WP_011556956.1	[N]
Q1D3Y9	49.8	6.64	-0.074	CytoplasmicMemrane	MXAN_4463	WP_011554461.1	[T]
Q1DDD6	89.6	5.64	-0.016	CytoplasmicMemrane	MXAN_1077	WP_011551197.1	[T]
Q1CX03	55.7	6.87	-0.413	CytoplasmicMemrane	MXAN_6955	WP_011556876.1	[T]
Q1D240	71.6	8.94	0.191	CytoplasmicMemrane	MXAN_5129	WP_011555102.1	[TM]
Q1DC24	33.3	6.39	-0.042	CytoplasmicMemrane	MXAN_1547	WP_011551658.1	[V]
Q1D7B6	23.4	9.54	0.132	CytoplasmicMemrane	MXAN_3258	WP_011553303.1	[V]
Q1D744	28.3	9.85	0.240	CytoplasmicMemrane	MXAN_3330	WP_011553365.1	[I]
Q1D6M0	46.4	9.07	-0.009	CytoplasmicMemrane	MXAN_3509	WP_011553539.1	[U]
Q1D9N1	132.8	5.15	-0.236	CytoplasmicMemrane	MXAN_2422	WP_011552497.1	[U]
Q1D997	59.2	6.98	0.270	CytoplasmicMemrane	MXAN_2557	WP_011552627.1	[KO]
Q1CYQ9	48	8.21	0.121	CytoplasmicMemrane	MXAN_6339	WP_011556272.1	[O]
Q1CYU3	51.4	6.93	0.243	CytoplasmicMemrane	MXAN_6305	WP_011556238.1	[O]
Q1D7E0	34.6	5.95	-0.313	CytoplasmicMemrane	MXAN_3234	WP_011553279.1
Q1D6J0	29.3	7.72	-0.164	CytoplasmicMemrane	MXAN_3540	WP_011553569.1	[C]
Q1CXF8	47.9	5.64	-0.311	Cytoplasmic	MXAN_6798	WP_011556723.1	[S]
Q1D6I0	68.4	5.91	-0.162	Cytoplasmic	MXAN_3550	WP_011553579.1	[S]
Q1DA21	23.4	5.49	-0.172	Cytoplasmic	MXAN_2281	WP_011552357.1	[P]
P95333	27.4	4.93	-0.584	Cytoplasmic	MXAN_6672	WP_020478204.1	[O]
Q1D4N7	48	10.01	-0.337	Cytoplasmic	MXAN_4211	WP_011554214.1
Q1D3M8	22.5	6.35	-0.066	Cytoplasmic	MXAN_4577	WP_011554572.1
Q1D4U1	37.1	6.47	-0.559	Cytoplasmic	MXAN_4157	WP_011554160.1
Q1D4R8	53.2	6.27	-0.167	Cytoplasmic	MXAN_4180	WP_020478845.1
Q1D036	36.1	7.43	-0.230	Cytoplasmic	MXAN_5850	WP_026113795.1	[M]
Q1D6H1	59	6.13	-0.339	Cytoplasmic	MXAN_3559	WP_044277756.1	[J]
Q1CVF8	5.9	12.48	-1.598	Cytoplasmic	MXAN_7512	WP_002637840.1	[J]
Q1D227	35.7	9.41	-0.575	Cytoplasmic	MXAN_5143	WP_011555114.1	[D]
Q1DEA7	40.2	7.81	-0.547	Cytoplasmic	MXAN_0750	WP_011550876.1	[O]
Q1D782	40.9	8.80	-0.474	Cytoplasmic	MXAN_3292	WP_011553337.1	[O]
Q1D5A9	40.1	7.56	-0.116	Cytoplasmic	MXAN_3984	WP_011553994.1	[O]
Q1CXN0	38.1	5.63	-0.174	Cytoplasmic	MXAN_6726	WP_011556651.1	[K]
Q1D435	29.6	6.24	-0.157	Cytoplasmic	MXAN_4417	WP_011554416.1
Q1DEM9	53	8.48	-0.130	Cytoplasmic	MXAN_0626	WP_011550757.1	[I]
Q1D735	72.3	6.28	-0.405	Cytoplasmic	MXAN_3339	WP_011553374.1	[R]
Q1D260	36.4	7.09	0.201	Cytoplasmic	MXAN_5109	WP_011555083.1
Q1DBY0	127.9	7.93	-0.413	Cytoplasmic	MXAN_1591	WP_011551702.1	[L]
Q1D8K6	37	7.49	-0.045	Cytoplasmic	MXAN_2800	WP_011552867.1	[L]
Q1DAP0	25	7.66	-0.262	Cytoplasmic	MXAN_2054	WP_011552138.1	[F]
Q1DEM0	35.2	5.69	-0.028	Cytoplasmic	MXAN_0635	WP_011550766.1	[DN]
Q1D532	32.5	7.78	-0.188	Cytoplasmic	MXAN_4063	WP_011554070.1	[R]
Q1D4V4	30.5	5.3	0.077	Cytoplasmic	MXAN_4144	WP_011554147.1	[T]
Q1DD42	58.6	7.66	-0.383	Cytoplasmic	MXAN_1171	WP_011551291.1	[I]
Q1D7V8	24.8	5.66	0.021	Cytoplasmic	MXAN_3057	WP_011553112.1	[C]
Q1D5V7	51.5	7.47	-0.235	Cytoplasmic	MXAN_3784	WP_011553797.1	[J]
Q1DEJ6	64.3	8.27	-0.270	Cytoplasmic	MXAN_0659	WP_011550790.1	[R]
Q1D6H6	42.1	10.11	-0.386	Cytoplasmic	MXAN_3554	WP_011553583.1	[M]
Q1DDZ8	23.3	9.38	-0.219	Cytoplasmic	MXAN_0864	WP_011550985.1	[O]
Q1D726	58.3	4.62	-0.156	Cytoplasmic	MXAN_3349	WP_011553383.1	[O]
Q1D7Q6	19.2	9.02	-0.688	Cytoplasmic	MXAN_3114	WP_011553164.1	[O]
Q1D5Q3	73.6	5.83	0.037	Cytoplasmic	MXAN_3838	WP_011553850.1	[R]
Q1D364	48.9	5.36	-0.267	Cytoplasmic	MXAN_4747	WP_011554734.1

## Sheet: mx_006
Uniprot ID	avg.Exp. q-value	MW	PI	Gravy	sublocation	gene locus	protein accession	COG Class	Scope fold
Q1DEA7	0	40.2	7.81	-0.547	Cytoplasmic	MXAN_0750	WP_011550876.1	[O]	g.54,b.4,a.2
Q1D8R1	0	24.8	8.47	-0.853	Cytoplasmic	MXAN_2745	WP_020478790.1	[O]
Q1D7Q6	0	19.2	9.02	-0.688	Cytoplasmic	MXAN_3114	WP_011553164.1	[O]	a.2
Q1D726	0	58.3	4.62	-0.156	Extracellular	MXAN_3349	WP_011553383.1	[O]	a.35,a.2
P95333	0	27.4	4.93	-0.584	Cytoplasmic	MXAN_6672	WP_020478204.1	[O]
Q1D4A5	0.009	44.4	6.11	0.072	Cytoplasmic	MXAN_4345	WP_011554346.1	[Q]	b.92
Q1D0G2	0.009	61.6	4.84	-0.595	Unknown	MXAN_5723	WP_011555675.1
Q1CZ15	0.009	17.6	7.91	-0.337	Cytoplasmic	MXAN_6227	WP_020478519.1
Q1DF53	0.006	44.2	9.66	0.565	CytoplasmicMemrane	MXAN_0450	WP_020478414.1	[I]
Q1DDD0	0.006	10.9	9.73	1.142	CytoplasmicMemrane	MXAN_1083	WP_011551203.1	[C]
Q1D7V9	0.006	50.1	4.93	-0.434	Cytoplasmic	MXAN_3056	WP_011553111.1
Q1D7I6	0.006	19.9	5.4	-0.774	Cytoplasmic	MXAN_3186	WP_011553233.1	[K]	d.26,a.2
Q1D405	0.006	41	6.06	-0.205	Unknown	MXAN_4447	WP_011554446.1	[MO]	a.118
Q1CXX8	0.006	51.6	7.14	-0.201	Cytoplasmic	MXAN_6627	WP_011556553.1	[T]	d.52,c.23
Q1DEU3	0.003	32.9	9.8	0.282	CytoplasmicMemrane	MXAN_0561	WP_011550693.1	[O]
Q1DEA3	0.003	28.9	8.15	-0.110	Unknown	MXAN_0754	WP_011550880.1	[M]	d.2
Q1DDZ8	0.003	23.3	9.38	-0.219	Cytoplasmic	MXAN_0864	WP_011550985.1	[O]	a.45
Q1DAY7	0.003	149.7	5.69	-0.331	OuterMemrane	MXAN_1948	WP_011552041.1	[R]	a.118
Q1D8S9	0.003	51.9	7.58	0.664	CytoplasmicMemrane	MXAN_2727	WP_011552794.1	[C]
Q1D704	0.003	47	5.03	-0.223	Unknown	MXAN_3372	WP_011553405.1
Q1D4N2	0.003	59.9	5.49	-0.236	Cytoplasmic	MXAN_4216	WP_011554219.1		c.37
Q1D4L4	0.003	11.9	9.25	1.019	CytoplasmicMemrane	MXAN_4234	WP_020478852.1	[R]
Q1D374	0.003	91	8.12	-0.015	CytoplasmicMemrane	MXAN_4737	WP_011554724.1	[T]	a.211
Q1D2D7	0.003	39.6	9.29	-0.072	CytoplasmicMemrane	MXAN_5031	WP_020478667.1	[VM]
Q1D2D2	0.003	48.2	8.12	-0.267	Unknown	MXAN_5036	WP_011555012.1	[NW]	a.118
Q1D2B2	0.003	34.1	9.73	-0.345	Unknown	MXAN_5056	WP_011555032.1
Q1D146	0.003	27.2	6.95	-0.565	Cytoplasmic	MXAN_5484	WP_026113761.1
Q1D079	0.003	29.2	9.33	0.741	CytoplasmicMemrane	MXAN_5807	WP_011555758.1	[EP]
Q1CYA2	0.003	19.6	9.31	-0.061	Cytoplasmic	MXAN_6498	WP_011556429.1	[C]	c.23
Q1CXZ5	0.003	37.8	6.34	-0.048	Cytoplasmic	MXAN_6610	WP_011556536.1	[R]	c.37
Q1CXC5	0.003	15.9	5.31	-0.361	Unknown	MXAN_6831	WP_011556756.1
Q1CWY0	0.003	46.7	7.66	0.203	CytoplasmicMemrane	MXAN_6979	WP_011556899.1	[T]	d.122,a.30
Q1DFT6	0	30.1	8.57	0.403	CytoplasmicMemrane	MXAN_0205	WP_011550351.1	[M]
Q1DFC3	0	34	6.74	-0.456	Unknown	MXAN_0376	WP_011550514.1	[D]	a.118
Q1DFA0	0	33.2	6.73	0.669	CytoplasmicMemrane	MXAN_0402	WP_020478432.1	[C]
Q1DF98	0	20.6	9.2	-0.264	CytoplasmicMemrane	MXAN_0404	WP_020478431.1	[C]
Q1DF28	0	11.1	9.88	0.263	CytoplasmicMemrane	MXAN_0475	WP_011550608.1
Q1DEU4	0	31.2	10.99	-0.397	Extracellular	MXAN_0560	WP_011550692.1	[M]	d.65,a.20
Q1DER2	0	46	9.86	0.008	Cytoplasmic	MXAN_0593	WP_020478288.1	[G]
Q1DEA6	0	79	8.12	-0.337	Unknown	MXAN_0751	WP_011550877.1	[E]	c.93,a.118
Q1DDY7	0	20.7	8.02	0.115	Unknown	MXAN_0875	WP_011550996.1
Q1DDQ3	0	139.9	5.92	-0.468	Unknown	MXAN_0959	WP_011551080.1	[L]	c.37
Q1DDE1	0	25	9.6	0.500	CytoplasmicMemrane	MXAN_1072	WP_011551192.1		f.21
Q1DDD2	0	62.4	7.9	0.746	CytoplasmicMemrane	MXAN_1081	WP_011551201.1	[C]
Q1DD62	0	37.6	5.69	-0.148	Periplasmic	MXAN_1151	WP_020478259.1	[E]
Q1DCG9	0	56.8	7.66	-0.185	Unknown	MXAN_1397	WP_011551514.1	[R]	a.118
Q1DCD2	0	10	10.92	-0.456	Cytoplasmic	MXAN_1434	WP_002635502.1	[L]	a.55
Q1DCB9	0	15	8.76	-0.201	CytoplasmicMemrane	MXAN_1447	WP_011551563.1	[U]
Q1DC46	0	40.1	9.16	-0.455	Cytoplasmic	MXAN_1525	WP_026113815.1	[T]
Q1DC44	0	37.8	9.1	-0.231	Cytoplasmic	MXAN_1527	WP_011551638.1	[M]	c.2
Q1DBP5	0	69.3	7.01	-0.259	Cytoplasmic	MXAN_1676	WP_011551787.1	[C]	d.58,d.145
Q1DBP3	0	37.9	5.34	-0.149	Unknown	MXAN_1678	WP_011551789.1	[JO]	c.31
Q1DAU0	0	30.1	6.71	-0.641	Unknown	MXAN_1998	WP_011552088.1	[M]	a.118
Q1DAK7	0	39.6	9.8	-0.238	Cytoplasmic	MXAN_2087	WP_011552171.1
Q1DA26	0	16.8	4.97	-0.122	Periplasmic	MXAN_2276	WP_011552352.1
Q1DA21	0	23.4	5.49	-0.172	Cytoplasmic	MXAN_2281	WP_011552357.1	[P]
Q1D9P8	0	65.5	9.52	0.620	CytoplasmicMemrane	MXAN_2405	WP_011552480.1	[R]
Q1D9M5	0	46.7	9.06	0.497	CytoplasmicMemrane	MXAN_2428	WP_011552503.1	[M]
Q1D9M2	0	18.1	9.92	-0.225	Unknown	MXAN_2431	WP_011552506.1	[K]	a.4
Q1D9L4	0	28.9	8.13	0.026	OuterMemrane	MXAN_2439	WP_011552514.1	[U]
Q1D9F1	0	20.6	9.23	-0.126	Unknown	MXAN_2503	WP_011552574.1
Q1D9C8	0	20.2	9.36	-0.361	Cytoplasmic	MXAN_2526	WP_011552597.1
Q1D9B5	0	29.5	5.01	-0.083	Unknown	MXAN_2539	WP_011552609.1
Q1D9B4	0	27.8	6.35	0.005	Unknown	MXAN_2540	WP_011552610.1		d.79
Q1D997	0	59.2	6.98	0.270	CytoplasmicMemrane	MXAN_2557	WP_011552627.1	[KO]	b.36
Q1D947	0	49.2	9.35	0.594	CytoplasmicMemrane	MXAN_2607	WP_011552677.1	[E]	f.38
Q1D946	0	53.1	9.44	0.501	CytoplasmicMemrane	MXAN_2608	WP_011552678.1	[E]	f.38
Q1D8W1	0	6.9	10.78	-0.483	Cytoplasmic	MXAN_2695	WP_011552763.1	[J]	d.325
Q1D8T6	0	10.5	8.63	-0.172	Unknown	MXAN_2720	WP_011552787.1
Q1D8S2	0	13.6	9.13	0.733	CytoplasmicMemrane	MXAN_2734	WP_011552801.1	[C]
Q1D8I8	0	12.9	5.87	0.502	CytoplasmicMemrane	MXAN_2818	WP_011552885.1	[U]
Q1D847	0	111.4	5.41	0.343	CytoplasmicMemrane	MXAN_2967	WP_011553023.1	[V]	f.35,d.225,d.58
Q1D811	0	27.7	8.28	0.453	CytoplasmicMemrane	MXAN_3003	WP_011553059.1	[U]
Q1D806	0	57.5	9.1	-0.160	Unknown	MXAN_3008	WP_011553064.1	[U]	b.70
Q1D7V0	0	6.4	9.79	-1.374	Cytoplasmic	MXAN_3069	WP_011553120.1	[J]	g.41
Q1D7U9	0	16.2	6.54	0.763	CytoplasmicMemrane	MXAN_3071	WP_011553121.1
Q1D7E0	0	34.6	5.95	-0.313	CytoplasmicMemrane	MXAN_3234	WP_011553279.1		a.118
Q1D7C1	0	72.3	9.73	0.649	CytoplasmicMemrane	MXAN_3253	WP_011553298.1	[OC]
Q1D7B6	0	23.4	9.54	0.132	CytoplasmicMemrane	MXAN_3258	WP_011553303.1	[V]	c.37
Q1D782	0	40.9	8.80	-0.474	Cytoplasmic	MXAN_3292	WP_011553337.1	[O]	g.54,b.4,a.2
Q1D775	0	11.5	9.85	-0.417	Cytoplasmic	MXAN_3299	WP_002633608.1	[J]	d.58
Q1D766	0	12.5	10.18	-1.047	Cytoplasmic	MXAN_3308	WP_026114015.1	[J]
Q1D752	0	4.4	11.43	-0.611	Cytoplasmic	MXAN_3322	WP_011553357.1	[J]	g.42
Q1D730	0	7.4	7.34	-0.442	Cytoplasmic	MXAN_3345	WP_011553379.1	[K]	b.40
Q1D720	0	85.7	6.64	0.543	CytoplasmicMemrane	MXAN_3356	WP_011553389.1	[R]
Q1D6Y4	0	18.3	9.61	-0.481	Unknown	MXAN_3392	WP_011553425.1
Q1D6S8	0	37.9	5.63	0.145	Unknown	MXAN_3448	WP_011553481.1
Q1D6M0	0	46.4	9.07	-0.009	CytoplasmicMemrane	MXAN_3509	WP_011553539.1	[U]	b.87
Q1D6K7	0	36.2	8.21	-0.188	Cytoplasmic	MXAN_3522	WP_011553552.1	[E]	d.258
Q1D6F2	0	70	6.8	-0.411	Unknown	MXAN_3581	WP_011553607.1	[E]	d.92
Q1D615	0	25.7	4.98	-0.362	Cytoplasmic	MXAN_3723	WP_011553739.1
Q1D602	0	27.6	9.89	-0.274	CytoplasmicMemrane	MXAN_3736	WP_011553752.1		a.118
Q1D5X4	0	27.8	5.55	-0.291	Unknown	MXAN_3767	WP_011553780.1		a.118
Q1D5W5	0	23.8	5.17	-0.586	Unknown	MXAN_3776	WP_011553789.1
Q1D5Q3	0	73.6	5.83	0.037	Cytoplasmic	MXAN_3838	WP_011553850.1	[R]	a.118
Q1D571	0	19.4	9.45	-0.245	Unknown	MXAN_4023	WP_011554032.1
Q1D570	0	36.6	9.17	-0.596	Unknown	MXAN_4024	WP_011554033.1		a.118
Q1D4S1	0	27	8.7	0.595	CytoplasmicMemrane	MXAN_4177	WP_011554180.1
Q1D4R8	0	53.2	6.27	-0.167	Cytoplasmic	MXAN_4180	WP_020478845.1
Q1D4P0	0	28.7	7.99	-0.536	Unknown	MXAN_4208	WP_011554211.1	[OC]	a.118
Q1D4F8	0	29.1	5.94	-0.149	Cytoplasmic	MXAN_4290	WP_011554293.1	[Q]	c.69
Q1D4B8	0	23	5.06	-0.632	Cytoplasmic	MXAN_4331	WP_011554333.1	[O]	b.73,h.1
Q1D3Z8	0	16	8.82	-0.326	Unknown	MXAN_4454	WP_011554452.1	[J]	d.129
Q1D3F6	0	31.7	7.97	0.646	CytoplasmicMemrane	MXAN_4651	WP_011554643.1	[WU]
Q1D3F5	0	29.4	6.62	0.006	Unknown	MXAN_4652	WP_011554644.1	[WU]	b.85
Q1D3D8	0	25.4	6.6	0.403	CytoplasmicMemrane	MXAN_4669	WP_011554661.1	[U]
Q1D3B5	0	12.3	9.57	0.233	CytoplasmicMemrane	MXAN_4692	WP_011554683.1	[U]
Q1D3A5	0	32.3	5.63	-0.322	Cytoplasmic	MXAN_4706	WP_011554693.1	[S]
Q1D381	0	83.5	7.5	0.585	CytoplasmicMemrane	MXAN_4730	WP_011554717.1	[M]
Q1D364	0	48.9	5.36	-0.267	Cytoplasmic	MXAN_4747	WP_011554734.1		a.118
Q1D338	0	7	10.62	-0.995	Cytoplasmic	MXAN_4773	WP_011554760.1	[J]	g.41
Q1D2V7	0	44.9	9.25	-0.373	Cytoplasmic	MXAN_4858	WP_011554841.1
Q1D2E0	0	38.1	8.18	-0.887	Unknown	MXAN_5028	WP_011555004.1
Q1D2D6	0	112.9	5.54	0.303	CytoplasmicMemrane	MXAN_5032	WP_011555008.1	[V]	f.35,d.225,d.58
Q1D227	0	35.7	9.41	-0.575	Cytoplasmic	MXAN_5143	WP_011555114.1	[D]	a.118
Q1D1K2	0	22.7	6.54	-0.147	Unknown	MXAN_5321	WP_011555286.1
Q1D0M1	0	37.1	5.82	-0.137	Unknown	MXAN_5664	WP_011555617.1
Q1D0I8	0	27.4	5.49	0.157	Periplasmic	MXAN_5697	WP_011555649.1
Q1D0I7	0	44.2	9.61	0.485	CytoplasmicMemrane	MXAN_5698	WP_011555650.1	[V]
Q1D0I5	0	57.2	9.35	0.105	Unknown	MXAN_5700	WP_011555652.1
Q1D0F2	0	20.1	8.46	-0.131	Unknown	MXAN_5734	WP_011555685.1
Q1D0E7	0	19.2	6	-0.244	Unknown	MXAN_5739	WP_011555690.1
Q1D0D3	0	25.1	7.43	0.436	CytoplasmicMemrane	MXAN_5753	WP_011555704.1	[U]
Q1D0C1	0	35	7.18	-0.068	Unknown	MXAN_5765	WP_011555716.1	[WU]	c.37
Q1D0B6	0	13.1	5.2	0.082	Unknown	MXAN_5770	WP_011555721.1	[T]	d.109
Q1D090	0	27.3	9.11	-0.158	Unknown	MXAN_5796	WP_011555747.1		a.274
Q1D067	0	40.8	5.29	-0.462	Cytoplasmic	MXAN_5819	WP_020478457.1
Q1D001	0	23.2	7.59	0.096	Unknown	MXAN_5885	WP_011555836.1	[Q]	a.45
Q1CZY2	0	43.6	6.18	0.452	CytoplasmicMemrane	MXAN_5904	WP_011555855.1	[U]
Q1CZQ9	0	29.6	5.24	-0.103	Cytoplasmic	MXAN_5979	WP_011555928.1		a.287
Q1CZL1	0	55.4	5.45	0.097	Cytoplasmic	MXAN_6027	WP_011555976.1	[T]	h.4,d.110
Q1CZF8	0	53.8	8.59	0.473	CytoplasmicMemrane	MXAN_6080	WP_011556029.1	[C]
Q1CZF6	0	21.9	6.92	-0.420	Unknown	MXAN_6082	WP_011556031.1	[C]	a.3
Q1CZF5	0	46.5	9.33	0.558	CytoplasmicMemrane	MXAN_6083	WP_011556032.1
Q1CZF4	0	16.6	5.8	-0.367	Unknown	MXAN_6084	WP_011556033.1
Q1CZF0	0	24.6	8.41	0.733	CytoplasmicMemrane	MXAN_6088	WP_011556037.1	[C]	f.25
Q1CZ55	0	23.2	4.94	-0.012	Unknown	MXAN_6187	WP_011556131.1		d.129
Q1CYU3	0	51.4	6.93	0.243	CytoplasmicMemrane	MXAN_6305	WP_011556238.1	[O]	a.118
Q1CYQ9	0	48	8.21	0.121	CytoplasmicMemrane	MXAN_6339	WP_011556272.1	[O]	a.45
Q1CYB4	0	50.2	5.47	-0.143	OuterMemrane	MXAN_6487	WP_011556417.1	[M]	f.5
Q1CY80	0	97.4	7.11	0.196	CytoplasmicMemrane	MXAN_6520	WP_011556451.1	[R]	f.35
Q1CXY3	0	17.1	9.14	-0.871	Unknown	MXAN_6622	WP_011556548.1
Q1CXU3	0	35.1	9.54	0.909	CytoplasmicMemrane	MXAN_6663	WP_020478201.1	[E]
Q1CXA7	0	11.3	8.5	-0.096	Periplasmic	MXAN_6849	WP_011556774.1	[O]	d.26
Q1CWT4	0	19.9	9.31	-0.086	Cytoplasmic	MXAN_7026	WP_011556945.1	[C]	a.70
Q1CWS3	0	31.8	9.11	-0.425	CytoplasmicMemrane	MXAN_7037	WP_011556956.1	[N]	d.79
Q1CWM0	0	19.8	6.02	-0.143	Periplasmic	MXAN_7090	WP_011557009.1	[VI]	a.4
Q1CW56	0	23.6	9.96	-0.117	Cytoplasmic	MXAN_7254	WP_011557173.1	[M]	c.2
Q1CVW3	0	21.3	8.16	-0.096	Unknown	MXAN_7352	WP_011557265.1
Q1CVU7	0	16.9	11.39	-0.310	Unknown	MXAN_7369	WP_020478871.1	[K]
Q1D9B6	0	20	4.59	-0.246	Unknown	MXAN_2538	WP_011552608.1
Q1D3D0	0	35	5.76	-0.074	CytoplasmicMemrane	MXAN_4677	WP_011554668.1
Q1D8T8	0	9.4	8.25	0.057	Unknown	MXAN_2718	WP_026113958.1
Q1DDM5	0	22	9.85	-0.738	Cytoplasmic	MXAN_0987	WP_020478166.1	[M]
Q1D2U7	0	15.9	5.24	-0.619	Unknown	MXAN_4868	WP_020478881.1
Q1CZE8	0	34.8	5.43	-0.114	OuterMemrane	MXAN_6090	WP_011556039.1
Q1DE70	0	26.1	7.12	-0.483	Cytoplasmic	MXAN_0790	WP_011550913.1

## Sheet: mx_007
Uniprot ID	avg.Exp. q-value	MW	PI	Gravy	sublocation	gene locus	protein accession	COG Class	Scope fold
Q1DEA7	0	40.2	7.81	-0.547	Cytoplasmic	MXAN_0750	WP_011550876.1	[O]	g.54,b.4,a.2
Q1D8R1	0	24.8	8.47	-0.853	Cytoplasmic	MXAN_2745	WP_020478790.1	[O]
Q1D7Q6	0	19.2	9.02	-0.688	Cytoplasmic	MXAN_3114	WP_011553164.1	[O]	a.2
Q1D7Z9	0	47.5	9.77	-0.521	Cytoplasmic	MXAN_3015	WP_020478604.1	[O]
Q1D726	0	58.3	4.62	-0.156	Extracellular	MXAN_3349	WP_011553383.1	[O]	a.35,a.2
Q1D5Y5	0	73.1	6.84	-0.338	Cytoplasmic	MXAN_3756	WP_011553769.1	[P]	a.287,d.17
Q1CWZ4	0	71.8	6.58	0.069	Cytoplasmic	MXAN_6964	WP_020480737.1	[T]
Q1CWZ5	0	15.7	7.43	0.315	Cytoplasmic	MXAN_6963	WP_011556884.1	[T]	b.40
Q1D5A9	0	40.1	7.56	-0.116	Cytoplasmic	MXAN_3984	WP_011553994.1	[O]	d.43
Q1D227	0	35.7	9.41	-0.575	Cytoplasmic	MXAN_5143	WP_011555114.1	[D]	a.118
Q1DDC7	0	18	6.1	-0.177	Cytoplasmic	MXAN_1086	WP_011551206.1	[C]	a.45
Q1DAK7	0	39.6	9.8	-0.238	Cytoplasmic	MXAN_2087	WP_011552171.1
Q1D0L9	0	36.9	6.67	-0.082	Cytoplasmic	MXAN_5666	WP_011555619.1	[R]	c.37
Q1D4R8	0	53.2	6.27	-0.167	Cytoplasmic	MXAN_4180	WP_020478845.1
Q1D4N2	0	59.9	5.49	-0.236	Cytoplasmic	MXAN_4216	WP_011554219.1		c.37
Q1D7H7	0	92.4	6.18	-0.143	Cytoplasmic	MXAN_3195	WP_011553242.1	[R]	c.37
Q1D6H1	0	59	6.13	-0.339	Cytoplasmic	MXAN_3559	WP_044277756.1	[J]
Q1D557	0	24.7	6.15	-0.076	Cytoplasmic	MXAN_4037	WP_011554045.1	[F]	c.37
Q1DF49	0	18.4	4.45	-0.591	Cytoplasmic	MXAN_0454	WP_011550587.1
Q1D8K6	0	37	7.49	-0.045	Cytoplasmic	MXAN_2800	WP_011552867.1	[L]	c.37
Q1D0R2	0	34	5.06	-0.774	Cytoplasmic	MXAN_5622	WP_011555576.1	[K]	b.34
Q1CYP3	0	44.3	5.96	0.116	Cytoplasmic	MXAN_6356	WP_011556288.1	[H]	c.23,c.2,d.58
Q1D5Q3	0	73.6	5.83	0.037	Cytoplasmic	MXAN_3838	WP_011553850.1	[R]	a.118
Q1DA21	0	23.4	5.49	-0.172	Cytoplasmic	MXAN_2281	WP_011552357.1	[P]
Q1D3G1	0	12.7	4.59	-0.536	Cytoplasmic	MXAN_4646	WP_011554638.1	[L]	a.7
Q1D8W1	0	6.9	10.78	-0.483	Cytoplasmic	MXAN_2695	WP_011552763.1	[J]	d.325
Q1D6I0	0	68.4	5.91	-0.162	Cytoplasmic	MXAN_3550	WP_011553579.1	[S]
Q1CZL1	0	55.4	5.45	0.097	Cytoplasmic	MXAN_6027	WP_011555976.1	[T]	h.4,d.110
Q1D782	0	40.9	8.80	-0.474	Cytoplasmic	MXAN_3292	WP_011553337.1	[O]	g.54,b.4,a.2
P95333	0	27.4	4.93	-0.584	Cytoplasmic	MXAN_6672	WP_020478204.1	[O]
Q1CZF5	0	46.5	9.33	0.558	CytoplasmicMemrane	MXAN_6083	WP_011556032.1
Q1D8S2	0	13.6	9.13	0.733	CytoplasmicMemrane	MXAN_2734	WP_011552801.1	[C]
Q1D7B8	0	26.3	9	0.448	CytoplasmicMemrane	MXAN_3256	WP_011553301.1	[O]
Q1D0D6	0	31.2	7.93	0.169	CytoplasmicMemrane	MXAN_5750	WP_011555701.1
Q1CXR0	0	43.5	5.3	-0.128	CytoplasmicMemrane	MXAN_6696	WP_020478209.1	[T]
Q1DEP9	0	61.8	7.91	0.470	CytoplasmicMemrane	MXAN_0606	WP_020478282.1	[M]
Q1DBW7	0	73.8	5.01	0.149	CytoplasmicMemrane	MXAN_1604	WP_011551715.1	[M]
Q1D6W5	0	12.8	9.86	0.267	CytoplasmicMemrane	MXAN_3411	WP_011553444.1
Q1DF34	0	39.2	6.76	-0.374	CytoplasmicMemrane	MXAN_0469	WP_011550602.1	[O]	d.26,a.223
Q1DF53	0	44.2	9.66	0.565	CytoplasmicMemrane	MXAN_0450	WP_020478414.1	[I]
Q1D7B6	0	23.4	9.54	0.132	CytoplasmicMemrane	MXAN_3258	WP_011553303.1	[V]	c.37
Q1D0M3	0	37	8.94	0.073	CytoplasmicMemrane	MXAN_5662	WP_020478380.1	[H]
Q1CXD0	0	42.2	9.51	0.426	CytoplasmicMemrane	MXAN_6826	WP_011556751.1	[CP]
Q1DDS4	0	53.1	6.39	-0.090	CytoplasmicMemrane	MXAN_0938	WP_011551059.1	[T]	d.122,a.30,a.274
Q1CZF0	0	24.6	8.41	0.733	CytoplasmicMemrane	MXAN_6088	WP_011556037.1	[C]	f.25
Q1D6J0	0	29.3	7.72	-0.164	CytoplasmicMemrane	MXAN_3540	WP_011553569.1	[C]	a.1,d.15
Q1CVQ8	0	11.6	9.98	0.839	CytoplasmicMemrane	MXAN_7409	WP_011557320.1
Q1D257	0	57.8	6.86	0.660	CytoplasmicMemrane	MXAN_5112	WP_011555086.1	[P]
Q1DEU3	0	32.9	9.8	0.282	CytoplasmicMemrane	MXAN_0561	WP_011550693.1	[O]
Q1CXU3	0	35.1	9.54	0.909	CytoplasmicMemrane	MXAN_6663	WP_020478201.1	[E]
Q1D2D6	0	112.9	5.54	0.303	CytoplasmicMemrane	MXAN_5032	WP_011555008.1	[V]	f.35,d.225,d.58
Q1D6G3	0	49.4	9.5	0.137	CytoplasmicMemrane	MXAN_5947	WP_011555898.1
Q1D811	0	27.7	8.28	0.453	CytoplasmicMemrane	MXAN_3003	WP_011553059.1	[U]
Q1D7E0	0	34.6	5.95	-0.313	CytoplasmicMemrane	MXAN_3234	WP_011553279.1		a.118
Q1D755	0	48.7	10.2	0.534	CytoplasmicMemrane	MXAN_3319	WP_011553355.1	[U]	f.41
Q1D0D3	0	25.1	7.43	0.436	CytoplasmicMemrane	MXAN_5753	WP_011555704.1	[U]
Q1D668	0	54.2	5.27	0.026	CytoplasmicMemrane	MXAN_3668	WP_011553686.1	[T]	h.4
Q1D947	0	49.2	9.35	0.594	CytoplasmicMemrane	MXAN_2607	WP_011552677.1	[E]	f.38
Q1CWS3	0	31.8	9.11	-0.425	CytoplasmicMemrane	MXAN_7037	WP_011556956.1	[N]	d.79
Q1D3B5	0	12.3	9.57	0.233	CytoplasmicMemrane	MXAN_4692	WP_011554683.1	[U]
Q1DCB9	0	15	8.76	-0.201	CytoplasmicMemrane	MXAN_1447	WP_011551563.1	[U]
Q1D997	0	59.2	6.98	0.270	CytoplasmicMemrane	MXAN_2557	WP_011552627.1	[KO]	b.36
Q1DDE1	0	25	9.6	0.500	CytoplasmicMemrane	MXAN_1072	WP_011551192.1		f.21
Q1DF98	0	20.6	9.2	-0.264	CytoplasmicMemrane	MXAN_0404	WP_020478431.1	[C]
Q1D6M0	0	46.4	9.07	-0.009	CytoplasmicMemrane	MXAN_3509	WP_011553539.1	[U]	b.87
Q1D720	0	85.7	6.64	0.543	CytoplasmicMemrane	MXAN_3356	WP_011553389.1	[R]
Q1D2D7	0	39.6	9.29	-0.072	CytoplasmicMemrane	MXAN_5031	WP_020478667.1	[VM]
Q1D8I8	0	12.9	5.87	0.502	CytoplasmicMemrane	MXAN_2818	WP_011552885.1	[U]
Q1CY80	0	97.4	7.11	0.196	CytoplasmicMemrane	MXAN_6520	WP_011556451.1	[R]	f.35
Q1D381	0	83.5	7.5	0.585	CytoplasmicMemrane	MXAN_4730	WP_011554717.1	[M]
Q1DCF2	0	63.5	5.77	0.149	CytoplasmicMemrane	MXAN_1414	WP_011551531.1	[T]	h.4
Q1D7U9	0	16.2	6.54	0.763	CytoplasmicMemrane	MXAN_3071	WP_011553121.1
Q1CZX9	0	78.2	5.99	-0.145	CytoplasmicMemrane	MXAN_5907	WP_011555858.1	[T]	h.4
Q1DFW6	0	56.1	5.73	0.136	CytoplasmicMemrane	MXAN_0174	WP_011550321.1	[T]	h.4
Q1D9P8	0	65.5	9.52	0.620	CytoplasmicMemrane	MXAN_2405	WP_011552480.1	[R]
Q1D5I9	0	41.2	9.04	-0.075	CytoplasmicMemrane	MXAN_3904	WP_011553914.1	[VM]	f.46
Q1CYU3	0	51.4	6.93	0.243	CytoplasmicMemrane	MXAN_6305	WP_011556238.1	[O]	a.118
Q1D374	0	91	8.12	-0.015	CytoplasmicMemrane	MXAN_4737	WP_011554724.1	[T]	a.211
Q1DFT6	0	30.1	8.57	0.403	CytoplasmicMemrane	MXAN_0205	WP_011550351.1	[M]
Q1D946	0	53.1	9.44	0.501	CytoplasmicMemrane	MXAN_2608	WP_011552678.1	[E]	f.38
Q1CYQ9	0	48	8.21	0.121	CytoplasmicMemrane	MXAN_6339	WP_011556272.1	[O]	a.45
Q1D7C2	0	20.2	8.62	-0.079	Periplasmic	MXAN_3252	WP_011553297.1	[O]	a.45
Q1DD62	0	37.6	5.69	-0.148	Periplasmic	MXAN_1151	WP_020478259.1	[E]
Q1DE50	0	10.7	8.43	-1.022	Periplasmic	MXAN_0810	WP_011550933.1
Q1D4F5	0	16.4	6.8	-0.543	Extracellular	MXAN_4293	WP_011554296.1
Q1DEU4	0	31.2	10.99	-0.397	Extracellular	MXAN_0560	WP_011550692.1	[M]	d.65,a.20
Q1D001	0	23.2	7.59	0.096	Unknown	MXAN_5885	WP_011555836.1	[Q]	a.45
Q1D9B5	0	29.5	5.01	-0.083	Unknown	MXAN_2539	WP_011552609.1
Q1D1K7	0	30.9	6.79	-0.093	Unknown	MXAN_5315	WP_011555281.1		b.3,b.6
Q1D0G2	0	61.6	4.84	-0.595	Unknown	MXAN_5723	WP_011555675.1
Q1D0M1	0	37.1	5.82	-0.137	Unknown	MXAN_5664	WP_011555617.1
Q1DF57	0	50.1	5.52	-0.101	Unknown	MXAN_0446	WP_011550579.1
Q1D0M6	0	25.1	5.64	0.183	Unknown	MXAN_5659	WP_011555612.1		a.118
Q1D0H4	0	41.6	7.47	0.027	Unknown	MXAN_5711	WP_011555663.1	[T]	c.93
Q1D0I5	0	57.2	9.35	0.105	Unknown	MXAN_5700	WP_011555652.1
Q1D6S8	0	37.9	5.63	0.145	Unknown	MXAN_3448	WP_011553481.1
Q1D0I4	0	29.8	6.43	-0.394	Unknown	MXAN_5701	WP_011555653.1
Q1D0B6	0	13.1	5.2	0.082	Unknown	MXAN_5770	WP_011555721.1	[T]	d.109
Q1D0B8	0	21	6.34	-0.143	Unknown	MXAN_5768	WP_011555719.1	[I]	b.84
Q1D9J7	0	14.1	8.91	-0.987	Unknown	MXAN_2455	WP_011552530.1
Q1D571	0	19.4	9.45	-0.245	Unknown	MXAN_4023	WP_011554032.1
Q1D041	0	19	9.45	-0.515	Unknown	MXAN_5845	WP_011555796.1	[O]
Q1DFC3	0	34	6.74	-0.456	Unknown	MXAN_0376	WP_011550514.1	[D]	a.118
Q1DCD7	0	196.4	4.59	-0.546	Unknown	MXAN_1429	WP_011551546.1	[O]	c.23,a.2
Q1CWZ6	0	84.2	5.4	-0.210	Unknown	MXAN_6962	WP_020477981.1	[T]
Q1D8X3	0	56.5	5.41	-0.006	Unknown	MXAN_2683	WP_011552751.1	[T]	h.4
Q1DC33	0	35.6	5.53	-0.391	Unknown	MXAN_1539	WP_011551649.1
Q1D0C1	0	35	7.18	-0.068	Unknown	MXAN_5765	WP_011555716.1	[WU]	c.37
Q1D4P0	0	28.7	7.99	-0.536	Unknown	MXAN_4208	WP_011554211.1	[OC]	a.118
Q1DAI4	0	119.4	8.75	-0.716	Unknown	MXAN_2112	WP_011552194.1
Q1DCB7	0	26.5	6.11	-0.261	Unknown	MXAN_1449	WP_011551565.1	[M]	d.212
Q1CZF6	0	21.9	6.92	-0.420	Unknown	MXAN_6082	WP_011556031.1	[C]	a.3
Q1D806	0	57.5	9.1	-0.160	Unknown	MXAN_3008	WP_011553064.1	[U]	b.70
Q1D570	0	36.6	9.17	-0.596	Unknown	MXAN_4024	WP_011554033.1		a.118
Q1D8T6	0	10.5	8.63	-0.172	Unknown	MXAN_2720	WP_011552787.1
Q1DCG9	0	56.8	7.66	-0.185	Unknown	MXAN_1397	WP_011551514.1	[R]	a.118
Q1D090	0	27.3	9.11	-0.158	Unknown	MXAN_5796	WP_011555747.1		a.274
Q1D4M8	0	42.3	6.96	-0.125	Unknown	MXAN_4220	WP_011554223.1
Q1DA51	0	33.6	6.28	-0.161	Unknown	MXAN_2251	WP_011552327.1	[E]	c.94
Q1D1I9	0	27.7	10.7	-0.648	Unknown	MXAN_5334	WP_011555299.1
Q1D2E0	0	38.1	8.18	-0.887	Unknown	MXAN_5028	WP_011555004.1
Q1CXY3	0	17.1	9.14	-0.871	Unknown	MXAN_6622	WP_011556548.1
Q1D9B4	0	27.8	6.35	0.005	Unknown	MXAN_2540	WP_011552610.1		d.79
Q1DAU0	0	30.1	6.71	-0.641	Unknown	MXAN_1998	WP_011552088.1	[M]	a.118
Q1D1C2	0	43.3	8.68	-0.353	Unknown	MXAN_5404	WP_011555366.1
Q1D6F2	0	70	6.8	-0.411	Unknown	MXAN_3581	WP_011553607.1	[E]	d.92
Q1D0F2	0	20.1	8.46	-0.131	Unknown	MXAN_5734	WP_011555685.1
Q1D365	0	103.4	6.32	-0.239	OuterMemrane	MXAN_4746	WP_011554733.1	[H]	f.4,b.3
Q1D9L4	0	28.9	8.13	0.026	OuterMemrane	MXAN_2439	WP_011552514.1	[U]
Q1CZE8	0	34.8	5.43	-0.114	OuterMemrane	MXAN_6090	WP_011556039.1
Q1DD82	0	57.4	10.71	0.073		MXAN_1131
Q1D290	0.002	13.6	10.4	-0.806	Cytoplasmic	MXAN_5079	WP_011555053.1	[J]	a.4
Q1D0D7	0.002	27.8	7.8	-0.241	Cytoplasmic	MXAN_5749	WP_026113788.1
Q1D9M5	0.002	46.7	9.06	0.497	CytoplasmicMemrane	MXAN_2428	WP_011552503.1	[M]
Q1CZU0	0.002	65.9	5.52	0.253	CytoplasmicMemrane	MXAN_3570	WP_011555897.1	[P]	d.211
Q1D7K1	0.004	32	8.12	0.764	CytoplasmicMemrane	MXAN_3169	WP_011553218.1	[L]
Q1D5Z2	0.004	95.4	6.77	0.232	CytoplasmicMemrane	MXAN_3749	WP_011553762.1	[R]	f.35
Q1D0I7	0.004	44.2	9.61	0.485	CytoplasmicMemrane	MXAN_5698	WP_011555650.1	[V]
Q1D3F5	0.004	29.4	6.62	0.006	Unknown	MXAN_4652	WP_011554644.1	[WU]	b.85
Q1D0E7	0.005	19.2	6	-0.244	Unknown	MXAN_5739	WP_011555690.1
Q1D602	0.006	27.6	9.89	-0.274	CytoplasmicMemrane	MXAN_3736	WP_011553752.1		a.118
Q1D3D0	0.006	35	5.76	-0.074	CytoplasmicMemrane	MXAN_4677	WP_011554668.1
Q1CX08	0.006	58.8	6.02	-0.222	CytoplasmicMemrane	MXAN_6950	WP_011556871.1	[T]	h.4
Q1D3A7	0.006	100.6	5.52	-0.418	Periplasmic	MXAN_4700	WP_011554691.1	[T]	d.144
Q1D0I8	0.006	27.4	5.49	0.157	Periplasmic	MXAN_5697	WP_011555649.1
Q1D4U1	0.009	37.1	6.47	-0.559	Cytoplasmic	MXAN_4157	WP_011554160.1
Q1DDD0	0.009	10.9	9.73	1.142	CytoplasmicMemrane	MXAN_1083	WP_011551203.1	[C]
Q1D7T5	0.009	14.4	9.04	-0.041	Unknown	MXAN_3085	WP_011553135.1	[D]	a.35

## Sheet: mx_008
Uniprot ID	avg.Exp. q-value	MW	PI	Gravy	sublocation	gene locus	protein accession	COG Class	Scope fold
Q1D2U7	0.007	15.9	5.24	-0.619	Unknown	MXAN_4868	WP_020478881.1
Q1D4N8	0.007	130.2	9.86	-0.733	Cytoplasmic	MXAN_4210	WP_011554213.1	[K]	b.40
Q1D392	0.004	26	6.95	-0.096	Cytoplasmic	MXAN_4719	WP_011554706.1	[M]	c.68
Q1DDQ3	0.004	139.9	5.92	-0.468	Unknown	MXAN_0959	WP_011551080.1	[L]	c.37
Q1D8M1	0.004	119.2	6.51	-0.286	CytoplasmicMemrane	MXAN_2785	WP_011552852.1	[T]	d.122,d.110,c.23,a.30
Q1D577	0.004	38.5	6.25	-0.019	Cytoplasmic	MXAN_4016	WP_020478343.1	[G]
Q1D963	0.004	25.2	8.98	-0.402	Cytoplasmic	MXAN_2591	WP_020477641.1	[F]
Q1DEA7	0	40.2	7.81	-0.547	Cytoplasmic	MXAN_0750	WP_011550876.1	[O]	g.54,b.4,a.2
Q1D8R1	0	24.8	8.47	-0.853	Cytoplasmic	MXAN_2745	WP_020478790.1	[O]
Q1D726	0	58.3	4.62	-0.156	Extracellular	MXAN_3349	WP_011553383.1	[O]	a.35,a.2
Q1D7Q6	0	19.2	9.02	-0.688	Cytoplasmic	MXAN_3114	WP_011553164.1	[O]	a.2
P95333	0	27.4	4.93	-0.584	Cytoplasmic	MXAN_6672	WP_020478204.1	[O]
Q1D7Z9	0	47.5	9.77	-0.521	Cytoplasmic	MXAN_3015	WP_020478604.1	[O]
Q1DDD2	0	62.4	7.9	0.746	CytoplasmicMemrane	MXAN_1081	WP_011551201.1	[C]
Q1D8Q7	0	16.7	9.66	-0.235	Unknown	MXAN_2749	WP_011552816.1	[T]	d.122
Q1D8Z1	0	51.7	9.29	0.596	CytoplasmicMemrane	MXAN_2663	WP_011552733.1	[G]	f.38
Q1D997	0	59.2	6.98	0.270	CytoplasmicMemrane	MXAN_2557	WP_011552627.1	[KO]	b.36
Q1CXZ5	0	37.8	6.34	-0.048	Cytoplasmic	MXAN_6610	WP_011556536.1	[R]	c.37
Q1CXY3	0	17.1	9.14	-0.871	Unknown	MXAN_6622	WP_011556548.1
Q1D4F5	0	16.4	6.8	-0.543	Extracellular	MXAN_4293	WP_011554296.1
Q1D6L2	0	14.5	3.8	-0.991	Cytoplasmic	MXAN_3517	WP_011553547.1
Q1D0C1	0	35	7.18	-0.068	Unknown	MXAN_5765	WP_011555716.1	[WU]	c.37
Q1D8Z6	0	66.7	7.36	-0.053	Cytoplasmic	MXAN_2658	WP_011552728.1	[NWU]	d.52,c.37
Q1DGB8	0	26.5	5.87	-0.202	Unknown	MXAN_0022	WP_011550171.1
Q1CYQ9	0	48	8.21	0.121	CytoplasmicMemrane	MXAN_6339	WP_011556272.1	[O]	a.45
Q1D3G1	0	12.7	4.59	-0.536	Cytoplasmic	MXAN_4646	WP_011554638.1	[L]	a.7
Q1D4U1	0	37.1	6.47	-0.559	Cytoplasmic	MXAN_4157	WP_011554160.1
Q1CY80	0	97.4	7.11	0.196	CytoplasmicMemrane	MXAN_6520	WP_011556451.1	[R]	f.35
Q1CZX9	0	78.2	5.99	-0.145	CytoplasmicMemrane	MXAN_5907	WP_011555858.1	[T]	h.4
Q1CWG5	0	25.8	7.02	-0.161	CytoplasmicMemrane	MXAN_7145	WP_020478064.1	[M]
Q1D8X6	0	72.7	7.83	-0.135	Periplasmic	MXAN_2680	WP_011552748.1	[T]	d.212,d.144
Q1D8X3	0	56.5	5.41	-0.006	Unknown	MXAN_2683	WP_011552751.1	[T]	h.4
Q1D755	0	48.7	10.2	0.534	CytoplasmicMemrane	MXAN_3319	WP_011553355.1	[U]	f.41
Q1D0P5	0	16	9.41	0.031	Unknown	MXAN_5639	WP_011555593.1
Q1DDE2	0	17.6	6.02	-0.844	Cytoplasmic	MXAN_1071	WP_011551191.1	[L]	b.40
Q1D8G2	0	68.3	8.97	-0.300	Periplasmic	MXAN_2850	WP_011552911.1
Q1D720	0	85.7	6.64	0.543	CytoplasmicMemrane	MXAN_3356	WP_011553389.1	[R]
Q1D6Z3	0	37.4	5.16	0.125	Cytoplasmic	MXAN_3383	WP_011553416.1
Q1D4V7	0	43.6	5.24	-0.177	Cytoplasmic	MXAN_4141	WP_011554144.1	[T]	h.4
Q1D9Y8	0	65	10.65	-1.044	Cytoplasmic	MXAN_2315	WP_011552390.1	[T]	d.144
Q1DF98	0	20.6	9.2	-0.264	CytoplasmicMemrane	MXAN_0404	WP_020478431.1	[C]
Q1D3B5	0	12.3	9.57	0.233	CytoplasmicMemrane	MXAN_4692	WP_011554683.1	[U]
Q1D1C2	0	43.3	8.68	-0.353	Unknown	MXAN_5404	WP_011555366.1
Q1DEJ6	0	64.3	8.27	-0.270	Cytoplasmic	MXAN_0659	WP_011550790.1	[R]	b.92
Q1DA42	0	61.2	5.3	0.786	CytoplasmicMemrane	MXAN_2260	WP_011552336.1	[P]	c.2
Q1D646	0	34.7	7.03	-0.396	Unknown	MXAN_3690	WP_011553708.1
Q1CZL1	0	55.4	5.45	0.097	Cytoplasmic	MXAN_6027	WP_011555976.1	[T]	h.4,d.110
Q1D1Y3	0	75.5	5.88	0.089	Periplasmic	MXAN_5187	WP_044276035.1
Q1CXN0	0	38.1	5.63	-0.174	Cytoplasmic	MXAN_6726	WP_011556651.1	[K]	d.110
Q1D9R7	0	83.3	6.51	-0.134	CytoplasmicMemrane	MXAN_2386	WP_011552461.1	[T]	d.122,d.110,c.23,a.30
Q1D4N2	0	59.9	5.49	-0.236	Cytoplasmic	MXAN_4216	WP_011554219.1		c.37
Q1CWZ6	0	84.2	5.4	-0.210	Unknown	MXAN_6962	WP_020477981.1	[T]
Q1CWZ4	0	71.8	6.58	0.069	Cytoplasmic	MXAN_6964	WP_020480737.1	[T]
Q1CYP3	0	44.3	5.96	0.116	Cytoplasmic	MXAN_6356	WP_011556288.1	[H]	c.23,c.2,d.58
Q1CWZ5	0	15.7	7.43	0.315	Cytoplasmic	MXAN_6963	WP_011556884.1	[T]	b.40
Q1CZF6	0	21.9	6.92	-0.420	Unknown	MXAN_6082	WP_011556031.1	[C]	a.3
Q1D6F2	0	70	6.8	-0.411	Unknown	MXAN_3581	WP_011553607.1	[E]	d.92
Q1DFU6	0	107.1	5.66	-0.260	CytoplasmicMemrane	MXAN_0195	WP_011550341.1	[T]	d.122,d.110,c.23,a.30
Q1D0L9	0	36.9	6.67	-0.082	Cytoplasmic	MXAN_5666	WP_011555619.1	[R]	c.37
Q1DCB9	0	15	8.76	-0.201	CytoplasmicMemrane	MXAN_1447	WP_011551563.1	[U]
Q1D782	0	40.9	8.80	-0.474	Cytoplasmic	MXAN_3292	WP_011553337.1	[O]	g.54,b.4,a.2
Q1D4B8	0	23	5.06	-0.632	Cytoplasmic	MXAN_4331	WP_011554333.1	[O]	b.73,h.1
