# Supplementary material for: DnaK duplication and specialization in bacteria correlates with increased proteome complexity
Source: mSystems. 2024 Mar 26;9(4):e01154-23. doi: 10.1128/msystems.01154-23 (PMC11019930; doi:10.1128/msystems.01154-23)
Supplement: Data Set S4 — J-domain proteins in M. xanthus DK1622. [file msystems.01154-23-s0004.xlsx]

## Sheet: Sheet1
Supplementary Dataset 4. The information of J-domain proteins in M. xanthus DK1622
#locus_tag|non_redundant protein|name represent the gene locus tag, protein number and protein name of J-domain proteins; length, the protein length;Class, the classification of J-domain proteins;J-domain sequence, the sequences of J-domain proteins.
locus_tag|non_redundant protein|name	length	Class	J-domain sequence
MXAN_0645 | WP_011550776.1 | J domain-containing protein	263	C	DPWTVLGIAPGTPLDVARKAFRALVVQYHPDKVAHLAPEFHALAELRTREILDAWEEVERALS
MXAN_0750 | WP_011550876.1 | molecular chaperone DnaJ	375	A	DYYEVLGVQKSVSAQELKSAFRKVALQYHPDRNPGNSDAEEKFKEASEAYEVLSDPERRAKYDRFG
MXAN_1106 | WP_011551226.1 | DnaJ domain-containing protein	892	C	NHFQRLGLTEQTNSSAVKIAYFRLAKLYHPDTLPQGAPPELEKLKAEVFAYIGDAYRTLSDDSSRASYIEEL
MXAN_2745 | WP_020478790.1 | DnaJ domain-containing protein	271	C	DYFEVLMLERTATPADIKRAFYRESRTYHPDRFFHMDSKELKERINDLYKRVTEAYYVLRDDTKRKKYVVDVTG
MXAN_3015 | WP_020478604.1 | DnaJ domain-containing protein	453	C	DHFAVLGLKPGAPASEVKQAYYNASRRFHPDRYFGKNLGSFRARMERIFRRLTDAHNVLMQPDKREAYLRAN
MXAN_3031 | WP_011553087.1 | molecular chaperone DjiA	273	C	EHYAALGLMPDATDVEVKRAFRQLAAEHHPDKSAHLGRQAAEQAARRFQQIRDAYEEIRRLRG
MXAN_3292 | WP_011553337.1 | J domain-containing protein	391	A	DYYQTLGVDRSASAEDVKKAYRKLARKYHPDVNPGNKAAEEKFKQVSAAFEVLSDTRKRKLYDEFG
MXAN_RS09945 | WP_020478989.1 | DnaJ domain-containing protein	545	C	DHFYVLGVSQDASRDQVKTAFLNLAKIFHPDRLPPSLPHMAPKITAVFEAIREAYEVLYDDTRRKTYQQNL
MXAN_3114 | WP_011553164.1 | J domain-containing protein	169	C	DPYRLLGVSPLDSADTVRARYHALAMEQHPDRGGSAEKMRELNAAYERILRHRQRKRQEALS
MXAN_3168 | WP_026114161.1 | J domain-containing protein	397	C	SAWEVLGITPGTPLADARRAYLSLVAQYHPDKVAQLGPKLQALAQEETRRLIEAWEYVRRKT
MXAN_RS29175 | WP_044276553.1 | TIGR02266 family protein	339	C	PAHEVFGLKPTASLDELRLAYFRMARRFTPDHVSPDTHPELKKVSAEIFDFLSRRMRDAEANWTQAA
MXAN_3349 | WP_011553383.1 | helix-turn-helix domain-containing protein	579	B	TYYEILEVPVTAPKEEIRAAYERLTELYAPDSIAVYALVDEGQVDELRTRLAEALEILSDEELRAEYDKDL
MXAN_5004 | WP_011554981.1 | Fe-S protein assembly co-chaperone HscB	195	B	THFDVFGLKRAYDVDVPALEKQYRELSLQLHPDRVAQASARERLQALEGTTALNEAFKTLKDPVRRAFYLLKL
