# Supplementary material for: DnaK duplication and specialization in bacteria correlates with increased proteome complexity
Source: mSystems. 2024 Mar 26;9(4):e01154-23. doi: 10.1128/msystems.01154-23 (PMC11019930; doi:10.1128/msystems.01154-23)
Supplement: Data Set S5 — LC/MS analysis of MxDnaK2 dimerization. [file msystems.01154-23-s0005.xlsx]

## Sheet: Proteins
Supplementary Dataset 5. The LC/MS analysis of MxDnaK2 dimerization.
Protein FDR Confidence: Combined: Confidence level of the protein false discovery rate (FDR), possibly a result considering multiple factors;Master Accession: The primary accession number for the protein;Description: Description or annotation of the protein;Exp. q-value: Combined: Experimental q-value combined, used to estimate the error probability of discovering the protein;Sum PEP Score: The s…
Protein FDR Confidence: Combined	Master	Accession	Description	Exp. q-value: Combined	Sum PEP Score	Coverage [%]	# Peptides	# PSMs	# Unique Peptides	# AAs	MW [kDa]	calc. pI	Score Sequest HT: Sequest HT	# Peptides (by Search Engine): Sequest HT	# Protein Groups
High	Master Protein	P95334	Chaperone protein DnaK OS=Myxococcus xanthus (strain DK 1622) OX=246197 GN=dnaK PE=3 SV=2	0	92.105	61	26	78	26	607	65.3	5.27	181.33	26	1
Checked	Protein Group ID	# Proteins	# Unique Peptides	# Peptides	# PSMs	Group Description
FALSE	4	1	26	26	78	[Master Protein] Chaperone protein DnaK OS=Myxococcus xanthus (strain DK 1622) OX=246197 GN=dnaK PE=3 SV=2
High	Master Protein	P04264	Keratin, type II cytoskeletal 1 OS=Homo sapiens OX=9606 GN=KRT1 PE=1 SV=6	0	68.19	47	29	62	24	644	66	8.12	120.63	29	1
Checked	Protein Group ID	# Proteins	# Unique Peptides	# Peptides	# PSMs	Group Description
FALSE	15	6	24	29	62	[Master Protein] Keratin, type II cytoskeletal 1 OS=Homo sapiens OX=9606 GN=KRT1 PE=1 SV=6
High	Master Protein	P13645	Keratin, type I cytoskeletal 10 OS=Homo sapiens OX=9606 GN=KRT10 PE=1 SV=6	0	54.466	51	23	42	18	584	58.8	5.21	79.08	23	1
Checked	Protein Group ID	# Proteins	# Unique Peptides	# Peptides	# PSMs	Group Description
FALSE	13	20	18	23	42	[Master Protein] Keratin, type I cytoskeletal 10 OS=Homo sapiens OX=9606 GN=KRT10 PE=1 SV=6
High	Master Protein	P35908	Keratin, type II cytoskeletal 2 epidermal OS=Homo sapiens OX=9606 GN=KRT2 PE=1 SV=2	0	48.411	44	23	40	16	639	65.4	8	76.76	23	1
Checked	Protein Group ID	# Proteins	# Unique Peptides	# Peptides	# PSMs	Group Description
FALSE	7	6	16	23	40	[Master Protein] Keratin, type II cytoskeletal 2 epidermal OS=Homo sapiens OX=9606 GN=KRT2 PE=1 SV=2
High	Master Protein	P35527	Keratin, type I cytoskeletal 9 OS=Homo sapiens OX=9606 GN=KRT9 PE=1 SV=3	0	39.956	45	18	30	17	623	62	5.24	51.26	18	1
Checked	Protein Group ID	# Proteins	# Unique Peptides	# Peptides	# PSMs	Group Description
FALSE	39	2	17	18	30	[Master Protein] Keratin, type I cytoskeletal 9 OS=Homo sapiens OX=9606 GN=KRT9 PE=1 SV=3
High	Master Protein	WP_000081909.1	MULTISPECIES: maltodextrin phosphorylase [Proteobacteria]	0	27.86	21	12	22	12	797	90.5	7.39	27.01	12	1
Checked	Protein Group ID	# Proteins	# Unique Peptides	# Peptides	# PSMs	Group Description
FALSE	37	1	12	12	22	[Master Protein] MULTISPECIES: maltodextrin phosphorylase [Proteobacteria]
Checked	Protein Group ID	# Proteins	# Unique Peptides	# Peptides	# PSMs	Group Description
FALSE	41	1	13	13	14	[Master Protein] Chaperone protein DnaK OS=Myxococcus xanthus (strain DK 1622) OX=246197 GN=dnaK PE=2 SV=1
High	Master Protein	P13647	Keratin, type II cytoskeletal 5 OS=Homo sapiens OX=9606 GN=KRT5 PE=1 SV=3	0	22.47	29	17	19	10	590	62.3	7.74	30.63	17	1
Checked	Protein Group ID	# Proteins	# Unique Peptides	# Peptides	# PSMs	Group Description
FALSE	40	12	10	17	19	[Master Protein] Keratin, type II cytoskeletal 5 OS=Homo sapiens OX=9606 GN=KRT5 PE=1 SV=3
High	Master Protein	P02533	Keratin, type I cytoskeletal 14 OS=Homo sapiens OX=9606 GN=KRT14 PE=1 SV=4	0	19.586	24	10	16	4	472	51.5	5.16	21.32	10	1
Checked	Protein Group ID	# Proteins	# Unique Peptides	# Peptides	# PSMs	Group Description
FALSE	10	30	4	10	16	[Master Protein] Keratin, type I cytoskeletal 14 OS=Homo sapiens OX=9606 GN=KRT14 PE=1 SV=4
High	Master Protein	P02538	Keratin, type II cytoskeletal 6A OS=Homo sapiens OX=9606 GN=KRT6A PE=1 SV=3	0	18.312	24	14	14	6	564	60	8	23.83	14	1
Checked	Protein Group ID	# Proteins	# Unique Peptides	# Peptides	# PSMs	Group Description
FALSE	17	9	6	14	14	[Master Protein] Keratin, type II cytoskeletal 6A OS=Homo sapiens OX=9606 GN=KRT6A PE=1 SV=3
High	Master Protein	K7ERE3	Keratin, type I cytoskeletal 13 OS=Homo sapiens OX=9606 GN=KRT13 PE=1 SV=1	0	13.255	25	9	9	5	415	45.2	4.81	12.66	9	1
Checked	Protein Group ID	# Proteins	# Unique Peptides	# Peptides	# PSMs	Group Description
FALSE	18	20	5	9	9	[Master Protein] Keratin, type I cytoskeletal 13 OS=Homo sapiens OX=9606 GN=KRT13 PE=1 SV=1
High	Master Protein	WP_001075164.1	MULTISPECIES: ribonucleoside-diphosphate reductase subunit alpha [Proteobacteria]	0	8.537	8	5	6	5	761	85.7	6.18	6.11	5	1
Checked	Protein Group ID	# Proteins	# Unique Peptides	# Peptides	# PSMs	Group Description
FALSE	22	1	5	5	6	[Master Protein] MULTISPECIES: ribonucleoside-diphosphate reductase subunit alpha [Proteobacteria]
High	Master Protein	P19013	Keratin, type II cytoskeletal 4 OS=Homo sapiens OX=9606 GN=KRT4 PE=1 SV=4	0	8.215	11	5	5	3	534	57.3	6.61	6.76	5	1
Checked	Protein Group ID	# Proteins	# Unique Peptides	# Peptides	# PSMs	Group Description
FALSE	34	2	3	5	5	[Master Protein] Keratin, type II cytoskeletal 4 OS=Homo sapiens OX=9606 GN=KRT4 PE=1 SV=4
High	Master Protein	WP_000003820.1	MULTISPECIES: pyruvate dehydrogenase (acetyl-transferring), homodimeric type [Bacteria]	0	4.149	4	3	3	3	887	99.6	5.68	3.97	3	1
Checked	Protein Group ID	# Proteins	# Unique Peptides	# Peptides	# PSMs	Group Description
FALSE	38	1	3	3	3	[Master Protein] MULTISPECIES: pyruvate dehydrogenase (acetyl-transferring), homodimeric type [Bacteria]
High	Master Protein	Q86Y46	Keratin, type II cytoskeletal 73 OS=Homo sapiens OX=9606 GN=KRT73 PE=1 SV=1	0	3.634	4	2	3	1	540	58.9	7.23	6.43	2	1
Checked	Protein Group ID	# Proteins	# Unique Peptides	# Peptides	# PSMs	Group Description
FALSE	5	7	1	2	3	[Master Protein] Keratin, type II cytoskeletal 73 OS=Homo sapiens OX=9606 GN=KRT73 PE=1 SV=1
High	Master Protein	WP_000072067.1	MULTISPECIES: DNA topoisomerase (ATP-hydrolyzing) subunit B [Proteobacteria]	0	3.422	3	2	2	2	804	89.9	6.06	2.73	2	1
Checked	Protein Group ID	# Proteins	# Unique Peptides	# Peptides	# PSMs	Group Description
FALSE	35	1	2	2	2	[Master Protein] MULTISPECIES: DNA topoisomerase (ATP-hydrolyzing) subunit B [Proteobacteria]
High	Master Protein	P35030	Trypsin-3 OS=Homo sapiens OX=9606 GN=PRSS3 PE=1 SV=2	0	3.246	4	1	10	1	304	32.5	7.49	16.34	1	1
Checked	Protein Group ID	# Proteins	# Unique Peptides	# Peptides	# PSMs	Group Description
FALSE	9	2	1	1	10	[Master Protein] Trypsin-3 OS=Homo sapiens OX=9606 GN=PRSS3 PE=1 SV=2
High	Master Protein	E7EQ64	Trypsin-1 OS=Homo sapiens OX=9606 GN=PRSS1 PE=1 SV=1	0	3.07	11	2	9	2	261	28.1	7.25	17.86	2	1
Checked	Protein Group ID	# Proteins	# Unique Peptides	# Peptides	# PSMs	Group Description
FALSE	8	10	2	2	9	[Master Protein] Trypsin-1 OS=Homo sapiens OX=9606 GN=PRSS1 PE=1 SV=1
High	Master Protein	WP_001292822.1	MULTISPECIES: formate C-acetyltransferase [Proteobacteria]	0	3.038	3	2	2	2	760	85.3	6.01	4.08	2	1
Checked	Protein Group ID	# Proteins	# Unique Peptides	# Peptides	# PSMs	Group Description
FALSE	33	1	2	2	2	[Master Protein] MULTISPECIES: formate C-acetyltransferase [Proteobacteria]
High	Master Protein	WP_000226815.1	MULTISPECIES: GTP pyrophosphokinase [Bacteria]	0	2.955	4	2	2	2	744	83.8	6.77	1.76	2	1
Checked	Protein Group ID	# Proteins	# Unique Peptides	# Peptides	# PSMs	Group Description
FALSE	3	1	2	2	2	[Master Protein] MULTISPECIES: GTP pyrophosphokinase [Bacteria]
High	Master Protein	Q1D2G2	Chaperone protein HscA homolog OS=Myxococcus xanthus (strain DK 1622) OX=246197 GN=hscA PE=3 SV=1	0	2.869	3	1	1	1	615	65.6	5.16	4.25	1	1
Checked	Protein Group ID	# Proteins	# Unique Peptides	# Peptides	# PSMs	Group Description
FALSE	6	1	1	1	1	[Master Protein] Chaperone protein HscA homolog OS=Myxococcus xanthus (strain DK 1622) OX=246197 GN=hscA PE=3 SV=1
High	Master Protein	Q5D862	Filaggrin-2 OS=Homo sapiens OX=9606 GN=FLG2 PE=1 SV=1	0	2.621	1	2	2	2	2391	247.9	8.31	0	2	1
Checked	Protein Group ID	# Proteins	# Unique Peptides	# Peptides	# PSMs	Group Description
FALSE	19	1	2	2	2	[Master Protein] Filaggrin-2 OS=Homo sapiens OX=9606 GN=FLG2 PE=1 SV=1
High	Master Protein	A0A087WTA8	Collagen alpha-2(I) chain OS=Homo sapiens OX=9606 GN=COL1A2 PE=1 SV=1	0	2.555	1	1	1	1	1364	129.1	9.01	3.66	1	1
Checked	Protein Group ID	# Proteins	# Unique Peptides	# Peptides	# PSMs	Group Description
FALSE	23	2	1	1	1	[Master Protein] Collagen alpha-2(I) chain OS=Homo sapiens OX=9606 GN=COL1A2 PE=1 SV=1
High	Master Protein	WP_000190939.1	MULTISPECIES: NADH-quinone oxidoreductase subunit NuoG [Proteobacteria]	0	2.312	2	2	2	2	908	100.2	6.25	3.67	2	1
Checked	Protein Group ID	# Proteins	# Unique Peptides	# Peptides	# PSMs	Group Description
FALSE	11	1	2	2	2	[Master Protein] MULTISPECIES: NADH-quinone oxidoreductase subunit NuoG [Proteobacteria]
High	Master Protein	Q86YZ3	Hornerin OS=Homo sapiens OX=9606 GN=HRNR PE=1 SV=2	0	2.301	2	2	2	2	2850	282.2	10.04	2.26	2	1
Checked	Protein Group ID	# Proteins	# Unique Peptides	# Peptides	# PSMs	Group Description
FALSE	12	1	2	2	2	[Master Protein] Hornerin OS=Homo sapiens OX=9606 GN=HRNR PE=1 SV=2
High	Master Protein	WP_000047184.1	MULTISPECIES: alanine--tRNA ligase [Proteobacteria]	0	1.835	1	1	1	1	876	96	5.81	2.14	1	1
Checked	Protein Group ID	# Proteins	# Unique Peptides	# Peptides	# PSMs	Group Description
FALSE	31	1	1	1	1	[Master Protein] MULTISPECIES: alanine--tRNA ligase [Proteobacteria]
High	Master Protein	A0A075B6Z2	T cell receptor alpha joining 56 (Fragment) OS=Homo sapiens OX=9606 GN=TRAJ56 PE=4 SV=1	0	1.78	38	1	20	1	21	2.2	10.29	4.9	1	1
Checked	Protein Group ID	# Proteins	# Unique Peptides	# Peptides	# PSMs	Group Description
FALSE	25	1	1	1	20	[Master Protein] T cell receptor alpha joining 56 (Fragment) OS=Homo sapiens OX=9606 GN=TRAJ56 PE=4 SV=1
High	Master Protein	P81605	Dermcidin OS=Homo sapiens OX=9606 GN=DCD PE=1 SV=2	0	1.697	10	1	1	1	110	11.3	6.54	2.28	1	1
Checked	Protein Group ID	# Proteins	# Unique Peptides	# Peptides	# PSMs	Group Description
FALSE	30	1	1	1	1	[Master Protein] Dermcidin OS=Homo sapiens OX=9606 GN=DCD PE=1 SV=2
High	Master Protein	WP_000133044.1	MULTISPECIES: translation initiation factor IF-2 [Proteobacteria]	0	1.433	2	1	1	1	890	97.3	6.07	0	1	1
Checked	Protein Group ID	# Proteins	# Unique Peptides	# Peptides	# PSMs	Group Description
FALSE	27	1	1	1	1	[Master Protein] MULTISPECIES: translation initiation factor IF-2 [Proteobacteria]
High	Master Protein	Q5T3N1	Annexin (Fragment) OS=Homo sapiens OX=9606 GN=ANXA1 PE=1 SV=1	0	1.255	5	1	1	1	204	22.7	5.53	2.24	1	1
Checked	Protein Group ID	# Proteins	# Unique Peptides	# Peptides	# PSMs	Group Description
FALSE	28	2	1	1	1	[Master Protein] Annexin (Fragment) OS=Homo sapiens OX=9606 GN=ANXA1 PE=1 SV=1
High	Master Protein	Q5T750	Skin-specific protein 32 OS=Homo sapiens OX=9606 GN=XP32 PE=1 SV=1	0	1.251	3	1	1	1	250	26.2	7.97	1.64	1	1
Checked	Protein Group ID	# Proteins	# Unique Peptides	# Peptides	# PSMs	Group Description
FALSE	32	1	1	1	1	[Master Protein] Skin-specific protein 32 OS=Homo sapiens OX=9606 GN=XP32 PE=1 SV=1
High	Master Protein	WP_001281881.1	MULTISPECIES: DNA topoisomerase IV subunit A [Proteobacteria]	0	1.213	1	1	1	1	752	83.8	6.68	2	1	1
Checked	Protein Group ID	# Proteins	# Unique Peptides	# Peptides	# PSMs	Group Description
FALSE	36	1	1	1	1	[Master Protein] MULTISPECIES: DNA topoisomerase IV subunit A [Proteobacteria]
High	Master Protein	H0Y9E9	Ankyrin-3 (Fragment) OS=Homo sapiens OX=9606 GN=ANK3 PE=1 SV=1	0	1.146	7	1	3	1	196	21.8	8.63	1.71	1	1
Checked	Protein Group ID	# Proteins	# Unique Peptides	# Peptides	# PSMs	Group Description
FALSE	20	1	1	1	3	[Master Protein] Ankyrin-3 (Fragment) OS=Homo sapiens OX=9606 GN=ANK3 PE=1 SV=1
High	Master Protein	H7BYP1	Transient receptor potential cation channel subfamily M member 3 OS=Homo sapiens OX=9606 GN=TRPM3 PE=1 SV=2	0	1.079	1	1	1	1	1556	177.7	6.87	0	1	1
Checked	Protein Group ID	# Proteins	# Unique Peptides	# Peptides	# PSMs	Group Description
FALSE	2	7	1	1	1	[Master Protein] Transient receptor potential cation channel subfamily M member 3 OS=Homo sapiens OX=9606 GN=TRPM3 PE=1 SV=2
High	Master Protein	M0R1V7	Ubiquitin-60S ribosomal protein L40 (Fragment) OS=Homo sapiens OX=9606 GN=UBA52 PE=1 SV=1	0	1.048	14	1	2	1	63	7.1	5.36	1.72	1	1
Checked	Protein Group ID	# Proteins	# Unique Peptides	# Peptides	# PSMs	Group Description
FALSE	1	22	1	1	2	[Master Protein] Ubiquitin-60S ribosomal protein L40 (Fragment) OS=Homo sapiens OX=9606 GN=UBA52 PE=1 SV=1
High	Master Protein	P05109	Protein S100-A8 OS=Homo sapiens OX=9606 GN=S100A8 PE=1 SV=1	0	1.029	12	1	1	1	93	10.8	7.03	2.03	1	1
Checked	Protein Group ID	# Proteins	# Unique Peptides	# Peptides	# PSMs	Group Description
FALSE	14	1	1	1	1	[Master Protein] Protein S100-A8 OS=Homo sapiens OX=9606 GN=S100A8 PE=1 SV=1
High	Master Protein	WP_001181473.1	MULTISPECIES: 2-oxoglutarate dehydrogenase E1 component [Proteobacteria]	0	0.942	1	1	1	1	933	105	6.49	1.77	1	1
Checked	Protein Group ID	# Proteins	# Unique Peptides	# Peptides	# PSMs	Group Description
FALSE	21	1	1	1	1	[Master Protein] MULTISPECIES: 2-oxoglutarate dehydrogenase E1 component [Proteobacteria]
High	Master Protein	WP_000860273.1	MULTISPECIES: bifunctional UDP-4-amino-4-deoxy-L-arabinose formyltransferase/UDP-glucuronic acid oxidase ArnA [Proteobacteria]	0	0.942	2	1	1	1	660	74.2	6.87	0	1	1
Checked	Protein Group ID	# Proteins	# Unique Peptides	# Peptides	# PSMs	Group Description
FALSE	24	1	1	1	1	[Master Protein] MULTISPECIES: bifunctional UDP-4-amino-4-deoxy-L-arabinose formyltransferase/UDP-glucuronic acid oxidase ArnA [Proteobacteria]
High	Master Protein	E9PK54	Heat shock cognate 71 kDa protein (Fragment) OS=Homo sapiens OX=9606 GN=HSPA8 PE=1 SV=8	0	0.94	7	1	1	1	183	19.9	7.33	0	1	1
Checked	Protein Group ID	# Proteins	# Unique Peptides	# Peptides	# PSMs	Group Description
FALSE	26	1	1	1	1	[Master Protein] Heat shock cognate 71 kDa protein (Fragment) OS=Homo sapiens OX=9606 GN=HSPA8 PE=1 SV=8
High	Master Protein	Q1CY75	Uncharacterized protein OS=Myxococcus xanthus (strain DK 1622) OX=246197 GN=MXAN_6525 PE=4 SV=1	0	0.835	4	1	1	1	227	24.7	8.78	1.65	1	1
Checked	Protein Group ID	# Proteins	# Unique Peptides	# Peptides	# PSMs	Group Description
FALSE	42	1	1	1	1	[Master Protein] Uncharacterized protein OS=Myxococcus xanthus (strain DK 1622) OX=246197 GN=MXAN_6525 PE=4 SV=1
High	Master Protein	Q9Y366	Intraflagellar transport protein 52 homolog OS=Homo sapiens OX=9606 GN=IFT52 PE=1 SV=3	0	0.797	3	1	1	1	437	49.7	5.26	0	1	1
Checked	Protein Group ID	# Proteins	# Unique Peptides	# Peptides	# PSMs	Group Description
FALSE	29	1	1	1	1	[Master Protein] Intraflagellar transport protein 52 homolog OS=Homo sapiens OX=9606 GN=IFT52 PE=1 SV=3
